# Supplementary material for: Cross-Linking Mass Spectrometry Uncovers Interactions Between High-Density Lipoproteins and the SARS-CoV-2 Spike Glycoprotein
Source: Mol Cell Proteomics. 2023 Jun 19;22(8):100600. doi: 10.1016/j.mcpro.2023.100600 (PMC10279469; doi:10.1016/j.mcpro.2023.100600)
Supplement: Supplemental Tables S1–S12 [file mmc1.xlsx]

## Sheet: S1 - Depleted Plasma XL-MS
Depleted COVID-19 plasma XL-MS
Data are represted as the required import for data visualisation with xiview.org
Protein accession numbers are derived from Uniprot.
Scores are obtained from xlinkx within Proteome Discoverer. Id refers to crosslink ID obtained from Proteome Discoverer.																Data below are the exported CSMs from Proteome Discoverer, as can be observed in the .pdresult files uploaded to PRIDE - accession:
Id	Protein1	SeqPos1	PepPos1	PepSeq1	LinkPos1	Protein2	SeqPos2	PepPos2	PepSeq2	LinkPos2	Score					Sequence	Crosslinker	Crosslink Type	Crosslink Strategy	Identified By	# Proteins	# Identified MS2 Scans	# Identified MS3 Scans	XlinkX Score	Delta XlinkX Score	m/z [Da]	Charge	MH+ [Da]	First Scan	RT [min]	DeltaM [ppm]	Reporter Ion Score	Accessions	Sequence A	Modifications A	Crosslinker Position A	Protein Accession A	Leading Protein Position A	Sequence B	Modifications B	Crosslinker Position B	Protein Accession B	Leading Protein Position B	All Scans	Spectrum File	File ID	Validator Q-value
10200_10	P02652	77	68	SKEQLTPLIKK	10	P02647	263	263	KLNTQ	1	61.3					SPELQAEAKSYFEK-AKPALEDLR	DSSO	Inter	MS2_MS3	MS3	2	1	2	358.11	321.45	699.849	4	2796.37	22240	63.2745	1.40906	45.23	P02652-P02647	SPELQAEAKSYFEK	K9(DSSO)	9	P02652	62	AKPALEDLR	K2(DSSO)	2	P02647	232	22240;22242;22243	Dep_Plasma_COVID_DSSO_SCX_HPLC_F25.raw	F33	0
10200_11	P02760	331	327	FYSEKECR	5	P19827	418	414	SQILKNVR	5	134.48					SKEQLTPLIKK-LAQKYDHQR	DSSO	Inter	MS2_MS3	MS3	2	0	2	316.87	213.6	650.854	4	2600.39	15576	49.2971	-2.4232	61.04	P02652-P51911	SKEQLTPLIKK	K10(DSSO)	10	P02652	77	LAQKYDHQR	K4(DSSO)	4	P51911	25	15576;15577;15578	Dep_Plasma_COVID_DSSO_SCX_HPLC_F31.raw	F48	0
10200_15	P19827	125	125	KAAISGENAGLVR	1	P19823	605	597	SLAPTAAAKR	9	71.03					VEASISKANSFLGEK-FGLEKR	DSSO	Inter	MS2_MS3	MS3	2	1	2	277.31	233.02	622.32	4	2486.26	20833	60.5332	1.04422	54.03	P0C0L4-P01024	VEASISKANSFLGEK	K7(DSSO)	7	P0C0L4	1174	FGLEKR	K5(DSSO)	5	P01024	1041	20833;20836;20837	Dep_Plasma_COVID_DSSO_SCX_HPLC_F28.raw	F51	0
10200_66	P0C0L4	1174	1168	VEASISKANSFLGEK	7	P01024	1041	1037	FGLEKR	5	277.31					DYVSQFEGSALGKQLNLK-SGKDPNHFRPAGLPEKY	DSSO	Inter	MS2_MS3	MS3	2	1	2	270.74	242.47	814.204	5	4066.99	24486	67.4045	2.38353	54.03	P02647-P0DJI8	DYVSQFEGSALGKQLNLK	K13(DSSO)	13	P02647	64	SGKDPNHFRPAGLPEKY	K16(DSSO)	16	P0DJI8	121	24486;24488;24489	Dep_Plasma_COVID_DSSO_SCX_HPLC_F39.raw	F40	0
10200_96	P35542	26	23	SFFKEALQGVGDMGR	4	P02647	232	231	AKPALEDLR	2	138.27					DYVSQFEGSALGKQLNLK-SGKDPNHFRPAGLPEKY	DSSO	Inter	MS2_MS3	MS3	2	1	2	267.63	237.2	814.205	5	4067	24556	67.4175	2.05419	61.04	P02647-P0DJI8	DYVSQFEGSALGKQLNLK	K13(DSSO)	13	P02647	64	SGKDPNHFRPAGLPEKY	K16(DSSO)	16	P0DJI8	121	24556;24558;24559	Dep_Plasma_COVID_DSSO_SCX_HPLC_F38.raw	F41	0
10200_111	P02647	64	48	DSGRDYVSQFEGSALGKQLNLK	17	P35542	74	66	GPGGVWAAKLISR	9	146.71					DYVSQFEGSALGKQLNLK-DPNHFRPAGLPEKY	DSSO	Inter	MS2_MS3	MS3	3	1	2	264.03	231.67	949.467	4	3794.85	26988	72.1644	2.79268	61.04	P02647-P0DJI9	DYVSQFEGSALGKQLNLK	K13(DSSO)	13	P02647	64	DPNHFRPAGLPEKY	K13(DSSO)	13	P0DJI9	121	26988;26991;26992	Dep_Plasma_COVID_DSSO_SCX_HPLC_F32.raw	F47	0
10200_119	P00558	272	268	DLMSKAEK	5	P04114	2147	2142	LTALTKK	6	80.44					DYVSQFEGSALGKQLNLK-SGRDPNHFRPAGLPEKY	DSSO	Inter	MS2_MS3	MS3	2	1	2	252.82	213.54	683.339	6	4095	24656	67.6241	2.76359	54.03	P02647-P0DJI9	DYVSQFEGSALGKQLNLK	K13(DSSO)	13	P02647	64	SGRDPNHFRPAGLPEKY	K16(DSSO)	16	P0DJI9	121	24656;24658;24659	Dep_Plasma_COVID_DSSO_SCX_HPLC_F38.raw	F41	0
10200_121	P02760	331	327	FYSEKECR	5	P19823	605	597	SLAPTAAAKR	9	97.64					NDLISATKTQVADAK-IADNKQSSFK	DSSO	Inter	MS2_MS3	MS3	2	0	2	242.01	189.42	957.146	3	2869.42	19504	56.2017	0.17314	45.23	P19823-P19827	NDLISATKTQVADAK	K8(DSSO)	8	P19823	367	IADNKQSSFK	K5(DSSO)	5	P19827	519	19504;19506;19507	Dep_Plasma_COVID_DSSO_SCX_HPLC_F18.raw	F31	0
10200_128	P01024	607	601	GVFVLNKK	7	Q06033	856	856	KDASIGTK	1	88.95					VEASISKASSFLGEK-FGLEKR	DSSO	Inter	MS2_MS3	MS3	2	1	2	240.92	161.52	615.569	4	2459.25	21973	62.39	-0.1252	49.07	P0C0L5-P01024	VEASISKASSFLGEK	K7(DSSO)	7	P0C0L5	1174	FGLEKR	K5(DSSO)	5	P01024	1041	21973;21975;21976	Dep_Plasma_COVID_DSSO_SCX_HPLC_F27.raw	F52	0
10200_131	P01024	721	713	FISLGEACKK	9	P0C0L4	1369	1366	INVKVGGNSK	4	107.06					SGKDPNHFRPAGLPEKY-GAEDSLADQAANKWGR	DSSO	Inter	MS2_MS3	MS3	2	0	2	235.6	190.29	940.443	4	3758.75	20316	59.1473	3.16961	61.04	P0DJI9-P0DJI8	SGKDPNHFRPAGLPEKY	K16(DSSO)	16	P0DJI8	121	GAEDSLADQAANKWGR	K13(DSSO)	13	P0DJI9	102	20316;20319;20320	Dep_Plasma_COVID_DSSO_SCX_HPLC_F38.raw	F41	0
10200_134	P30740	174	173	DKFMKEATTNAPFR	2	P02768	499	497	VTKCCTESLVNR	3	227.36					DKFMKEATTNAPFR-VTKCCTESLVNR	DSSO	Inter	MS2_MS3	MS3	2	0	2	227.36	195.02	820.637	4	3279.53	18020	54.8045	1.81137	61.04	P02768-P30740	DKFMKEATTNAPFR	K2(DSSO)	2	P30740	174	VTKCCTESLVNR	K3(DSSO);C4(Carbamidomethyl);C5(Carbamidomethyl)	3	P02768	499	18020;18022;18023	Dep_Plasma_COVID_DSSO_SCX_HPLC_F28.raw	F51	0
10200_143	P19827	57	55	SLKVNCK	3	P19823	133	130	SSIKEK	4	134.06					GPSVFPLAPSSKSTSGGTAALGCLVK-VYACEVTHQGLSSPVTKSFNR	DSSO	Inter	MS2_MS3	MS3	3	1	2	226.98	211.53	1006.1	5	5026.48	24653	67.6337	2.3782	61.04	P01834-P0DOX5	GPSVFPLAPSSKSTSGGTAALGCLVK	K12(DSSO);C23(Carbamidomethyl)	12	P0DOX5	135	VYACEVTHQGLSSPVTKSFNR	C4(Carbamidomethyl);K17(DSSO)	17	P01834	100	24653;24655;24656	Dep_Plasma_COVID_DSSO_SCX_HPLC_F31.raw	F48	0
10200_168	P02652	53	52	VKSPELQAEAK	2	P02647	232	231	AKPALEDLR	2	132.17					DYVSQFEGSALGKQLNLK-DPNHFRPAGLPEKY	DSSO	Inter	MS2_MS3	MS3	3	0	2	226.73	172.96	759.776	5	3794.85	27008	72.2025	2.3717	54.03	P02647-P0DJI9	DYVSQFEGSALGKQLNLK	K13(DSSO)	13	P02647	64	DPNHFRPAGLPEKY	K13(DSSO)	13	P0DJI9	121	27008;27011;27012	Dep_Plasma_COVID_DSSO_SCX_HPLC_F32.raw	F47	0
10200_197	P02652	69	68	SKEQLTPLIK	2	P02647	232	231	AKPALEDLR	2	157.56					QLKRQLEEAEEEAQR-LKCASLQK	DSSO	Inter	MS2_MS3	MS3	2	0	2	220.25	134.65	741.123	4	2961.47	12059	41.5009	0.53546	49.07	P02768-P35579	QLKRQLEEAEEEAQR	K3(DSSO)	3	P35579	1876	LKCASLQK	K2(DSSO);C3(Carbamidomethyl)	2	P02768	223	12059;12060;12061	Dep_Plasma_COVID_DSSO_SCX_HPLC_F31.raw	F48	0
10200_199	P0C0L5	1174	1168	VEASISKASSFLGEK	7	P01024	1041	1037	FGLEKR	5	240.92					SGKDPNHFRPAGLPEKY-GAEDSLADQAANKWGR	DSSO	Inter	MS2_MS3	MS3	2	1	2	219.26	195.98	752.556	5	3758.75	20303	59.1197	2.72398	49.07	P0DJI9-P0DJI8	SGKDPNHFRPAGLPEKY	K16(DSSO)	16	P0DJI8	121	GAEDSLADQAANKWGR	K13(DSSO)	13	P0DJI9	102	20303;20305;20306	Dep_Plasma_COVID_DSSO_SCX_HPLC_F38.raw	F41	0
10200_227	P35542	26	23	SFFKEALQGVGDMGR	4	P02652	77	70	EQLTPLIKK	8	204.31					VEASISKANSFLGEK-FGLEKR	DSSO	Inter	MS2_MS3	MS3	2	1	2	215.06	180.21	622.319	4	2486.26	21077	60.8542	1.75038	54.03	P0C0L4-P01024	VEASISKANSFLGEK	K7(DSSO)	7	P0C0L4	1174	FGLEKR	K5(DSSO)	5	P01024	1041	21077;21079;21080	Dep_Plasma_COVID_DSSO_SCX_HPLC_F26.raw	F32	0
10200_241	O15230	2738	2735	VPMKFNGR	4	P02768	219	215	ASSAKQR	5	95.91					VEASISKASSFLGEK-FGLEKR	DSSO	Inter	MS2_MS3	MS3	2	1	2	214.61	128.06	615.568	4	2459.25	21368	61.1765	1.64468	49.07	P0C0L5-P01024	VEASISKASSFLGEK	K7(DSSO)	7	P0C0L5	1174	FGLEKR	K5(DSSO)	5	P01024	1041	21368;21370;21371	Dep_Plasma_COVID_DSSO_SCX_HPLC_F27.raw	F52	0
10200_242	P0DJI9	64	58	GNYDAAKR	7	P02652	67	63	SYFEKSK	5	123.35					IYGNQDTSSQLKK-VNCKVTSR	DSSO	Inter	MS2_MS3	MS3	2	1	2	207.54	162.34	651.32	4	2602.26	9448	35.2053	2.3439	61.04	P19823-P19827	IYGNQDTSSQLKK	K12(DSSO)	12	P19823	487	VNCKVTSR	C3(Carbamidomethyl);K4(DSSO)	4	P19827	61	9448;9449;9450	Dep_Plasma_COVID_DSSO_SCX_HPLC_F26.raw	F32	0
10200_247	O14974	934	934	KLYEQILAENEK	1	Q09666	814	806	FKMPEMNIKVPK	9	68.28					VKSPELQAEAKSYFEK-AKPALEDLR	DSSO	Inter	MS2_MS3	MS3	2	1	2	201.57	150.03	756.64	4	3023.54	20708	59.887	1.39153	61.04	P02652-P02647	VKSPELQAEAKSYFEK	K11(DSSO)	11	P02652	62	AKPALEDLR	K2(DSSO)	2	P02647	232	20708;20711;20712	Dep_Plasma_COVID_DSSO_SCX_HPLC_F31.raw	F48	0
10200_249	P15924	2	2	SCNGGSHPRINTLGR	1	P00751	95	95	KAECR	1	91.09					QLKRQLEEAEEEAQR-LKCASLQK	DSSO	Inter	MS2_MS3	MS3	2	0	2	200.66	126.49	741.124	4	2961.47	12541	42.6223	1.94053	49.07	P02768-P35579	QLKRQLEEAEEEAQR	K3(DSSO)	3	P35579	1876	LKCASLQK	K2(DSSO);C3(Carbamidomethyl)	2	P02768	223	12541;12544;12545	Dep_Plasma_COVID_DSSO_SCX_HPLC_F32.raw	F47	0
10200_293	P0C0L5	1615	1614	MKFACYYPR	2	P01024	721	713	FISLGEACKK	9	117.7					VEASISKASSFLGEK-FGLEKR	DSSO	Inter	MS2_MS3	MS3	2	1	2	189.99	126.53	615.568	4	2459.25	20683	59.8219	2.31778	54.03	P0C0L5-P01024	VEASISKASSFLGEK	K7(DSSO)	7	P0C0L5	1174	FGLEKR	K5(DSSO)	5	P01024	1041	20683;20685;20686	Dep_Plasma_COVID_DSSO_SCX_HPLC_F27.raw	F52	0
10200_333	P01024	607	601	GVFVLNKK	7	P24593	159	159	KLTQSK	1	140.98					VSFLSALEEYTKK-EQLTPLIKK	DSSO	Inter	MS2_MS3	MS3	2	1	2	184.87	145.88	686.122	4	2741.47	27877	74.506	1.59342	54.03	P02647-P02652	VSFLSALEEYTKK	K12(DSSO)	12	P02647	262	EQLTPLIKK	K8(DSSO)	8	P02652	77	27877;27879;27880	Dep_Plasma_COVID_DSSO_SCX_HPLC_F25.raw	F33	0
10200_337	P01042	79	76	YEIKEGDCPVQSGK	4	P01008	13	1	MYSNVIGTVTSGKR	13	207.25					GPSVFPLAPSSKSTSGGTAALGCLVK-VYACEVTHQGLSSPVTKSFNR	DSSO	Inter	MS2_MS3	MS3	3	1	2	179.07	167.07	1006.1	5	5026.48	24470	67.5476	1.16963	61.04	P01834-P0DOX5	GPSVFPLAPSSKSTSGGTAALGCLVK	K12(DSSO);C23(Carbamidomethyl)	12	P0DOX5	135	VYACEVTHQGLSSPVTKSFNR	C4(Carbamidomethyl);K17(DSSO)	17	P01834	100	24470;24473;24474	Dep_Plasma_COVID_DSSO_SCX_HPLC_F30.raw	F49	0
10200_338	P01008	71	62	ATEDEGSEQKIPEATNRR	10	P29536	192	192	KGSDRNTGLSR	1	128.96					VEASISKANSFLGEK-FGLEKR	DSSO	Inter	MS2_MS3	MS3	2	0	2	178.67	144.69	622.322	4	2486.27	21666	61.7741	1.34162	49.07	P0C0L4-P01024	VEASISKANSFLGEK	K7(DSSO)	7	P0C0L4	1174	FGLEKR	K5(DSSO)	5	P01024	1041	21666;21668;21669	Dep_Plasma_COVID_DSSO_SCX_HPLC_F27.raw	F52	0
10200_361	P0C0L5	1615	1614	MKFACYYPR	2	P01024	692	692	KCCEDGMR	1	144.12					VEASISKASSFLGEK-FGLEKR	DSSO	Inter	MS2_MS3	MS3	2	1	2	176.89	102.11	615.567	4	2459.25	21882	62.4297	1.83102	49.07	P0C0L5-P01024	VEASISKASSFLGEK	K7(DSSO)	7	P0C0L5	1174	FGLEKR	K5(DSSO)	5	P01024	1041	21882;21884;21885	Dep_Plasma_COVID_DSSO_SCX_HPLC_F26.raw	F32	0
10200_388	P19823	488	488	KFYNQVSTPLLR	1	P19827	418	414	SQILKNVR	5	108.57					LLDNWDSVTSTFSKLR-VKSPELQAEAK	DSSO	Inter	MS2_MS3	MS3	2	1	2	175.5	117.25	810.412	4	3238.63	26311	71.1012	1.71771	42.1	P02652-P02647	LLDNWDSVTSTFSKLR	K14(DSSO)	14	P02647	83	VKSPELQAEAK	K2(DSSO)	2	P02652	53	26311;26313;26314	Dep_Plasma_COVID_DSSO_SCX_HPLC_F26.raw	F32	0
10200_397	P35542	74	66	GPGGVWAAKLISR	9	P02652	53	52	VKSPELQAEAK	2	99.54					VSFLSALEEYTKK-VKSPELQAEAK	DSSO	Inter	MS2_MS3	MS3	2	1	2	175.25	144.44	718.621	4	2871.46	25283	69.2819	2.07756	61.04	P02652-P02647	VSFLSALEEYTKK	K12(DSSO)	12	P02647	262	VKSPELQAEAK	K2(DSSO)	2	P02652	53	25283;25285;25286	Dep_Plasma_COVID_DSSO_SCX_HPLC_F25.raw	F33	0
10200_407	P35542	74	66	GPGGVWAAKLISR	9	P02652	51	47	DLMEKVK	5	152.47					LLDNWDSVTSTFSKLR-VKSPELQAEAK	DSSO	Inter	MS2_MS3	MS3	2	1	2	175.25	133.77	810.412	4	3238.63	26166	71.0469	1.87286	39.46	P02652-P02647	LLDNWDSVTSTFSKLR	K14(DSSO)	14	P02647	83	VKSPELQAEAK	K2(DSSO)	2	P02652	53	26166;26169;26170	Dep_Plasma_COVID_DSSO_SCX_HPLC_F25.raw	F33	0
10200_421	P0DOX5	135	124	GPSVFPLAPSSKSTSGGTAALGCLVK	12	P01834	100	84	VYACEVTHQGLSSPVTKSFNR	17	226.98					NDLISATKTQVADAK-IADNKQSSFK	DSSO	Inter	MS2_MS3	MS3	2	0	2	172.91	129.97	718.111	4	2869.42	19523	56.2376	1.03577	35.17	P19823-P19827	NDLISATKTQVADAK	K8(DSSO)	8	P19823	367	IADNKQSSFK	K5(DSSO)	5	P19827	519	19523;19526;19527	Dep_Plasma_COVID_DSSO_SCX_HPLC_F18.raw	F31	0
10200_427	P02647	64	52	DYVSQFEGSALGKQLNLK	13	Q09666	4838	4837	FKMPEINIK	2	62.84					DYVSQFEGSALGKQLNLK-SGKDPNHFRPAGLPEKY	DSSO	Inter	MS2_MS3	MS3	2	0	2	171.03	142.64	1017.5	4	4066.99	24493	67.4162	3.07796	61.04	P02647-P0DJI8	DYVSQFEGSALGKQLNLK	K13(DSSO)	13	P02647	64	SGKDPNHFRPAGLPEKY	K16(DSSO)	16	P0DJI8	121	24493;24495;24496	Dep_Plasma_COVID_DSSO_SCX_HPLC_F39.raw	F40	0
10200_464	Q9NQ38	266	253	MHGNKCALCAEIFKQR	14	P02768	456	453	NLGKVGSK	4	90.15					SKEQLTPLIK-IKQSELSAK	DSSO	Inter	MS2_MS3	MS3	2	1	2	170.43	128.09	580.072	4	2317.27	16134	50.8066	1.49145	61.04	P02654-P02652	SKEQLTPLIK	K2(DSSO)	2	P02652	69	IKQSELSAK	K2(DSSO)	2	P02654	56	16134;16136;16137	Dep_Plasma_COVID_DSSO_SCX_HPLC_F26.raw	F32	0
10200_507	P04114	4207	4202	FQFPGKPGIYTR	6	P0DJI9	64	58	GNYDAAKR	7	140.84					IYGNQDTSSQLKK-VNCKVTSR	DSSO	Inter	MS2_MS3	MS3	2	0	2	166.24	131.63	651.328	4	2602.29	9665	35.706	2.03796	49.07	P19823-P19827	IYGNQDTSSQLKK	K12(DSSO)	12	P19823	487	VNCKVTSR	C3(Carbamidomethyl);K4(DSSO)	4	P19827	61	9665;9667;9668	Dep_Plasma_COVID_DSSO_SCX_HPLC_F26.raw	F32	0
10200_518	P02652	62	52	VKSPELQAEAKSYFEK	11	P02647	232	231	AKPALEDLR	2	358.11					VSFLSALEEYTKK-VKSPELQAEAK	DSSO	Inter	MS2_MS3	MS3	2	1	2	162.93	119.7	718.623	4	2871.47	27298	69.1477	1.8275	61.04	P02647-P02652	VSFLSALEEYTKK	K12(DSSO)	12	P02647	262	VKSPELQAEAK	K2(DSSO)	2	P02652	53	27298;27302;27303	Dep_Plasma_COVID_DSSO_SCX_HPLC_F17.raw	F30	0
10200_538	P02790	91	90	WKNFPSPVDAAFR	2	P08567	39	38	KKSDNSPK	2	157.22					VSFLSALEEYTKK-SKEQLTPLIKK	DSSO	Inter	MS2_MS3	MS3	2	1	2	160.16	91.61	592.125	5	2956.59	25371	69.0718	2.55557	61.04	P02652-P02647	VSFLSALEEYTKK	K12(DSSO)	12	P02647	262	SKEQLTPLIKK	K10(DSSO)	10	P02652	77	25371;25373;25374	Dep_Plasma_COVID_DSSO_SCX_HPLC_F31.raw	F48	0
10200_539	P35542	74	66	GPGGVWAAKLISR	9	P02652	67	63	SYFEKSK	5	140.09					SKEQLTPLIK-AKPALEDLR	DSSO	Inter	MS2_MS3	MS3	2	1	2	157.56	133.75	582.322	4	2326.27	20567	59.6005	1.42194	35.17	P02652-P02647	SKEQLTPLIK	K2(DSSO)	2	P02652	69	AKPALEDLR	K2(DSSO)	2	P02647	232	20567;20569;20570	Dep_Plasma_COVID_DSSO_SCX_HPLC_F27.raw	F52	0
10200_551	P35542	74	66	GPGGVWAAKLISR	9	P02652	69	68	SKEQLTPLIK	2	187.33					TPKSPVGVQPILNEHTFCAGMSK-VLSPADKTNVK	DSSO	Inter	MS2_MS3	MS3	2	1	2	154.13	119.54	766.189	5	3826.92	20760	59.9576	2.8483	54.03	P00738-P69905	TPKSPVGVQPILNEHTFCAGMSK	K3(DSSO);C18(Carbamidomethyl)	3	P00738	325	VLSPADKTNVK	K7(DSSO)	7	P69905	8	20760;20763;20764	Dep_Plasma_COVID_DSSO_SCX_HPLC_F32.raw	F47	0
10200_554	P02647	262	251	VSFLSALEEYTKK	12	P02652	77	68	SKEQLTPLIKK	10	184.87					GPGGVWAAKLISR-DLMEKVK	DSSO	Inter	MS2_MS3	MS3	2	1	2	152.47	80.23	583.557	4	2331.21	24920	68.4238	2.84234	54.03	P02652-P35542	GPGGVWAAKLISR	K9(DSSO)	9	P35542	74	DLMEKVK	K5(DSSO)	5	P02652	51	24920;24923;24924	Dep_Plasma_COVID_DSSO_SCX_HPLC_F30.raw	F49	0
10200_568	P0C0L4	1182	1175	ANSFLGEKASAGLLGAHAAAITAYALTLTK	8	P01024	1051	1051	KGYTQQLAFR	1	209.39					LKEFGNTLEDKAR-VKSPELQAEAK	DSSO	Inter	MS2_MS3	MS3	2	0	2	149.42	132.62	720.122	4	2877.47	15586	49.321	2.81325	61.04	P02654-P02652	LKEFGNTLEDKAR	K11(DSSO)	11	P02654	47	VKSPELQAEAK	K2(DSSO)	2	P02652	53	15586;15589;15590	Dep_Plasma_COVID_DSSO_SCX_HPLC_F31.raw	F48	0
10200_570	P02647	83	70	LLDNWDSVTSTFSKLR	14	P35542	74	66	GPGGVWAAKLISR	9	150.04					DYVSQFEGSALGKQLNLK-GPGGVWAAKLISR	DSSO	Inter	MS2_MS3	MS3	2	0	2	146.71	122	867.201	4	3465.78	29430	77.9416	2.72273	61.04	P35542-P02647	DYVSQFEGSALGKQLNLK	K13(DSSO)	13	P02647	64	GPGGVWAAKLISR	K9(DSSO)	9	P35542	74	29430;29432;29433	Dep_Plasma_COVID_DSSO_SCX_HPLC_F29.raw	F50	0
10200_576	Q0ZGT2	326	322	REDEKR	5	P04114	3630	3628	NQKIR	3	111.51					MKFACYYPR-KCCEDGMR	DSSO	Inter	MS2_MS3	MS3	3	1	2	144.12	131.38	612.748	4	2447.97	16822	52.2308	2.53964	61.04	P0C0L5-P01024	MKFACYYPR	K2(DSSO);C5(Carbamidomethyl)	2	P0C0L5	1615	KCCEDGMR	K1(DSSO);C2(Carbamidomethyl);C3(Carbamidomethyl)	1	P01024	692	16822;16824;16825	Dep_Plasma_COVID_DSSO_SCX_HPLC_F30.raw	F49	0
10200_584	P35579	1876	1874	QLKRQLEEAEEEAQR	3	P02768	223	222	LKCASLQK	2	220.25					SKEQLTPLIK-AKPALEDLR	DSSO	Inter	MS2_MS3	MS3	2	1	2	143.28	116.58	582.321	4	2326.26	20506	59.7269	1.26635	54.03	P02652-P02647	SKEQLTPLIK	K2(DSSO)	2	P02652	69	AKPALEDLR	K2(DSSO)	2	P02647	232	20506;20509;20510	Dep_Plasma_COVID_DSSO_SCX_HPLC_F26.raw	F32	0
10200_590	P02652	77	68	SKEQLTPLIKK	10	P51911	25	22	LAQKYDHQR	4	316.87					EFGNTLEDKAR-VKSPELQAEAK	DSSO	Inter	MS2_MS3	MS3	2	1	2	136.96	90.82	659.826	4	2636.28	16361	51.5053	2.49475	61.04	P02652-P02654	EFGNTLEDKAR	K9(DSSO)	9	P02654	47	VKSPELQAEAK	K2(DSSO)	2	P02652	53	16361;16363;16364	Dep_Plasma_COVID_DSSO_SCX_HPLC_F25.raw	F33	0
10200_591	P02654	47	37	LKEFGNTLEDKAR	11	P02652	53	52	VKSPELQAEAK	2	149.42					KVFLDCCNYITELR-DVKAAANQMR	DSSO	Inter	MS2_MS3	MS3	3	1	2	136.63	108.67	773.617	4	3091.45	23550	65.676	1.74958	61.04	P0C0L5-P01024	KVFLDCCNYITELR	K1(DSSO);C6(Carbamidomethyl);C7(Carbamidomethyl)	1	P01024	722	DVKAAANQMR	K3(DSSO)	3	P0C0L5	1658	23550;23552;23553	Dep_Plasma_COVID_DSSO_SCX_HPLC_F26.raw	F32	0
10200_706	Q99456	2	2	DLSNNTMSLSVR	1	P02768	36	35	FKDLGEENFK	2	163.38					GPGGVWAAKLISR-DLMEKVK	DSSO	Inter	MS2_MS3	MS3	2	1	2	135.77	83.38	583.56	4	2331.22	25095	68.5241	2.072	54.03	P02652-P35542	GPGGVWAAKLISR	K9(DSSO)	9	P35542	74	DLMEKVK	K5(DSSO)	5	P02652	51	25095;25097;25098	Dep_Plasma_COVID_DSSO_SCX_HPLC_F31.raw	F48	0
10200_629	P02647	230	220	ATEHLSTLSEKAKPALEDLR	11	P02652	53	52	VKSPELQAEAK	2	170.12					VKSPELQAEAK-AKPALEDLR	DSSO	Inter	MS2_MS3	MS3	2	1	2	132.17	102.04	593.065	4	2369.24	16552	51.3584	1.79313	61.04	P02652-P02647	VKSPELQAEAK	K2(DSSO)	2	P02652	53	AKPALEDLR	K2(DSSO)	2	P02647	232	16552;16554;16555	Dep_Plasma_COVID_DSSO_SCX_HPLC_F27.raw	F52	0
10200_631	P0C0L5	1051	1043	DHAVDLIQKGYMR	9	P01861	294	290	LTVDKSR	5	275.02					SGKDPNHFRPAGLPEKY-GPGGVWAAKLISR	DSSO	Inter	MS2_MS3	MS3	2	0	2	126.19	105.91	677.148	5	3381.71	19476	62.9471	2.17622	61.04	P35542-P0DJI8	SGKDPNHFRPAGLPEKY	K16(DSSO)	16	P0DJI8	121	GPGGVWAAKLISR	K9(DSSO)	9	P35542	74	19476;19478;19479	Dep_Plasma_COVID_DSSO_SCX_HPLC_F35.raw	F44	0
10200_636	P00738	325	323	TPKSPVGVQPILNEHTFCAGMSK	3	P69905	8	2	VLSPADKTNVK	7	154.13					GPGGVWAAKLISR-DLMEKVK	DSSO	Inter	MS2_MS3	MS3	2	1	2	125.23	99.02	587.559	4	2347.21	22718	63.831	2.12072	61.04	P35542-P02652	GPGGVWAAKLISR	K9(DSSO)	9	P35542	74	DLMEKVK	M3(Oxidation);K5(DSSO)	5	P02652	51	22718;22721;22722	Dep_Plasma_COVID_DSSO_SCX_HPLC_F31.raw	F48	0
10200_642	P04114	1828	1821	LHVAGNLKGAYQNNEIK	8	Q9NZM1	195	191	MLSNKPQDFQIR	5	267.01					GNYDAAKR-SYFEKSK	DSSO	Inter	MS2_MS3	MS3	3	0	2	123.35	96.68	647.299	3	1939.88	9978	36.0865	3.73196	45.23	P0DJI9-P02652	GNYDAAKR	K7(DSSO)	7	P0DJI9	64	SYFEKSK	K5(DSSO)	5	P02652	67	9978;9980;9981	Dep_Plasma_COVID_DSSO_SCX_HPLC_F27.raw	F52	0
10200_659	P35580	1902	1902	KLQRELDDATEANEGLSR	1	P01024	566	557	DSCVGSLVVKSGQSEDR	10	180.7					KVFLDCCNYITELR-DVKAAANQMR	DSSO	Inter	MS2_MS3	MS3	3	1	2	122.97	100.08	773.617	4	3091.45	23443	65.6216	1.83421	61.04	P01024-P0C0L5	KVFLDCCNYITELR	K1(DSSO);C6(Carbamidomethyl);C7(Carbamidomethyl)	1	P01024	722	DVKAAANQMR	K3(DSSO)	3	P0C0L5	1658	23443;23445;23446	Dep_Plasma_COVID_DSSO_SCX_HPLC_F25.raw	F33	0
10200_660	P35542	74	66	GPGGVWAAKLISR	9	P02647	232	231	AKPALEDLR	2	107.4					GPGGVWAAKLISR-DLMEKVK	DSSO	Inter	MS2_MS3	MS3	2	1	2	115.04	81.55	587.559	4	2347.21	22528	63.8106	2.54357	61.04	P35542-P02652	GPGGVWAAKLISR	K9(DSSO)	9	P35542	74	DLMEKVK	M3(Oxidation);K5(DSSO)	5	P02652	51	22528;22530;22531	Dep_Plasma_COVID_DSSO_SCX_HPLC_F30.raw	F49	0
10200_675	P02647	64	52	DYVSQFEGSALGKQLNLK	13	P0DJI9	121	106	SGRDPNHFRPAGLPEKY	16	264.03					SKEQLTPLIK-IKQSELSAK	DSSO	Inter	MS2_MS3	MS3	2	0	2	110.08	87.58	773.093	3	2317.26	16159	50.8598	2.1684	45.23	P02652-P02654	SKEQLTPLIK	K2(DSSO)	2	P02652	69	IKQSELSAK	K2(DSSO)	2	P02654	56	16159;16160;16161	Dep_Plasma_COVID_DSSO_SCX_HPLC_F26.raw	F32	0
10200_704	P01008	13	1	MYSNVIGTVTSGKR	13	P01042	305	301	IDNVKK	5	99					DPNHFRPAGLPEKY-GPGGVWAAKLISR	DSSO	Inter	MS2_MS3	MS3	3	0	2	103.91	77.26	778.147	4	3109.57	22702	67.3919	2.97572	61.04	P35542-P0DJI8	DPNHFRPAGLPEKY	K13(DSSO)	13	P0DJI8	121	GPGGVWAAKLISR	K9(DSSO)	9	P35542	74	22702;22704;22705	Dep_Plasma_COVID_DSSO_SCX_HPLC_F36.raw	F43	0
10200_719	P02790	91	90	WKNFPSPVDAAFR	2	P08572	90	88	GDKGERGAPGVTGPK	3	186.47					GPGGVWAAKLISR-VKSPELQAEAK	DSSO	Inter	MS2_MS3	MS3	2	0	2	99.54	75.71	890.142	3	2668.41	21428	61.2909	1.99763	49.07	P02652-P35542	GPGGVWAAKLISR	K9(DSSO)	9	P35542	74	VKSPELQAEAK	K2(DSSO)	2	P02652	53	21428;21430;21431	Dep_Plasma_COVID_DSSO_SCX_HPLC_F31.raw	F48	0
10200_730	P0DJI8	121	106	SGKDPNHFRPAGLPEKY	16	P35542	74	66	GPGGVWAAKLISR	9	126.19					VKSPELQAEAK-AKPALEDLR	DSSO	Inter	MS2_MS3	MS3	2	1	2	98.18	57.71	593.065	4	2369.24	16422	51.4465	1.84064	61.04	P02652-P02647	VKSPELQAEAK	K2(DSSO)	2	P02652	53	AKPALEDLR	K2(DSSO)	2	P02647	232	16422;16424;16425	Dep_Plasma_COVID_DSSO_SCX_HPLC_F26.raw	F32	0
10200_752	P0DJI9	121	106	SGRDPNHFRPAGLPEKY	16	P05090	75	74	IKVLNQELR	2	100.25					MKFACYYPR-KCCEDGMR	DSSO	Inter	MS2_MS3	MS3	3	0	2	98.03	84.61	616.747	4	2463.96	15068	48.3468	1.63574	61.04	P0C0L5-P01024	MKFACYYPR	K2(DSSO);C5(Carbamidomethyl)	2	P0C0L5	1615	KCCEDGMR	K1(DSSO);C2(Carbamidomethyl);C3(Carbamidomethyl);M7(Oxidation)	1	P01024	692	15068;15070;15071	Dep_Plasma_COVID_DSSO_SCX_HPLC_F30.raw	F49	0
10200_753	P02768	264	258	LVTDLTKVHTECCHGDLLECADDR	7	P50552	21	1	MSETVICSSRATVMLYDDGNKR	21	159.96					VKSPELQAEAKSYFEK-AKPALEDLR	DSSO	Inter	MS2_MS3	MS2	2	1	1	95.39	84.49	605.514	5	3023.54	20703	59.8784	-0.45132	49.07	P02647-P02652	VKSPELQAEAKSYFEK	K11(DSSO)	11	P02652	62	AKPALEDLR	K2(DSSO)	2	P02647	232	20703;20705;20706	Dep_Plasma_COVID_DSSO_SCX_HPLC_F31.raw	F48	0
10200_777	Q8WZ42	10999	10994	LIPEEKKPTPVPK	6	P01024	502	500	LLKAGR	3	67.12					SPELQAEAKSYFEK-AKPALEDLR	DSSO	Inter	MS2_MS3	MS2	2	1	1	94.67	88.57	699.85	4	2796.38	22342	63.3183	-0.29123	61.04	P02647-P02652	SPELQAEAKSYFEK	K9(DSSO)	9	P02652	62	AKPALEDLR	K2(DSSO)	2	P02647	232	22342;22344	Dep_Plasma_COVID_DSSO_SCX_HPLC_F26.raw	F32	0
10200_799	P04114	1324	1318	TPALHFKSVGFHLPSR	7	P0DJI9	102	90	GAEDSLADQAANKWGR	13	161.49					MHGNKCALCAEIFKQR-NLGKVGSK	DSSO	Inter	MS2_MS3	MS3	2	1	2	90.15	65.69	731.363	4	2922.43	13295	44.2773	0.12251	49.07	P02768-Q9NQ38	MHGNKCALCAEIFKQR	C6(Carbamidomethyl);C9(Carbamidomethyl);K14(DSSO)	14	Q9NQ38	266	NLGKVGSK	K4(DSSO)	4	P02768	456	13295;13297;13298	Dep_Plasma_COVID_DSSO_SCX_HPLC_F31.raw	F48	0
10200_830	P0DJI8	108	106	SGKDPNHFRPAGLPEKY	3	P02652	51	47	DLMEKVK	5	126.24					GVFVLNKK-KDASIGTK	DSSO	Inter	MS2_MS3	MS3	2	0	2	88.95	66.23	627.677	3	1881.02	14743	47.7959	1.10375	39.46	P01024-Q06033	GVFVLNKK	K7(DSSO)	7	P01024	607	KDASIGTK	K1(DSSO)	1	Q06033	856	14743;14745;14746	Dep_Plasma_COVID_DSSO_SCX_HPLC_F28.raw	F51	0
10200_832	P0DJI8	108	106	SGKDPNHFRPAGLPEKY	3	P35542	107	104	SNEKAEEWGR	4	122.64					TPKSPVGVQPILNEHTFCAGMSK-VLSPADKTNVK	DSSO	Inter	MS2_MS3	MS3	2	1	2	73.44	60.88	769.387	5	3842.91	19707	57.8181	2.60402	54.03	P69905-P00738	TPKSPVGVQPILNEHTFCAGMSK	K3(DSSO);C18(Carbamidomethyl);M21(Oxidation)	3	P00738	325	VLSPADKTNVK	K7(DSSO)	7	P69905	8	19707;19709;19710	Dep_Plasma_COVID_DSSO_SCX_HPLC_F32.raw	F47	0
10200_844	P0DJI8	121	106	SGKDPNHFRPAGLPEKY	16	P02647	130	121	VQPYLDDFQKK	10	110.12					SKEQLTPLIK-AKPALEDLR	DSSO	Inter	MS2_MS3	MS2	2	1	1	66.99	63.83	776.094	3	2326.27	20629	59.7179	0.29286	49.07	P02647-P02652	SKEQLTPLIK	K2(DSSO)	2	P02652	69	AKPALEDLR	K2(DSSO)	2	P02647	232	20629;20631;20632	Dep_Plasma_COVID_DSSO_SCX_HPLC_F27.raw	F52	0
10200_847	P0DJI8	121	106	SGKDPNHFRPAGLPEKY	16	P0DJI9	102	90	GAEDSLADQAANKWGR	13	235.6					DYVSQFEGSALGKQLNLK-FKMPEINIK	DSSO	Inter	MS2_MS3	MS2	2	1	0	62.84	39.47	823.165	4	3289.64	25842	70.3997	3.11098	54.03	Q09666-P02647	DYVSQFEGSALGKQLNLK	K13(DSSO)	13	P02647	64	FKMPEINIK	K2(DSSO);M3(Oxidation)	2	Q09666	4838	25842;25844;25845	Dep_Plasma_COVID_DSSO_SCX_HPLC_F25.raw	F33	0
10200_861	P02647	64	52	DYVSQFEGSALGKQLNLK	13	P0DJI8	121	106	SGKDPNHFRPAGLPEKY	16	270.74					SKEQLTPLIKK-KLNTQ	DSSO	Inter	MS2_MS3	MS2	2	1	1	61.3	37.14	682.381	3	2045.13	12215	42.0555	0.69983	49.07	P02647-P02652	SKEQLTPLIKK	K10(DSSO)	10	P02652	77	KLNTQ	K1(DSSO)	1	P02647	263	12215;12218;12219	Dep_Plasma_COVID_DSSO_SCX_HPLC_F28.raw	F51	0
10200_878	Q8N1N4	1	1	MSLSPCR	1	P02768	468	464	HPEAKR	5	86.87					DYVSQFEGSALGKQLNLK-GPGGVWAAKLISR	DSSO	Inter	MS2_MS3	MS2	2	1	2	55.53	39.64	867.203	4	3465.79	29325	77.883	-1.43483	61.04	P35542-P02647	DYVSQFEGSALGKQLNLK	K13(DSSO)	13	P02647	64	GPGGVWAAKLISR	K9(DSSO)	9	P35542	74	29325;29327;29328	Dep_Plasma_COVID_DSSO_SCX_HPLC_F28.raw	F51	0
10200_887	P0DJI8	121	106	SGKDPNHFRPAGLPEKY	16	P02649	175	169	DADDLQKR	7	105.52					SPELQAEAKSYFEK-AKPALEDLR	DSSO	Inter	MS2_MS3	MS2	2	1	2	54.53	40.11	932.796	3	2796.37	22252	63.295	0.64284	54.03	P02647-P02652	SPELQAEAKSYFEK	K9(DSSO)	9	P02652	62	AKPALEDLR	K2(DSSO)	2	P02647	232	22252;22254;22255	Dep_Plasma_COVID_DSSO_SCX_HPLC_F25.raw	F33	0
10200_888	P0DJI8	121	106	SGKDPNHFRPAGLPEKY	16	P51911	25	22	LAQKYDHQR	4	82.24					EQLTPLIKK-KLNTQ	DSSO	Inter	MS2_MS3	MS2	2	1	1	51	12.68	610.673	3	1830	17193	51.4211	0.56097	54.03	P02647-P02652	EQLTPLIKK	K8(DSSO)	8	P02652	77	KLNTQ	K1(DSSO)	1	P02647	263	17193;17195;17196	Dep_Plasma_COVID_DSSO_SCX_HPLC_F20.raw	F38	0
10200_889	Q14204	1	1	MSEPGGGGGEDGSAGLEVSAVQNVADVSVLQK	1	P02768	499	497	VTKCCTESLVNR	3	183.99					DYVSQFEGSALGKQLNLK-FKMPEINIK	DSSO	Inter	MS2_MS3	MS2	2	1	1	50.04	17.43	823.164	4	3289.64	25885	70.2708	4.00183	61.04	Q09666-P02647	DYVSQFEGSALGKQLNLK	K13(DSSO)	13	P02647	64	FKMPEINIK	K2(DSSO);M3(Oxidation)	2	Q09666	4838	25885;25887;25888	Dep_Plasma_COVID_DSSO_SCX_HPLC_F30.raw	F49	0
10200_896	P04114	1229	1216	VPQTDMTFRHVGSKLIVAMSSWLQK	14	P02768	543	525	EFNAETFTFHADICTLSEKER	19	307.5					DYVSQFEGSALGKQLNLK-SGRDPNHFRPAGLPEKY	DSSO	Inter	MS2_MS3	MS2	2	1	2	46.61	30.07	819.806	5	4095	24675	67.6672	0.30155	31.75	P0DJI9-P02647	DYVSQFEGSALGKQLNLK	K13(DSSO)	13	P02647	64	SGRDPNHFRPAGLPEKY	K16(DSSO)	16	P0DJI9	121	24675;24677;24678	Dep_Plasma_COVID_DSSO_SCX_HPLC_F38.raw	F41	0
10200_929	P0DJI8	121	109	DPNHFRPAGLPEKY	13	P02647	232	231	AKPALEDLR	2	185.36					VKSPELQAEAK-AKPALEDLR	DSSO	Inter	MS2_MS3	MS2	2	1	2	44.45	32.96	790.418	3	2369.24	16566	51.3889	-0.14772	49.07	P02647-P02652	VKSPELQAEAK	K2(DSSO)	2	P02652	53	AKPALEDLR	K2(DSSO)	2	P02647	232	16566;16568;16569	Dep_Plasma_COVID_DSSO_SCX_HPLC_F27.raw	F52	0
10200_947	P13671	605	600	RCEGEKR	6	P00450	369	368	GKHVR	2	94.67					GPGGVWAAKLISR-VKSPELQAEAK	DSSO	Inter	MS2_MS3	MS2	2	1	1	41.23	33.3	667.859	4	2668.42	21268	61.3729	-1.11425	61.04	P02652-P35542	GPGGVWAAKLISR	K9(DSSO)	9	P35542	74	VKSPELQAEAK	K2(DSSO)	2	P02652	53	21268;21271;21272	Dep_Plasma_COVID_DSSO_SCX_HPLC_F30.raw	F49	0
10200_952	Q13813	1938	1924	DRVNDVCTNGQDLIKK	15	P02768	223	222	LKCASLQK	2	122.18					VEASISKASSFLGEK-FGLEKR	DSSO	Inter	MS2_MS3	MS2	2	1	1	38	14.86	820.422	3	2459.25	21959	62.3637	-1.13319	37.17	P01024-P0C0L5	VEASISKASSFLGEK	K7(DSSO)	7	P0C0L5	1174	FGLEKR	K5(DSSO)	5	P01024	1041	21959;21961;21962	Dep_Plasma_COVID_DSSO_SCX_HPLC_F27.raw	F52	0
10200_970	P13671	439	429	HEGSFIQGAEKSISLIR	11	O15020	1868	1866	LQKAYAGDK	3	212.5					DIPMNPMCIYRSPEKK-LKCASLQK	DSSO	Inter	MS2_MS3	MS2	2	1	1	35.41	19.26	617.502	5	3083.48	11943	41.2458	1.76425	61.04	P02768-P01008	DIPMNPMCIYRSPEKK	C8(Carbamidomethyl);K15(DSSO)	15	P01008	60	LKCASLQK	K2(DSSO);C3(Carbamidomethyl)	2	P02768	223	11943;11944;11945	Dep_Plasma_COVID_DSSO_SCX_HPLC_F31.raw	F48	0
10200_990	B9A064	206	192	SYSCQVTHEGSTVEKTVAPTECS	15	P0DOX5	135	124	GPSVFPLAPSSKSTSGGTAALGCLVK	12	192.27					YICENQDSISSKLK-IYEKVE	DSSO	Inter	MS2_MS3	MS2	2	1	1	34.81	15.12	656.312	4	2622.23	14140	45.9471	1.95721	61.04	Q01469-P02768	YICENQDSISSKLK	C3(Carbamidomethyl);K12(DSSO)	12	P02768	298	IYEKVE	K4(DSSO)	4	Q01469	133	14140;14141;14142	Dep_Plasma_COVID_DSSO_SCX_HPLC_F27.raw	F52	0
10200_996	P35542	26	23	SFFKEALQGVGDMGR	4	P02647	263	263	KLNTQ	1	41.96					KANQQLNFTEAKEACR-KAECR	DSSO	Inter	MS2_MS3	MS2	2	1	1	33.87	28.48	682.817	4	2728.25	16504	51.6834	5.03888	49.07	P00751-Q9Y5Y7	KANQQLNFTEAKEACR	K1(DSSO);C15(Carbamidomethyl)	1	Q9Y5Y7	47	KAECR	K1(DSSO);C4(Carbamidomethyl)	1	P00751	95	16504;16507;16508	Dep_Plasma_COVID_DSSO_SCX_HPLC_F28.raw	F51	0
10200_1003	P02647	64	52	DYVSQFEGSALGKQLNLK	13	P02652	51	47	DLMEKVK	5	40.36					NKFVTVQATFGTQVVEK-YKTDPEMEK	DSSO	Inter	MS2_MS3	MS2	2	1	0	31.37	7.39	803.143	4	3209.55	21613	61.9112	-3.54218	45.23	O60437-P01024	NKFVTVQATFGTQVVEK	K2(DSSO)	2	P01024	104	YKTDPEMEK	K2(DSSO);M7(Oxidation)	2	O60437	1239	21613;21616;21617	Dep_Plasma_COVID_DSSO_SCX_HPLC_F26.raw	F32	0
10200_1004	P02647	64	52	DYVSQFEGSALGKQLNLK	13	P0DJI9	102	90	GAEDSLADQAANKWGR	13	227.63					DYVSQFEGSALGKQLNLK-SGKDPNHFRPAGLPEKY	DSSO	Inter	MS2_MS3	MS2	2	1	1	31.29	13.92	678.671	6	4066.99	24508	67.4432	2.17238	49.07	P0DJI8-P02647	DYVSQFEGSALGKQLNLK	K13(DSSO)	13	P02647	64	SGKDPNHFRPAGLPEKY	K16(DSSO)	16	P0DJI8	121	24508;24510;24511	Dep_Plasma_COVID_DSSO_SCX_HPLC_F39.raw	F40	0
10200_1009	P02675	348	335	MGPTELLIEMEDWKGDK	14	P02671	195	191	EVDLKDYEDQQK	5	259.35					VKSPELQAEAK-AKPALEDLR	DSSO	Inter	MS2_MS3	MS2	2	1	1	30.57	22.29	790.418	3	2369.24	16451	51.5047	-0.22504	49.07	P02647-P02652	VKSPELQAEAK	K2(DSSO)	2	P02652	53	AKPALEDLR	K2(DSSO)	2	P02647	232	16451;16454;16455	Dep_Plasma_COVID_DSSO_SCX_HPLC_F26.raw	F32	0
10200_1015	P30086	150	149	FKVASFRK	2	P01024	100	98	SEKGR	3	81.92					SFSLKNVK-KVENLIAK	DSSO	Inter	MS2_MS3	MS2	2	1	0	29.57	15.58	665.372	3	1994.1	25975	66.6684	-1.29584	61.04	P07942-O00148	SFSLKNVK	K5(DSSO)	5	O00148	187	KVENLIAK	K1(DSSO)	1	P07942	1700	25975;25977;25978	Dep_Plasma_COVID_DSSO_SCX_HPLC_F17.raw	F30	0
10200_1018	P02647	64	52	DYVSQFEGSALGKQLNLK	13	P02652	62	54	SPELQAEAKSYFEK	9	214.48					LAQKYDHQR-EQLTPLIKK	DSSO	Inter	MS2_MS3	MS2	2	1	1	29.31	12.35	597.075	4	2385.28	19748	55.3027	-8.46891	49.07	P02652-P51911	LAQKYDHQR	K4(DSSO)	4	P51911	25	EQLTPLIKK	K8(DSSO)	8	P02652	77	19748;19750;19751	Dep_Plasma_COVID_DSSO_SCX_HPLC_F17.raw	F30	0
10200_1020	P02652	69	68	SKEQLTPLIK	2	P02647	263	263	KLNTQ	1	56.99					KVPQVSTPTLVEVSR-YHRFKELSTLR	DSSO	Inter	MS2_MS3	MS2	2	1	1	28.74	13.17	812.435	4	3246.72	18110	54.531	3.37756	61.04	Q13813-P02768	KVPQVSTPTLVEVSR	K1(DSSO)	1	P02768	438	YHRFKELSTLR	K5(DSSO)	5	Q13813	30	18110;18112;18113	Dep_Plasma_COVID_DSSO_SCX_HPLC_F38.raw	F41	0
10200_1025	P02675	211	209	IQKLESDVSAQMEYCR	3	P02671	195	191	EVDLKDYEDQQK	5	266.26					ASPAAAEEVVPEWASCLKSPR-KGNVATEISTER	DSSO	Inter	MS2_MS3	MS2	2	1	1	28.33	13.43	929.958	4	3716.81	22829	60.8996	-5.19015	61.04	P04114-Q8N3V7	ASPAAAEEVVPEWASCLKSPR	C16(Carbamidomethyl);K18(DSSO)	18	Q8N3V7	701	KGNVATEISTER	K1(DSSO)	1	P04114	196	22829;22831;22832	Dep_Plasma_COVID_DSSO_SCX_HPLC_F17.raw	F30	0
10200_1043	P01008	268	268	KELFYK	1	P01011	421	417	VTNPKQA	5	144.9					YICENQDSISSKLK-IYEKVE	DSSO	Inter	MS2_MS3	MS2	2	1	1	28.13	12.56	656.311	4	2622.22	13833	45.7057	4.00628	61.04	Q01469-P02768	YICENQDSISSKLK	C3(Carbamidomethyl);K12(DSSO)	12	P02768	298	IYEKVE	K4(DSSO)	4	Q01469	133	13833;13834;13835	Dep_Plasma_COVID_DSSO_SCX_HPLC_F28.raw	F51	0
10200_1108	P01024	1368	1365	VTIKPAPETEK	4	P0C0L5	1658	1656	DVKAAANQMR	3	117.45					EILKEQENR-KLNTQ	DSSO	Inter	MS2_MS3	MS2	2	1	1	28.11	8.75	640.325	3	1918.96	13213	41.8114	-3.54504	61.04	P02647-Q99497	EILKEQENR	K4(DSSO)	4	Q99497	93	KLNTQ	K1(DSSO)	1	P02647	263	13213;13215;13216	Dep_Plasma_COVID_DSSO_SCX_HPLC_F21.raw	F37	0
10200_1137	P02652	62	54	SPELQAEAKSYFEK	9	P02654	56	55	IKQSELSAK	2	285.58					FYVPCKQCPPMK-FYSEKECR	DSSO	Inter	MS2_MS3	MS2	2	1	1	27.62	27.62	712.311	4	2846.22	15445	48.8783	-3.45746	61.04	P02760-Q15113	FYVPCKQCPPMK	C5(Carbamidomethyl);K6(DSSO);C8(Carbamidomethyl);M11(Oxidation)	6	Q15113	387	FYSEKECR	K5(DSSO);C7(Carbamidomethyl)	5	P02760	331	15445;15447;15448	Dep_Plasma_COVID_DSSO_SCX_HPLC_F27.raw	F52	0
10200_1142	P02655	70	62	TYLPAVDEKLR	9	P02652	53	52	VKSPELQAEAK	2	126.66					FYVPCKQCPPMK-FYSEKECR	DSSO	Inter	MS2_MS3	MS2	2	1	1	27.62	27.62	712.312	4	2846.22	15247	48.8513	-4.65877	61.04	P02760-Q15113	FYVPCKQCPPMK	C5(Carbamidomethyl);K6(DSSO);C8(Carbamidomethyl);M11(Oxidation)	6	Q15113	387	FYSEKECR	K5(DSSO);C7(Carbamidomethyl)	5	P02760	331	15247;15249;15250	Dep_Plasma_COVID_DSSO_SCX_HPLC_F26.raw	F32	0
10200_1147	P05090	175	165	NILTSNNIDVKK	11	P02652	51	47	DLMEKVK	5	137.95					EQLTPLIKK-AKPALEDLR	DSSO	Inter	MS2_MS3	MS2	2	1	1	27.52	27.52	747.084	3	2239.24	20231	58.9331	-0.09807	61.04	P02647-P02652	EQLTPLIKK	K8(DSSO)	8	P02652	77	AKPALEDLR	K2(DSSO)	2	P02647	232	20231;20233;20234	Dep_Plasma_COVID_DSSO_SCX_HPLC_F27.raw	F52	0
10200_1148	P07358	212	212	KPYNVESYTPQTQGK	1	P07357	204	197	LYYGDDEKYFR	8	112.68					GPGGVWAAKLISR-EILKEQENR	DSSO	Inter	MS2_MS3	MS2	2	1	1	27.52	12.75	657.595	4	2627.36	22813	64.4466	0.56312	61.04	Q99497-P35542	GPGGVWAAKLISR	K9(DSSO)	9	P35542	74	EILKEQENR	K4(DSSO)	4	Q99497	93	22813;22816;22817	Dep_Plasma_COVID_DSSO_SCX_HPLC_F29.raw	F50	0
10200_1156	P02647	120	119	AKVQPYLDDFQK	2	P02652	77	70	EQLTPLIKK	8	104.82					AISSNMREDITYLYKHPEGSDAER-EFNAETFTFHADICTLSEKER	DSSO	Inter	MS2_MS3	MS2	2	1	0	27.01	6.88	786.651	7	5500.51	20437	59.3946	-7.95943	49.07	P02768-P22735	AISSNMREDITYLYKHPEGSDAER	M6(Oxidation);K15(DSSO)	15	P22735	545	EFNAETFTFHADICTLSEKER	C14(Carbamidomethyl);K19(DSSO)	19	P02768	543	20437;20439;20440	Dep_Plasma_COVID_DSSO_SCX_HPLC_F38.raw	F41	0
10200_1157	P19823	379	376	YIEKIQPSGGTNINEALLR	4	P19827	125	125	KAAISGENAGLVR	1	182.99					EFNAETFTFHADICTLSEKER-QDKIYFMAGSSRK	DSSO	Inter	MS2_MS3	MS2	2	1	0	26.6	18.21	708.996	6	4248.94	22820	63.9341	-2.04967	42.1	P14625-P02768	EFNAETFTFHADICTLSEKER	C14(Carbamidomethyl);K19(DSSO)	19	P02768	543	QDKIYFMAGSSRK	K3(DSSO);M7(Oxidation)	3	P14625	537	22820;22822;22823	Dep_Plasma_COVID_DSSO_SCX_HPLC_F32.raw	F47	0
10200_1161	P0DJI9	102	90	GAEDSLADQAANKWGR	13	P02647	232	231	AKPALEDLR	2	220.48					GYPKLLQDEFPGIPSPLDAAVECHR-VEPANAGKYTCQIK	DSSO	Inter	MS2_MS3	MS2	2	1	0	26.51	22.57	909.843	5	4545.19	28804	76.1476	0.53506	54.03	Q8WZ42-P02790	GYPKLLQDEFPGIPSPLDAAVECHR	K4(DSSO);C23(Carbamidomethyl)	4	P02790	130	VEPANAGKYTCQIK	K8(DSSO);C11(Carbamidomethyl)	8	Q8WZ42	8489	28804;28806;28807	Dep_Plasma_COVID_DSSO_SCX_HPLC_F30.raw	F49	0
10200_1172	P01024	722	722	KVFLDCCNYITELR	1	P0C0L5	1658	1656	DVKAAANQMR	3	136.63					DPNHFRPAGLPEKY-SYFEKSK	DSSO	Inter	MS2_MS3	MS2	3	1	1	26.08	26.08	672.32	4	2686.26	18783	56.1908	1.44471	49.07	P02652-P0DJI8	DPNHFRPAGLPEKY	K13(DSSO)	13	P0DJI8	121	SYFEKSK	K5(DSSO)	5	P02652	67	18783;18785;18786	Dep_Plasma_COVID_DSSO_SCX_HPLC_F39.raw	F40	0
10200_1184	P02647	262	251	VSFLSALEEYTKK	12	P02652	53	52	VKSPELQAEAK	2	175.25					GVFVLNKK-KDASIGTK	DSSO	Inter	MS2_MS3	MS2	2	1	2	25	8.84	627.676	3	1881.01	18276	52.7195	1.1811	45.23	Q06033-P01024	GVFVLNKK	K7(DSSO)	7	P01024	607	KDASIGTK	K1(DSSO)	1	Q06033	856	18276;18280;18281	Dep_Plasma_COVID_DSSO_SCX_HPLC_F17.raw	F30	0
10200_1187	P19827	548	525	ADVQAHGEGQEFSITCLVDEEEMKK	24	P19823	367	360	NDLISATKTQVADAK	8	210.08					KANQQLNFTEAKEACR-KAECR	DSSO	Inter	MS2_MS3	MS2	2	1	1	24.34	24.34	682.817	4	2728.25	16029	50.6395	4.77033	49.07	P00751-Q9Y5Y7	KANQQLNFTEAKEACR	K1(DSSO);C15(Carbamidomethyl)	1	Q9Y5Y7	47	KAECR	K1(DSSO);C4(Carbamidomethyl)	1	P00751	95	16029;16031;16032	Dep_Plasma_COVID_DSSO_SCX_HPLC_F28.raw	F51	0
10200_1190	P35542	26	23	SFFKEALQGVGDMGR	4	P02647	118	113	DLEEVKAK	6	147.19					DIPMNPMCIYRSPEKK-LKCASLQK	DSSO	Inter	MS2_MS3	MS2	2	1	1	24.34	13.46	617.502	5	3083.48	11493	40.224	1.76425	61.04	P02768-P01008	DIPMNPMCIYRSPEKK	C8(Carbamidomethyl);K15(DSSO)	15	P01008	60	LKCASLQK	K2(DSSO);C3(Carbamidomethyl)	2	P02768	223	11493;11495;11496	Dep_Plasma_COVID_DSSO_SCX_HPLC_F31.raw	F48	0
10200_1194	P02647	83	70	LLDNWDSVTSTFSKLR	14	P02652	53	52	VKSPELQAEAK	2	175.5					SGSYSYLEERKPYSSR-KAECR	DSSO	Inter	MS2_MS3	MS2	2	1	1	23.99	17.95	683.063	4	2729.23	17006	52.3217	-0.80561	45.23	P00751-O14974	SGSYSYLEERKPYSSR	K11(DSSO)	11	O14974	918	KAECR	K1(DSSO);C4(Carbamidomethyl)	1	P00751	95	17006;17008;17009	Dep_Plasma_COVID_DSSO_SCX_HPLC_F27.raw	F52	0
10200_1195	P02647	262	251	VSFLSALEEYTKK	12	P02652	67	63	SYFEKSK	5	257.54					SGSYSYLEERKPYSSR-KAECR	DSSO	Inter	MS2_MS3	MS2	2	1	1	23.99	15.26	683.064	4	2729.23	17845	54.0523	-1.16356	54.03	P00751-O14974	SGSYSYLEERKPYSSR	K11(DSSO)	11	O14974	918	KAECR	K1(DSSO);C4(Carbamidomethyl)	1	P00751	95	17845;17848;17849	Dep_Plasma_COVID_DSSO_SCX_HPLC_F27.raw	F52	0
10200_1206	P02647	262	251	VSFLSALEEYTKK	12	P02652	69	68	SKEQLTPLIK	2	180.24					DIPMNPMCIYRSPEKK-LKCASLQK	DSSO	Inter	MS2_MS3	MS2	2	1	1	23.99	11.43	617.502	5	3083.48	12853	43.2919	1.66524	54.03	P02768-P01008	DIPMNPMCIYRSPEKK	C8(Carbamidomethyl);K15(DSSO)	15	P01008	60	LKCASLQK	K2(DSSO);C3(Carbamidomethyl)	2	P02768	223	12853;12855;12856	Dep_Plasma_COVID_DSSO_SCX_HPLC_F31.raw	F48	0
10200_1210	P02656	71	61	GWVTDGFSSLKDYWSTVK	11	P02652	53	52	VKSPELQAEAK	2	155.98					DIPMNPMCIYRSPEKK-LKCASLQK	DSSO	Inter	MS2_MS3	MS2	2	1	1	23.99	10.31	617.5	5	3083.47	13363	44.4298	4.93236	54.03	P02768-P01008	DIPMNPMCIYRSPEKK	C8(Carbamidomethyl);K15(DSSO)	15	P01008	60	LKCASLQK	K2(DSSO);C3(Carbamidomethyl)	2	P02768	223	13363;13365;13366	Dep_Plasma_COVID_DSSO_SCX_HPLC_F31.raw	F48	0
10200_1231	P10909	322	307	EILSVDCSTNNPSQAKLR	16	P0DJI9	64	58	GNYDAAKR	7	168.32					SKEQLTPLIKK-AKPALEDLR	DSSO	Inter	MS2_MS3	MS2	2	1	1	23.96	23.96	614.346	4	2454.36	17588	53.6466	0.47895	61.04	P02647-P02652	SKEQLTPLIKK	K10(DSSO)	10	P02652	77	AKPALEDLR	K2(DSSO)	2	P02647	232	17588;17591	Dep_Plasma_COVID_DSSO_SCX_HPLC_F32.raw	F47	0
10200_1243	P02647	83	70	LLDNWDSVTSTFSKLR	14	P0DJI9	102	90	GAEDSLADQAANKWGR	13	161.04					AISSNMREDITYLYKHPEGSDAER-EFNAETFTFHADICTLSEKER	DSSO	Inter	MS2_MS3	MS2	2	1	0	23.82	12.71	917.586	6	5500.48	20459	59.4324	-2.2684	61.04	P02768-P22735	AISSNMREDITYLYKHPEGSDAER	M6(Oxidation);K15(DSSO)	15	P22735	545	EFNAETFTFHADICTLSEKER	C14(Carbamidomethyl);K19(DSSO)	19	P02768	543	20459;20463;20464	Dep_Plasma_COVID_DSSO_SCX_HPLC_F38.raw	F41	0
10200_1248	P19823	487	476	IYGNQDTSSQLKK	12	P19827	61	58	VNCKVTSR	4	207.54					YPKELR-QKFLR	DSSO	Inter	MS2_MS3	MS2	2	1	1	23.7	23.7	551.964	3	1653.88	11504	40.2455	0.20741	54.03	O00159-P01024	YPKELR	K3(DSSO)	3	P01024	688	QKFLR	K2(DSSO)	2	O00159	753	11504;11506	Dep_Plasma_COVID_DSSO_SCX_HPLC_F31.raw	F48	0
10200_1250	P02652	53	52	VKSPELQAEAK	2	P02654	56	55	IKQSELSAK	2	158.08					SGKDPNHFRPAGLPEKY-EQLTPLIKK	DSSO	Inter	MS2_MS3	MS2	2	1	1	23.38	22.24	628.73	5	3139.62	18507	55.3825	0.88264	49.07	P02652-P0DJI8	SGKDPNHFRPAGLPEKY	K16(DSSO)	16	P0DJI8	121	EQLTPLIKK	K8(DSSO)	8	P02652	77	18507;18511;18512	Dep_Plasma_COVID_DSSO_SCX_HPLC_F38.raw	F41	0
10200_1254	P02649	260	259	AKLEEQAQQIR	2	P02652	53	52	VKSPELQAEAK	2	200.71					YPKELR-QKFLR	DSSO	Inter	MS2_MS3	MS2	2	1	1	23.15	5.24	414.225	4	1653.88	11480	40.1988	0.10476	61.04	O00159-P01024	YPKELR	K3(DSSO)	3	P01024	688	QKFLR	K2(DSSO)	2	O00159	753	11480;11483;11484	Dep_Plasma_COVID_DSSO_SCX_HPLC_F31.raw	F48	0
10200_1262	P02652	69	68	SKEQLTPLIK	2	P02654	56	55	IKQSELSAK	2	170.43					VSFLSALEEYTKK-EILKEQENR	DSSO	Inter	MS2_MS3	MS2	2	1	1	23.02	10.79	708.359	4	2830.42	28562	71.4668	0.61641	61.04	Q99497-P02647	VSFLSALEEYTKK	K12(DSSO)	12	P02647	262	EILKEQENR	K4(DSSO)	4	Q99497	93	28562;28564;28565	Dep_Plasma_COVID_DSSO_SCX_HPLC_F17.raw	F30	0
10200_1279	P01614	100	88	FSGSGSGTDFTLKISR	13	P01861	294	290	LTVDKSR	5	195.75					EILKEQENR-SKEQLTPLIK	DSSO	Inter	MS2_MS3	MS2	2	1	0	22.83	10.3	618.831	4	2472.3	18609	56.014	0.19914	49.07	P02652-Q99497	EILKEQENR	K4(DSSO)	4	Q99497	93	SKEQLTPLIK	K2(DSSO)	2	P02652	69	18609;18611;18612	Dep_Plasma_COVID_DSSO_SCX_HPLC_F25.raw	F33	0
10200_1294	P19823	379	376	YIEKIQPSGGTNINEALLR	4	P19827	418	414	SQILKNVR	5	172.95					EILKEQENR-SKEQLTPLIK	DSSO	Inter	MS2_MS3	MS2	2	1	0	22.83	21.81	618.831	4	2472.3	19152	57.126	-0.09723	45.23	P02652-Q99497	EILKEQENR	K4(DSSO)	4	Q99497	93	SKEQLTPLIK	K2(DSSO)	2	P02652	69	19152;19154	Dep_Plasma_COVID_DSSO_SCX_HPLC_F25.raw	F33	0
10200_1325	P35542	26	23	SFFKEALQGVGDMGR	4	P02652	51	47	DLMEKVK	5	151.72					EILKEQENR-SKEQLTPLIK	DSSO	Inter	MS2_MS3	MS2	2	1	1	22.83	12.36	618.831	4	2472.3	20492	56.6778	-0.49239	49.07	P02652-Q99497	EILKEQENR	K4(DSSO)	4	Q99497	93	SKEQLTPLIK	K2(DSSO)	2	P02652	69	20492;20494;20495	Dep_Plasma_COVID_DSSO_SCX_HPLC_F17.raw	F30	0
10200_1330	P35542	26	23	SFFKEALQGVGDMGR	4	P02647	262	251	VSFLSALEEYTKK	12	250.26					VIEHIMEDLDTNADKQLSFEEFIMLMAR-EFNAETFTFHADICTLSEKER	DSSO	Inter	MS2_MS3	MS2	2	1	1	22.8	7	1015.63	6	6088.74	21514	61.4803	2.92531	54.03	P02768-P06702	VIEHIMEDLDTNADKQLSFEEFIMLMAR	M6(Oxidation);K15(DSSO);M24(Oxidation);M26(Oxidation)	15	P06702	72	EFNAETFTFHADICTLSEKER	C14(Carbamidomethyl);K19(DSSO)	19	P02768	543	21514;21517;21518	Dep_Plasma_COVID_DSSO_SCX_HPLC_F38.raw	F41	0
10200_1332	P19827	519	515	IADNKQSSFK	5	P19823	327	326	MKQTVEAMK	2	154.05					ARMKLTLLHR-LHKPGVYTR	DSSO	Inter	MS2_MS3	MS2	2	1	0	21.51	21.51	621.347	4	2482.36	23120	65.0438	-4.55212	61.04	Q04756-Q16647	ARMKLTLLHR	M3(Oxidation);K4(DSSO)	4	Q16647	125	LHKPGVYTR	K3(DSSO)	3	Q04756	627	23120;23123;23124	Dep_Plasma_COVID_DSSO_SCX_HPLC_F29.raw	F50	0
10200_1335	P02790	115	113	GDKVWVYPPEK	3	P08567	38	38	KKSDNSPK	1	107.18					SGKDPNHFRPAGLPEKY-SYFEKSK	DSSO	Inter	MS2_MS3	MS2	2	1	0	21.15	19.1	592.488	5	2958.41	16582	51.2109	-0.26686	45.23	P02652-P0DJI8	SGKDPNHFRPAGLPEKY	K16(DSSO)	16	P0DJI8	121	SYFEKSK	K5(DSSO)	5	P02652	67	16582;16584;16585	Dep_Plasma_COVID_DSSO_SCX_HPLC_F38.raw	F41	0
10200_1336	P51911	25	22	LAQKYDHQR	4	P02647	232	231	AKPALEDLR	2	95.5					ALEWLAHIFSNDEKSYSTSLK-KGSCER	DSSO	Inter	MS2_MS3	MS2	2	1	1	20.86	4.08	833.9	4	3332.58	17296	53.229	-6.10981	54.03	P00751-A0A0B4J1V2	ALEWLAHIFSNDEKSYSTSLK	K14(DSSO)	14	A0A0B4J1V2	78	KGSCER	K1(DSSO);C4(Carbamidomethyl)	1	P00751	653	17296;17298;17299	Dep_Plasma_COVID_DSSO_SCX_HPLC_F26.raw	F32	0
10200_1339	P19823	379	376	YIEKIQPSGGTNINEALLR	4	P19827	309	308	VKQTK	2	97.6					LTQSKIWDVVEK-AQYEEIARKSK	DSSO	Inter	MS2_MS3	MS2	2	1	1	20.63	12.09	732.133	4	2925.51	24027	66.6061	-1.98612	61.04	Q86Y46-P01024	LTQSKIWDVVEK	K5(DSSO)	5	P01024	615	AQYEEIARKSK	K9(DSSO)	9	Q86Y46	316	24027;24029;24030	Dep_Plasma_COVID_DSSO_SCX_HPLC_F26.raw	F32	0
10200_1375	P0DJI9	102	90	GAEDSLADQAANKWGR	13	P02647	36	35	VKDLATVYVDVLK	2	160.62					GVFVLNKK-KDASIGTK	DSSO	Inter	MS2_MS3	MS2	2	1	1	19.61	5.62	627.676	3	1881.01	16098	50.3364	0.69411	39.46	Q06033-P01024	GVFVLNKK	K7(DSSO)	7	P01024	607	KDASIGTK	K1(DSSO)	1	Q06033	856	16098;16100;16101	Dep_Plasma_COVID_DSSO_SCX_HPLC_F27.raw	F52	0
10200_1383	P35749	1795	1788	QQLERQNKELR	8	P10909	62	58	TLIEKTNEER	5	132.55					SFSLKNVK-KVENLIAK	DSSO	Inter	MS2_MS3	MS2	2	1	0	19.48	4.81	665.371	3	1994.1	23994	66.7181	0.54156	42.1	P07942-O00148	SFSLKNVK	K5(DSSO)	5	O00148	187	KVENLIAK	K1(DSSO)	1	P07942	1700	23994;23996;23997	Dep_Plasma_COVID_DSSO_SCX_HPLC_F25.raw	F33	0
10200_1384	P19823	367	360	NDLISATKTQVADAK	8	P19827	519	515	IADNKQSSFK	5	242.01					YKAAFTECCQAADK-FIINDWVKTHTK	DSSO	Inter	MS2_MS3	MS2	2	1	1	19.27	9.91	831.141	4	3321.54	27938	74.3674	-1.1835	39.46	P05121-P02768	YKAAFTECCQAADK	K2(DSSO);C8(Carbamidomethyl);C9(Carbamidomethyl)	2	P02768	186	FIINDWVKTHTK	K8(DSSO)	8	P05121	164	27938;27940;27941	Dep_Plasma_COVID_DSSO_SCX_HPLC_F27.raw	F52	0
10200_1390	P60709	61	51	DSYVGDEAQSKR	11	P06396	245	240	ATQVSKGIR	6	191.25					NKFVTVQATFGTQVVEK-YKTDPEMEK	DSSO	Inter	MS2_MS3	MS2	2	1	0	18.61	4.38	803.142	4	3209.55	21032	60.9291	-2.32473	49.07	O60437-P01024	NKFVTVQATFGTQVVEK	K2(DSSO)	2	P01024	104	YKTDPEMEK	K2(DSSO);M7(Oxidation)	2	O60437	1239	21032;21034;21035	Dep_Plasma_COVID_DSSO_SCX_HPLC_F28.raw	F51	0
10200_1394	P02647	118	113	DLEEVKAK	6	P02652	67	63	SYFEKSK	5	168.08					GQTLLAVAKSQ-AAEKQMKDK	DSSO	Inter	MS2_MS3	MS2	2	1	2	18.61	18.61	774.397	3	2321.18	20884	58.2323	3.02974	54.03	P27797-P02750	GQTLLAVAKSQ	K9(DSSO)	9	P02750	345	AAEKQMKDK	K7(DSSO)	7	P27797	358	20884;20886;20887	Dep_Plasma_COVID_DSSO_SCX_HPLC_F21.raw	F37	0
10200_1419	P0DJI9	102	90	GAEDSLADQAANKWGR	13	P02652	53	52	VKSPELQAEAK	2	41.98					VSFLSALEEYTKK-EILKEQENR	DSSO	Inter	MS2_MS3	MS2	2	1	1	18.61	6.39	708.359	4	2830.41	28052	72.8496	1.56557	61.04	Q99497-P02647	VSFLSALEEYTKK	K12(DSSO)	12	P02647	262	EILKEQENR	K4(DSSO)	4	Q99497	93	28052;28054;28055	Dep_Plasma_COVID_DSSO_SCX_HPLC_F18.raw	F31	0
10200_1440	P02656	44	42	TAKDALSSVQESQVAQQAR	3	P02647	83	70	LLDNWDSVTSTFSKLR	14	167.82					VSFLSALEEYTKK-EILKEQENR	DSSO	Inter	MS2_MS3	MS2	2	1	1	18.61	6.39	708.364	4	2830.44	29132	72.5504	-6.37281	61.04	Q99497-P02647	VSFLSALEEYTKK	K12(DSSO)	12	P02647	262	EILKEQENR	K4(DSSO)	4	Q99497	93	29132;29135;29136	Dep_Plasma_COVID_DSSO_SCX_HPLC_F17.raw	F30	0
10200_1446	P02647	262	251	VSFLSALEEYTKK	12	P02652	51	47	DLMEKVK	5	270.67					FSKVEDMAELTCLNEASVLHNLKDR-EFNAETFTFHADICTLSEKER	DSSO	Inter	MS2_MS3	MS2	2	1	0	18.6	7.12	940.443	6	5637.62	21495	61.4451	-5.4328	54.03	P02768-P35580	FSKVEDMAELTCLNEASVLHNLKDR	M7(Oxidation);C12(Carbamidomethyl);K23(DSSO)	23	P35580	106	EFNAETFTFHADICTLSEKER	C14(Carbamidomethyl);K19(DSSO)	19	P02768	543	21495;21497;21498	Dep_Plasma_COVID_DSSO_SCX_HPLC_F38.raw	F41	0
10200_1468	P02774	419	403	GQELCADYSENTFTEYKK	17	P68104	64	63	LKAER	2	216.98					FSKVEDMAELTCLNEASVLHNLKDR-EFNAETFTFHADICTLSEKER	DSSO	Inter	MS2_MS3	MS2	2	1	0	18.6	7.16	806.238	7	5637.62	21505	61.464	-5.10556	73.05	P02768-P35580	FSKVEDMAELTCLNEASVLHNLKDR	M7(Oxidation);C12(Carbamidomethyl);K23(DSSO)	23	P35580	106	EFNAETFTFHADICTLSEKER	C14(Carbamidomethyl);K19(DSSO)	19	P02768	543	21505;21507;21508	Dep_Plasma_COVID_DSSO_SCX_HPLC_F38.raw	F41	0
10200_1469	P51911	25	22	LAQKYDHQR	4	P02652	51	47	DLMEKVK	5	170.87					KANQQLNFTEAKEACR-KAECR	DSSO	Inter	MS2_MS3	MS2	2	1	1	18.27	11.83	682.817	4	2728.25	16192	50.7727	5.03888	54.03	P00751-Q9Y5Y7	KANQQLNFTEAKEACR	K1(DSSO);C15(Carbamidomethyl)	1	Q9Y5Y7	47	KAECR	K1(DSSO);C4(Carbamidomethyl)	1	P00751	95	16192;16194;16195	Dep_Plasma_COVID_DSSO_SCX_HPLC_F29.raw	F50	0
10200_1470	P51572	201	200	QKLEKAENQVLAMR	2	P04114	616	614	LVKEALK	3	121.52					KANQQLNFTEAKEACR-KAECR	DSSO	Inter	MS2_MS3	MS2	2	1	1	18.27	13.93	682.817	4	2728.25	16680	51.8202	4.41225	45.23	P00751-Q9Y5Y7	KANQQLNFTEAKEACR	K1(DSSO);C15(Carbamidomethyl)	1	Q9Y5Y7	47	KAECR	K1(DSSO);C4(Carbamidomethyl)	1	P00751	95	16680;16684;16685	Dep_Plasma_COVID_DSSO_SCX_HPLC_F29.raw	F50	0
10200_1472	P0DJI9	102	90	GAEDSLADQAANKWGR	13	P02647	130	121	VQPYLDDFQKK	10	131.86					AISSNMREDITYLYKHPEGSDAER-EFNAETFTFHADICTLSEKER	DSSO	Inter	MS2_MS3	MS2	2	1	1	18.1	7.32	1100.9	5	5500.48	20473	59.4531	-2.01558	61.04	P02768-P22735	AISSNMREDITYLYKHPEGSDAER	M6(Oxidation);K15(DSSO)	15	P22735	545	EFNAETFTFHADICTLSEKER	C14(Carbamidomethyl);K19(DSSO)	19	P02768	543	20473;20475;20476	Dep_Plasma_COVID_DSSO_SCX_HPLC_F38.raw	F41	0
10200_1473	P02647	64	52	DYVSQFEGSALGKQLNLK	13	P0DJI9	64	58	GNYDAAKR	7	145.73					GPGGVWAAKLISR-EILKEQENR	DSSO	Inter	MS2_MS3	MS2	2	1	1	18.04	10.64	657.594	4	2627.36	22425	63.6262	2.05045	61.04	Q99497-P35542	GPGGVWAAKLISR	K9(DSSO)	9	P35542	74	EILKEQENR	K4(DSSO)	4	Q99497	93	22425;22427;22428	Dep_Plasma_COVID_DSSO_SCX_HPLC_F30.raw	F49	0
																EILKEQENR-KLNTQ	DSSO	Inter	MS2_MS3	MS2	2	1	1	18.04	7.84	640.323	3	1918.96	12775	41.8704	-0.68096	61.04	P02647-Q99497	EILKEQENR	K4(DSSO)	4	Q99497	93	KLNTQ	K1(DSSO)	1	P02647	263	12775;12777;12778	Dep_Plasma_COVID_DSSO_SCX_HPLC_F22.raw	F36	0
																KLSSWVLLMK-ISLPESLKR	DSSO	Inter	MS2_MS3	MS2	2	1	2	17.73	9.79	605.84	4	2420.34	20966	60.7845	-3.16678	73.05	P01024-P01009	KLSSWVLLMK	K1(DSSO);M9(Oxidation)	1	P01009	258	ISLPESLKR	K8(DSSO)	8	P01024	289	20966;20969;20970	Dep_Plasma_COVID_DSSO_SCX_HPLC_F30.raw	F49	0
																FSSYEKYWCK-FKDLGEENFK	DSSO	Inter	MS2_MS3	MS2	2	1	1	17.73	17.73	557.05	5	2781.22	14153	46.2041	0.54139	61.04	P02768-P01833	FSSYEKYWCK	K6(DSSO);C9(Carbamidomethyl)	6	P01833	493	FKDLGEENFK	K2(DSSO)	2	P02768	36	14153;14156;14157	Dep_Plasma_COVID_DSSO_SCX_HPLC_F31.raw	F48	0
																VIEHIMEDLDTNADKQLSFEEFIMLMAR-EFNAETFTFHADICTLSEKER	DSSO	Inter	MS2_MS3	MS2	2	1	1	17.43	9.04	761.975	8	6088.75	21566	61.5834	1.76672	49.07	P02768-P06702	VIEHIMEDLDTNADKQLSFEEFIMLMAR	M6(Oxidation);K15(DSSO);M24(Oxidation);M26(Oxidation)	15	P06702	72	EFNAETFTFHADICTLSEKER	C14(Carbamidomethyl);K19(DSSO)	19	P02768	543	21566;21568;21569	Dep_Plasma_COVID_DSSO_SCX_HPLC_F38.raw	F41	0
																KVPQVSTPTLVEVSR-YHRFKELSTLR	DSSO	Inter	MS2_MS3	MS2	2	1	0	16.94	11.09	812.436	4	3246.72	17922	54.4302	2.70059	61.04	Q13813-P02768	KVPQVSTPTLVEVSR	K1(DSSO)	1	P02768	438	YHRFKELSTLR	K5(DSSO)	5	Q13813	30	17922;17924;17925	Dep_Plasma_COVID_DSSO_SCX_HPLC_F39.raw	F40	0
																EFNAETFTFHADICTLSEKER-MHGNKCALCAEIFKQR	DSSO	Inter	MS2_MS3	MS2	2	1	0	16.91	4.35	937.027	5	4681.11	23016	64.3726	-0.64363	54.03	Q9NQ38-P02768	EFNAETFTFHADICTLSEKER	C14(Carbamidomethyl);K19(DSSO)	19	P02768	543	MHGNKCALCAEIFKQR	M1(Oxidation);C6(Carbamidomethyl);C9(Carbamidomethyl);K14(DSSO)	14	Q9NQ38	266	23016;23019;23020	Dep_Plasma_COVID_DSSO_SCX_HPLC_F38.raw	F41	0
																MHGNKCALCAEIFKQR-NLGKVGSK	DSSO	Inter	MS2_MS3	MS2	2	1	1	15.89	7.92	735.362	4	2938.42	11406	40.0384	-3.15574	49.07	P02768-Q9NQ38	MHGNKCALCAEIFKQR	M1(Oxidation);C6(Carbamidomethyl);C9(Carbamidomethyl);K14(DSSO)	14	Q9NQ38	266	NLGKVGSK	K4(DSSO)	4	P02768	456	11406;11408;11409	Dep_Plasma_COVID_DSSO_SCX_HPLC_F31.raw	F48	0
																EFNAETFTFHADICTLSEKER-QDKIYFMAGSSRK	DSSO	Inter	MS2_MS3	MS2	2	1	0	15.57	8.19	850.591	5	4248.93	22826	63.9462	1.15128	61.04	P14625-P02768	EFNAETFTFHADICTLSEKER	C14(Carbamidomethyl);K19(DSSO)	19	P02768	543	QDKIYFMAGSSRK	K3(DSSO);M7(Oxidation)	3	P14625	537	22826;22828;22829	Dep_Plasma_COVID_DSSO_SCX_HPLC_F32.raw	F47	0
																DSGRDYVSQFEGSALGKQLNLK-GPGGVWAAKLISR	DSSO	Inter	MS2_MS3	MS2	2	1	1	15.57	8.99	776.998	5	3880.96	28166	74.5624	0.45969	61.04	P35542-P02647	DSGRDYVSQFEGSALGKQLNLK	K17(DSSO)	17	P02647	64	GPGGVWAAKLISR	K9(DSSO)	9	P35542	74	28166;28168;28169	Dep_Plasma_COVID_DSSO_SCX_HPLC_F32.raw	F47	0
																VNHVTLSQPKIVK-KPTLDFK	DSSO	Inter	MS2_MS3	MS2	2	1	2	15.22	8.53	617.845	4	2468.36	18502	55.7929	0.72922	45.23	Q96RW7-P61769	VNHVTLSQPKIVK	K10(DSSO)	10	P61769	111	KPTLDFK	K1(DSSO)	1	Q96RW7	326	18502;18505;18506	Dep_Plasma_COVID_DSSO_SCX_HPLC_F28.raw	F51	0
																GYPKLLQDEFPGIPSPLDAAVECHR-VEPANAGKYTCQIK	DSSO	Inter	MS2_MS3	MS2	2	1	2	14.97	11.33	1137.04	4	4545.16	28798	76.1344	7.32844	49.07	Q8WZ42-P02790	GYPKLLQDEFPGIPSPLDAAVECHR	K4(DSSO);C23(Carbamidomethyl)	4	P02790	130	VEPANAGKYTCQIK	K8(DSSO);C11(Carbamidomethyl)	8	Q8WZ42	8489	28798;28800;28801	Dep_Plasma_COVID_DSSO_SCX_HPLC_F30.raw	F49	0
																LSNRPAFMPSEGKMVSDINNGWQHLEQAEK-VKTCSK	DSSO	Inter	MS2_MS3	MS2	2	1	2	14.92	6.73	865.801	5	4324.98	20834	60.5171	7.2194	61.04	P08603-O43707	LSNRPAFMPSEGKMVSDINNGWQHLEQAEK	M8(Oxidation);K13(DSSO);M14(Oxidation)	13	O43707	378	VKTCSK	K2(DSSO);C4(Carbamidomethyl)	2	P08603	446	20834;20836;20837	Dep_Plasma_COVID_DSSO_SCX_HPLC_F30.raw	F49	0
																KLSSWVLLMK-ISLPESLKR	DSSO	Inter	MS2_MS3	MS2	2	1	1	14.78	6.96	605.839	4	2420.33	21495	61.8036	-2.05674	73.05	P01024-P01009	KLSSWVLLMK	K1(DSSO);M9(Oxidation)	1	P01009	258	ISLPESLKR	K8(DSSO)	8	P01024	289	21495;21498	Dep_Plasma_COVID_DSSO_SCX_HPLC_F30.raw	F49	0
																SGKDPNHFRPAGLPEKY-EQLTPLIKK	DSSO	Inter	MS2_MS3	MS2	2	1	1	14.78	6.05	628.731	5	3139.62	17041	55.4133	-0.08968	49.07	P02652-P0DJI8	SGKDPNHFRPAGLPEKY	K16(DSSO)	16	P0DJI8	121	EQLTPLIKK	K8(DSSO)	8	P02652	77	17041;17043;17044	Dep_Plasma_COVID_DSSO_SCX_HPLC_F37.raw	F42	0
																YKAAFTECCQAADK-FIINDWVKTHTK	DSSO	Inter	MS2_MS3	MS2	2	1	1	14.67	6.74	831.142	4	3321.54	27652	74.3899	-2.0658	61.04	P05121-P02768	YKAAFTECCQAADK	K2(DSSO);C8(Carbamidomethyl);C9(Carbamidomethyl)	2	P02768	186	FIINDWVKTHTK	K8(DSSO)	8	P05121	164	27652;27654;27655	Dep_Plasma_COVID_DSSO_SCX_HPLC_F28.raw	F51	0
																RGFCFITFKEEEPVK-VKMPEQEYEFPEPR	DSSO	Inter	MS2_MS3	MS2	2	1	0	14.42	7.16	956.458	4	3822.81	23817	66.015	-6.28176	49.07	Q9H6X2-Q14103	RGFCFITFKEEEPVK	C4(Carbamidomethyl);K9(DSSO)	9	Q14103	231	VKMPEQEYEFPEPR	K2(DSSO)	2	Q9H6X2	419	23817;23820;23821	Dep_Plasma_COVID_DSSO_SCX_HPLC_F27.raw	F52	0
																DGKYSQVLANGLDNK-KCCEDGMR	DSSO	Inter	MS2_MS3	MS2	2	1	1	14.42	8.04	709.307	4	2834.21	16931	52.3451	4.69559	54.03	P01024-P62269	DGKYSQVLANGLDNK	K3(DSSO)	3	P62269	94	KCCEDGMR	K1(DSSO);C2(Carbamidomethyl);C3(Carbamidomethyl)	1	P01024	692	16931;16933;16934	Dep_Plasma_COVID_DSSO_SCX_HPLC_F29.raw	F50	0
																RGFCFITFKEEEPVK-VKMPEQEYEFPEPR	DSSO	Inter	MS2_MS3	MS2	2	1	0	14.42	4.73	956.455	4	3822.8	23798	65.9313	-3.27933	61.04	Q9H6X2-Q14103	RGFCFITFKEEEPVK	C4(Carbamidomethyl);K9(DSSO)	9	Q14103	231	VKMPEQEYEFPEPR	K2(DSSO)	2	Q9H6X2	419	23798;23800;23801	Dep_Plasma_COVID_DSSO_SCX_HPLC_F31.raw	F48	0
																TGSSVKVSCKASGYTFTYR-KAECR	DSSO	Inter	MS2_MS3	MS2	2	1	1	14.01	8.83	730.587	4	2919.32	14082	46.2566	6.43121	54.03	P00751-A0A0A0MS14	TGSSVKVSCKASGYTFTYR	K6(DSSO);C9(Carbamidomethyl)	6	A0A0A0MS14	38	KAECR	K1(DSSO);C4(Carbamidomethyl)	1	P00751	95	14082;14085;14086	Dep_Plasma_COVID_DSSO_SCX_HPLC_F26.raw	F32	0
																SFYPEEVSSMVLTKMK-RLSCPKEK	DSSO	Inter	MS2_MS3	MS2	3	1	0	13.91	4.69	771.375	4	3082.48	17884	54.4614	-6.01172	69.9	P0C0L5-P11142	SFYPEEVSSMVLTKMK	M10(Oxidation);K14(DSSO);M15(Oxidation)	14	P11142	126	RLSCPKEK	C4(Carbamidomethyl);K6(DSSO)	6	P0C0L5	671	17884;17886;17887	Dep_Plasma_COVID_DSSO_SCX_HPLC_F30.raw	F49	0
																SFYPEEVSSMVLTKMK-RLSCPKEK	DSSO	Inter	MS2_MS3	MS2	3	1	0	13.91	5.51	771.375	4	3082.48	17985	54.5594	-5.53635	61.04	P0C0L5-P11142	SFYPEEVSSMVLTKMK	M10(Oxidation);K14(DSSO);M15(Oxidation)	14	P11142	126	RLSCPKEK	C4(Carbamidomethyl);K6(DSSO)	6	P0C0L5	671	17985;17987;17988	Dep_Plasma_COVID_DSSO_SCX_HPLC_F39.raw	F40	0
																AISSNMREDITYLYKHPEGSDAER-EFNAETFTFHADICTLSEKER	DSSO	Inter	MS2_MS3	MS2	2	1	0	13.75	7.17	917.58	6	5500.45	18950	59.5808	4.12427	49.07	P02768-P22735	AISSNMREDITYLYKHPEGSDAER	M6(Oxidation);K15(DSSO)	15	P22735	545	EFNAETFTFHADICTLSEKER	C14(Carbamidomethyl);K19(DSSO)	19	P02768	543	18950;18952;18953	Dep_Plasma_COVID_DSSO_SCX_HPLC_F37.raw	F42	0
																WTKNGEEVPFDNRVSYR-GNYDAAKR	DSSO	Inter	MS2_MS3	MS2	3	1	1	13.43	8.63	630.495	5	3148.45	16686	51.7262	2.13725	54.03	P0DJI9-Q8WZ42	WTKNGEEVPFDNRVSYR	K3(DSSO)	3	Q8WZ42	13695	GNYDAAKR	K7(DSSO)	7	P0DJI9	64	16686;16688;16689	Dep_Plasma_COVID_DSSO_SCX_HPLC_F31.raw	F48	0
																VNHVTLSQPKIVK-KPTLDFK	DSSO	Inter	MS2_MS3	MS2	2	1	1	13.21	13.21	823.458	3	2468.36	18627	55.9065	-0.09256	61.04	Q96RW7-P61769	VNHVTLSQPKIVK	K10(DSSO)	10	P61769	111	KPTLDFK	K1(DSSO)	1	Q96RW7	326	18627;18628;18629	Dep_Plasma_COVID_DSSO_SCX_HPLC_F29.raw	F50	0
																DKFMKEATTNAPFR-VTKCCTESLVNR	DSSO	Inter	MS2_MS3	MS2	2	1	1	12.96	6.07	820.637	4	3279.53	18267	54.9888	-0.30084	61.04	P02768-P30740	DKFMKEATTNAPFR	K2(DSSO)	2	P30740	174	VTKCCTESLVNR	K3(DSSO);C4(Carbamidomethyl);C5(Carbamidomethyl)	3	P02768	499	18267;18268;18269	Dep_Plasma_COVID_DSSO_SCX_HPLC_F27.raw	F52	0
																ASPAAAEEVVPEWASCLKSPR-KGNVATEISTER	DSSO	Inter	MS2_MS3	MS2	2	1	1	12.88	5.33	929.958	4	3716.81	21049	60.9567	-5.58437	61.04	P04114-Q8N3V7	ASPAAAEEVVPEWASCLKSPR	C16(Carbamidomethyl);K18(DSSO)	18	Q8N3V7	701	KGNVATEISTER	K1(DSSO)	1	P04114	196	21049;21052;21053	Dep_Plasma_COVID_DSSO_SCX_HPLC_F25.raw	F33	0
																ASPAAAEEVVPEWASCLKSPR-KGNVATEISTER	DSSO	Inter	MS2_MS3	MS2	2	1	2	12.88	5.33	929.957	4	3716.81	21337	61.3658	-4.99303	61.04	P04114-Q8N3V7	ASPAAAEEVVPEWASCLKSPR	C16(Carbamidomethyl);K18(DSSO)	18	Q8N3V7	701	KGNVATEISTER	K1(DSSO)	1	P04114	196	21337;21340;21341	Dep_Plasma_COVID_DSSO_SCX_HPLC_F26.raw	F32	0
																MGVGKLEMYVLNPVKSSK-EVSSKLR	DSSO	Inter	MS2_MS3	MS2	2	1	0	12.63	7.54	743.643	4	2971.55	30168	79.1186	-7.08829	61.04	P04114-P46821	MGVGKLEMYVLNPVKSSK	M8(Oxidation);K15(DSSO)	15	P46821	429	EVSSKLR	K5(DSSO)	5	P04114	4103	30168;30170;30171	Dep_Plasma_COVID_DSSO_SCX_HPLC_F26.raw	F32	0
																LTQSKIWDVVEK-AQYEEIARKSK	DSSO	Inter	MS2_MS3	MS2	2	1	1	12.53	5.64	732.133	4	2925.51	23823	66.3743	-2.65397	61.04	Q86Y46-P01024	LTQSKIWDVVEK	K5(DSSO)	5	P01024	615	AQYEEIARKSK	K9(DSSO)	9	Q86Y46	316	23823;23825;23826	Dep_Plasma_COVID_DSSO_SCX_HPLC_F25.raw	F33	0
																ALEWLAHIFSNDEKSYSTSLK-KGSCER	DSSO	Inter	MS2_MS3	MS2	2	1	1	11.79	11.79	833.902	4	3332.59	17644	53.6344	-8.8945	61.04	P00751-A0A0B4J1V2	ALEWLAHIFSNDEKSYSTSLK	K14(DSSO)	14	A0A0B4J1V2	78	KGSCER	K1(DSSO);C4(Carbamidomethyl)	1	P00751	653	17644;17648;17649	Dep_Plasma_COVID_DSSO_SCX_HPLC_F27.raw	F52	0
																EYSTVSHPIAKEETVMMEGSGDAAFR-VCSQYAAYGEKK	DSSO	Inter	MS2_MS3	MS2	2	1	2	11.52	6.32	1109.49	4	4434.95	23746	64.2863	-0.53062	49.07	P02774-P13611	EYSTVSHPIAKEETVMMEGSGDAAFR	K11(DSSO);M16(Oxidation);M17(Oxidation)	11	P13611	1950	VCSQYAAYGEKK	C2(Carbamidomethyl);K11(DSSO)	11	P02774	229	23746;23748;23749	Dep_Plasma_COVID_DSSO_SCX_HPLC_F20.raw	F38	0
																EYSTVSHPIAKEETVMMEGSGDAAFR-VCSQYAAYGEKK	DSSO	Inter	MS2_MS3	MS2	2	1	1	11.52	11.52	1109.49	4	4434.95	23977	64.4016	0.57061	49.07	P02774-P13611	EYSTVSHPIAKEETVMMEGSGDAAFR	K11(DSSO);M16(Oxidation);M17(Oxidation)	11	P13611	1950	VCSQYAAYGEKK	C2(Carbamidomethyl);K11(DSSO)	11	P02774	229	23977;23979;23980	Dep_Plasma_COVID_DSSO_SCX_HPLC_F21.raw	F37	0
																SQKEINDMKAK-KCCEDGMR	DSSO	Inter	MS2_MS3	MS2	2	1	2	11.49	11.49	840.697	3	2520.08	21676	62.1732	-3.98349	45.23	P01024-Q07065	SQKEINDMKAK	K3(DSSO)	3	Q07065	264	KCCEDGMR	K1(DSSO);C2(Carbamidomethyl);C3(Carbamidomethyl);M7(Oxidation)	1	P01024	692	21676;21678;21679	Dep_Plasma_COVID_DSSO_SCX_HPLC_F29.raw	F50	0
																VTCTNAELVKGR-VTGGAASKLSK	DSSO	Inter	MS2_MS3	MS2	2	1	1	11.49	5.04	631.577	4	2523.29	12398	40.5479	1.01072	61.04	P42766-P01031	VTCTNAELVKGR	C3(Carbamidomethyl);K10(DSSO)	10	P01031	1613	VTGGAASKLSK	K8(DSSO)	8	P42766	43	12398;12400;12401	Dep_Plasma_COVID_DSSO_SCX_HPLC_F17.raw	F30	0
																WTKNGEEVPFDNRVSYR-GAEDSLADQAANKWGR	DSSO	Inter	MS2_MS3	MS2	2	1	1	10.91	6.66	789.367	5	3942.81	22160	63.1059	1.19196	54.03	P0DJI9-Q8WZ42	WTKNGEEVPFDNRVSYR	K3(DSSO)	3	Q8WZ42	13695	GAEDSLADQAANKWGR	K13(DSSO)	13	P0DJI9	102	22160;22162;22163	Dep_Plasma_COVID_DSSO_SCX_HPLC_F30.raw	F49	0
																WTKNGEEVPFDNRVSYR-GNYDAAKR	DSSO	Inter	MS2_MS3	MS2	3	1	0	10.91	4.22	787.867	4	3148.44	16667	51.6853	3.14136	49.07	P0DJI9-Q8WZ42	WTKNGEEVPFDNRVSYR	K3(DSSO)	3	Q8WZ42	13695	GNYDAAKR	K7(DSSO)	7	P0DJI9	64	16667;16669;16670	Dep_Plasma_COVID_DSSO_SCX_HPLC_F31.raw	F48	0
																YKAAFTECCQAADK-FIINDWVKTHTK	DSSO	Inter	MS2_MS3	MS2	2	1	1	10.83	10.83	831.141	4	3321.54	28034	74.6488	-1.69818	61.04	P05121-P02768	YKAAFTECCQAADK	K2(DSSO);C8(Carbamidomethyl);C9(Carbamidomethyl)	2	P02768	186	FIINDWVKTHTK	K8(DSSO)	8	P05121	164	28034;28037;28038	Dep_Plasma_COVID_DSSO_SCX_HPLC_F26.raw	F32	0
																EFNAETFTFHADICTLSEKER-VCIDKDSGDVAALR	DSSO	Inter	MS2_MS3	MS2	2	1	1	10.75	6.44	844.992	5	4220.93	20899	63.6965	-2.72655	61.04	P40763-P02768	EFNAETFTFHADICTLSEKER	C14(Carbamidomethyl);K19(DSSO)	19	P02768	543	VCIDKDSGDVAALR	C2(Carbamidomethyl);K5(DSSO)	5	P40763	370	20899;20901;20902	Dep_Plasma_COVID_DSSO_SCX_HPLC_F37.raw	F42	0
																WTKNGEEVPFDNRVSYR-GAEDSLADQAANKWGR	DSSO	Inter	MS2_MS3	MS2	2	1	1	10.55	5.75	986.456	4	3942.8	22177	63.1353	1.86985	61.04	P0DJI9-Q8WZ42	WTKNGEEVPFDNRVSYR	K3(DSSO)	3	Q8WZ42	13695	GAEDSLADQAANKWGR	K13(DSSO)	13	P0DJI9	102	22177;22179;22180	Dep_Plasma_COVID_DSSO_SCX_HPLC_F30.raw	F49	0
																INSPNSKVNTLSK-YELDKAFSDR	DSSO	Inter	MS2_MS3	MS2	2	1	1	10.23	8.95	701.349	4	2802.37	24688	64.3026	-3.84202	61.04	P01024-P40939	INSPNSKVNTLSK	K7(DSSO)	7	P40939	60	YELDKAFSDR	K5(DSSO)	5	P01024	1436	24688;24690;24691	Dep_Plasma_COVID_DSSO_SCX_HPLC_F17.raw	F30	0
																GQTLLAVAKSQ-AAEKQMKDK	DSSO	Inter	MS2_MS3	MS2	2	1	0	9.99	9.99	774.399	3	2321.18	19904	56.7741	0.66218	54.03	P27797-P02750	GQTLLAVAKSQ	K9(DSSO)	9	P02750	345	AAEKQMKDK	K7(DSSO)	7	P27797	358	19904;19907	Dep_Plasma_COVID_DSSO_SCX_HPLC_F20.raw	F38	0
																FSSYEKYWCK-FKDLGEENFK	DSSO	Inter	MS2_MS3	MS2	2	1	1	9.21	9.21	557.048	5	2781.21	14656	47.2997	3.61487	61.04	P02768-P01833	FSSYEKYWCK	K6(DSSO);C9(Carbamidomethyl)	6	P01833	493	FKDLGEENFK	K2(DSSO)	2	P02768	36	14656;14658;14659	Dep_Plasma_COVID_DSSO_SCX_HPLC_F31.raw	F48	0
																SYHSFQPGSR-GWSTPPKCR	DSSO	Inter	MS2_MS3	MS2	3	1	1	9.21	9.21	804.358	3	2411.06	17478	52.1412	2.87622	33.37	Q03591-Q9NSB4	SYHSFQPGSR	N-Term(DSSO)	0	Q9NSB4	1	GWSTPPKCR	K7(DSSO);C8(Carbamidomethyl)	7	Q03591	139	17478;17480;17481	Dep_Plasma_COVID_DSSO_SCX_HPLC_F18.raw	F31	0
																TVDLKPDWGKGYSRK-VKIQEK	DSSO	Inter	MS2_MS3	MS2	2	1	1	9.19	5.33	663.6	4	2651.38	14954	47.7763	3.04726	61.04	P02749-P31948	TVDLKPDWGKGYSRK	K10(DSSO)	10	P31948	73	VKIQEK	K2(DSSO)	2	P02749	281	14954;14956;14957	Dep_Plasma_COVID_DSSO_SCX_HPLC_F27.raw	F52	0
																DGKYSQVLANGLDNK-KCCEDGMR	DSSO	Inter	MS2_MS3	MS2	2	1	1	9.19	9.19	709.307	4	2834.21	16605	51.7736	4.78176	54.03	P01024-P62269	DGKYSQVLANGLDNK	K3(DSSO)	3	P62269	94	KCCEDGMR	K1(DSSO);C2(Carbamidomethyl);C3(Carbamidomethyl)	1	P01024	692	16605;16607;16608	Dep_Plasma_COVID_DSSO_SCX_HPLC_F30.raw	F49	0
																TVDLKPDWGKGYSRK-VKIQEK	DSSO	Inter	MS2_MS3	MS2	2	1	1	9.19	9.19	663.599	4	2651.38	14845	47.9515	4.15264	61.04	P02749-P31948	TVDLKPDWGKGYSRK	K10(DSSO)	10	P31948	73	VKIQEK	K2(DSSO)	2	P02749	281	14845;14847;14848	Dep_Plasma_COVID_DSSO_SCX_HPLC_F26.raw	F32	0
																EFNAETFTFHADICTLSEKER-MHGNKCALCAEIFKQR	DSSO	Inter	MS2_MS3	MS2	2	1	0	8.73	4.81	937.03	5	4681.12	20030	64.2748	-3.83878	54.03	Q9NQ38-P02768	EFNAETFTFHADICTLSEKER	C14(Carbamidomethyl);K19(DSSO)	19	P02768	543	MHGNKCALCAEIFKQR	M1(Oxidation);C6(Carbamidomethyl);C9(Carbamidomethyl);K14(DSSO)	14	Q9NQ38	266	20030;20032;20033	Dep_Plasma_COVID_DSSO_SCX_HPLC_F35.raw	F44	0
																GHYTIGKEIVDLVLDR-VVNPTQK	DSSO	Inter	MS2_MS3	MS2	2	1	0	8.73	6.36	693.364	4	2770.44	18402	55.5286	3.23044	54.03	P01009-P0DPH7	GHYTIGKEIVDLVLDR	K7(DSSO)	7	P0DPH7	112	VVNPTQK	K7(DSSO)	7	P01009	418	18402;18404;18405	Dep_Plasma_COVID_DSSO_SCX_HPLC_F26.raw	F32	0
																GHYTIGKEIVDLVLDR-VVNPTQK	DSSO	Inter	MS2_MS3	MS2	2	1	0	8.7	4.69	693.363	4	2770.43	18292	55.381	4.46461	54.03	P01009-P0DPH7	GHYTIGKEIVDLVLDR	K7(DSSO)	7	P0DPH7	112	VVNPTQK	K7(DSSO)	7	P01009	418	18292;18295;18296	Dep_Plasma_COVID_DSSO_SCX_HPLC_F25.raw	F33	0
																AVLPQEEEGSGGGQLVTEVTKK-RPYLKVFNPR	DSSO	Inter	MS2_MS3	MS2	2	1	2	8.38	8.38	617.989	6	3702.9	16478	60.1454	5.03512	54.03	P00450-P02760	AVLPQEEEGSGGGQLVTEVTKK	K21(DSSO)	21	P02760	226	RPYLKVFNPR	K5(DSSO)	5	P00450	906	16478;16480;16481	Dep_Plasma_COVID_DSSO_SCX_HPLC_F34.raw	F45	0
																GNYDAAKR-SYFEKSK	DSSO	Inter	MS2_MS3	MS2	3	1	1	8.28	8.28	647.299	3	1939.88	9784	36.0103	1.62776	42.1	P02652-P0DJI9	GNYDAAKR	K7(DSSO)	7	P0DJI9	64	SYFEKSK	K5(DSSO)	5	P02652	67	9784;9786	Dep_Plasma_COVID_DSSO_SCX_HPLC_F26.raw	F32	0
																MGVGKLEMYVLNPVKSSK-EVSSKLR	DSSO	Inter	MS2_MS3	MS2	2	1	0	7.91	7.91	743.643	4	2971.55	30118	79.162	-6.51297	61.04	P04114-P46821	MGVGKLEMYVLNPVKSSK	M1(Oxidation);K15(DSSO)	15	P46821	429	EVSSKLR	K5(DSSO)	5	P04114	4103	30118;30120;30121	Dep_Plasma_COVID_DSSO_SCX_HPLC_F25.raw	F33	0
																ARMKLTLLHR-LHKPGVYTR	DSSO	Inter	MS2_MS3	MS2	2	1	0	7.4	7.4	621.348	4	2482.37	23079	65.0471	-6.22475	61.04	Q04756-Q16647	ARMKLTLLHR	M3(Oxidation);K4(DSSO)	4	Q16647	125	LHKPGVYTR	K3(DSSO)	3	Q04756	627	23079;23081;23082	Dep_Plasma_COVID_DSSO_SCX_HPLC_F28.raw	F51	0
																SYHSFQPGSR-GWSTPPKCR	DSSO	Inter	MS2_MS3	MS2	3	1	0	7.4	7.4	804.356	3	2411.05	16716	52.0025	4.69963	35.17	Q03591-Q9NSB4	SYHSFQPGSR	N-Term(DSSO)	0	Q9NSB4	1	GWSTPPKCR	K7(DSSO);C8(Carbamidomethyl)	7	Q03591	139	16716;16717;16718	Dep_Plasma_COVID_DSSO_SCX_HPLC_F30.raw	F49	0
																SYHSFQPGSR-GWSTPPKCR	DSSO	Inter	MS2_MS3	MS2	3	1	0	7.4	7.4	804.357	3	2411.06	17753	51.7536	3.56	35.17	Q03591-Q9NSB4	SYHSFQPGSR	N-Term(DSSO)	0	Q9NSB4	1	GWSTPPKCR	K7(DSSO);C8(Carbamidomethyl)	7	Q03591	139	17753;17754;17755	Dep_Plasma_COVID_DSSO_SCX_HPLC_F17.raw	F30	0
																INSPNSKVNTLSK-YELDKAFSDR	DSSO	Inter	MS2_MS3	MS2	2	1	1	7.38	4.44	701.348	4	2802.37	23073	64.8811	-3.31911	61.04	P01024-P40939	INSPNSKVNTLSK	K7(DSSO)	7	P40939	60	YELDKAFSDR	K5(DSSO)	5	P01024	1436	23073;23077;23078	Dep_Plasma_COVID_DSSO_SCX_HPLC_F25.raw	F33	0
																CLENSRSVVKTPMTDVCR-SNEKAEEWGR	DSSO	Inter	MS2_MS3	MS2	2	1	1	7.22	7.22	879.404	4	3514.59	16771	52.092	-2.9601	54.03	P35542-P07942	CLENSRSVVKTPMTDVCR	C1(Carbamidomethyl);K10(DSSO);C17(Carbamidomethyl)	10	P07942	748	SNEKAEEWGR	K4(DSSO)	4	P35542	107	16771;16772;16773	Dep_Plasma_COVID_DSSO_SCX_HPLC_F39.raw	F40	0
																SQKEINDMKAK-KCCEDGMR	DSSO	Inter	MS2_MS3	MS2	2	1	2	7.03	7.03	835.365	3	2504.08	22719	64.2571	-3.68417	42.1	P01024-Q07065	SQKEINDMKAK	K3(DSSO)	3	Q07065	264	KCCEDGMR	K1(DSSO);C2(Carbamidomethyl);C3(Carbamidomethyl)	1	P01024	692	22719;22721;22722	Dep_Plasma_COVID_DSSO_SCX_HPLC_F29.raw	F50	0
																SQKEINDMKAK-KCCEDGMR	DSSO	Inter	MS2_MS3	MS2	2	1	2	7.03	5.54	840.696	3	2520.07	21654	62.1317	-3.18392	54.03	P01024-Q07065	SQKEINDMKAK	K3(DSSO)	3	Q07065	264	KCCEDGMR	K1(DSSO);C2(Carbamidomethyl);C3(Carbamidomethyl);M7(Oxidation)	1	P01024	692	21654;21657;21658	Dep_Plasma_COVID_DSSO_SCX_HPLC_F30.raw	F49	0
																VTCTNAELVKGR-VTGGAASKLSK	DSSO	Inter	MS2_MS3	MS2	2	1	1	7.03	7.03	841.768	3	2523.29	11832	40.9482	0.56982	61.04	P42766-P01031	VTCTNAELVKGR	C3(Carbamidomethyl);K10(DSSO)	10	P01031	1613	VTGGAASKLSK	K8(DSSO)	8	P42766	43	11832;11833;11834	Dep_Plasma_COVID_DSSO_SCX_HPLC_F25.raw	F33	0
																VTKCCTESLVNR-NSKMEIAELNR	DSSO	Inter	MS2_MS3	MS2	2	1	1	7.03	7.03	736.849	4	2944.37	16731	50.5587	-4.00066	61.04	Q7Z794-P02768	VTKCCTESLVNR	K3(DSSO);C4(Carbamidomethyl);C5(Carbamidomethyl)	3	P02768	499	NSKMEIAELNR	K3(DSSO);M4(Oxidation)	3	Q7Z794	379	16731;16733;16734	Dep_Plasma_COVID_DSSO_SCX_HPLC_F18.raw	F31	0
																VTKCCTESLVNR-NSKMEIAELNR	DSSO	Inter	MS2_MS3	MS2	2	1	1	7.03	4.31	736.846	4	2944.36	16849	49.9829	0.3955	61.04	Q7Z794-P02768	VTKCCTESLVNR	K3(DSSO);C4(Carbamidomethyl);C5(Carbamidomethyl)	3	P02768	499	NSKMEIAELNR	K3(DSSO);M4(Oxidation)	3	Q7Z794	379	16849;16850;16851	Dep_Plasma_COVID_DSSO_SCX_HPLC_F17.raw	F30	0
																LSWTADEGVFDNFVLKIRDTK-KGSCER	DSSO	Inter	MS2_MS3	MS2	2	1	1	6.88	6.88	837.653	4	3347.59	16405	51.412	3.9615	61.04	P00751-P24821	LSWTADEGVFDNFVLKIRDTK	K16(DSSO)	16	P24821	1653	KGSCER	K1(DSSO);C4(Carbamidomethyl)	1	P00751	653	16405;16407;16408	Dep_Plasma_COVID_DSSO_SCX_HPLC_F26.raw	F32	0
																MHGNKCALCAEIFKQR-LKCASLQK	DSSO	Inter	MS2_MS3	MS2	2	1	1	6.03	6.03	771.618	4	3083.45	11966	41.3321	6.88741	54.03	P02768-Q9NQ38	MHGNKCALCAEIFKQR	M1(Oxidation);K5(DSSO);C6(Carbamidomethyl);C9(Carbamidomethyl)	5	Q9NQ38	257	LKCASLQK	K2(DSSO);C3(Carbamidomethyl)	2	P02768	223	11966;11969;11970	Dep_Plasma_COVID_DSSO_SCX_HPLC_F32.raw	F47	0
																LSNRPAFMPSEGKMVSDINNGWQHLEQAEK-VKTCSK	DSSO	Inter	MS2_MS3	MS2	2	1	0	5.71	5.71	865.801	5	4324.98	22039	62.5151	7.50171	61.04	P08603-O43707	LSNRPAFMPSEGKMVSDINNGWQHLEQAEK	M8(Oxidation);K13(DSSO);M14(Oxidation)	13	O43707	378	VKTCSK	K2(DSSO);C4(Carbamidomethyl)	2	P08603	446	22039;22041;22042	Dep_Plasma_COVID_DSSO_SCX_HPLC_F31.raw	F48	0
																KANQQLNFTEAKEACR-KAECR	DSSO	Inter	MS2_MS3	MS2	2	1	1	5.61	5.61	682.819	4	2728.25	15731	49.7249	2.62187	54.03	P00751-Q9Y5Y7	KANQQLNFTEAKEACR	K1(DSSO);C15(Carbamidomethyl)	1	Q9Y5Y7	47	KAECR	K1(DSSO);C4(Carbamidomethyl)	1	P00751	95	15731;15734;15735	Dep_Plasma_COVID_DSSO_SCX_HPLC_F29.raw	F50	0
																CLENSRSVVKTPMTDVCR-SNEKAEEWGR	DSSO	Inter	MS2_MS3	MS2	2	1	1	5.32	5.32	879.404	4	3514.59	16915	51.9439	-3.51598	54.03	P35542-P07942	CLENSRSVVKTPMTDVCR	C1(Carbamidomethyl);K10(DSSO);C17(Carbamidomethyl)	10	P07942	748	SNEKAEEWGR	K4(DSSO)	4	P35542	107	16915;16917;16918	Dep_Plasma_COVID_DSSO_SCX_HPLC_F38.raw	F41	0
																EFNAETFTFHADICTLSEKER-VCIDKDSGDVAALR	DSSO	Inter	MS2_MS3	MS2	2	1	1	5.1	5.1	844.995	5	4220.94	21043	63.5868	-5.40232	54.03	P40763-P02768	EFNAETFTFHADICTLSEKER	C14(Carbamidomethyl);K19(DSSO)	19	P02768	543	VCIDKDSGDVAALR	C2(Carbamidomethyl);K5(DSSO)	5	P40763	370	21043;21044;21045	Dep_Plasma_COVID_DSSO_SCX_HPLC_F36.raw	F43	0
																TGSSVKVSCKASGYTFTYR-KAECR	DSSO	Inter	MS2_MS3	MS2	2	1	1	4.98	4.98	730.587	4	2919.33	13979	46.1502	5.26001	54.03	P00751-A0A0A0MS14	TGSSVKVSCKASGYTFTYR	K6(DSSO);C9(Carbamidomethyl)	6	A0A0A0MS14	38	KAECR	K1(DSSO);C4(Carbamidomethyl)	1	P00751	95	13979;13981;13982	Dep_Plasma_COVID_DSSO_SCX_HPLC_F25.raw	F33	0
																AVLPQEEEGSGGGQLVTEVTKK-RPYLKVFNPR	DSSO	Inter	MS2_MS3	MS2	2	1	1	4.47	4.47	617.989	6	3702.9	16900	61.1491	4.83727	49.07	P00450-P02760	AVLPQEEEGSGGGQLVTEVTKK	K21(DSSO)	21	P02760	226	RPYLKVFNPR	K5(DSSO)	5	P00450	906	16900;16902;16903	Dep_Plasma_COVID_DSSO_SCX_HPLC_F34.raw	F45	0
																LSWTADEGVFDNFVLKIRDTK-KGSCER	DSSO	Inter	MS2_MS3	MS2	2	1	1	4.43	4.43	837.652	4	3347.59	16528	51.3025	5.12873	61.04	P00751-P24821	LSWTADEGVFDNFVLKIRDTK	K16(DSSO)	16	P24821	1653	KGSCER	K1(DSSO);C4(Carbamidomethyl)	1	P00751	653	16528;16530;16531	Dep_Plasma_COVID_DSSO_SCX_HPLC_F27.raw	F52	0
																MHGNKCALCAEIFKQR-LKCASLQK	DSSO	Inter	MS2_MS3	MS2	2	1	1	4.34	4.34	771.625	4	3083.48	11477	40.1933	-2.69616	54.03	P02768-Q9NQ38	MHGNKCALCAEIFKQR	M1(Oxidation);K5(DSSO);C6(Carbamidomethyl);C9(Carbamidomethyl)	5	Q9NQ38	257	LKCASLQK	K2(DSSO);C3(Carbamidomethyl)	2	P02768	223	11477;11481;11482	Dep_Plasma_COVID_DSSO_SCX_HPLC_F31.raw	F48	0

## Sheet: S2 - Non-depleted Plasma XL-MS
Non-depleted COVID-19 plasma XL-MS
Data are represted as the required import for data visualisation with xiview.org
Protein accession numbers are derived from Uniprot. Score are obtained from xlinkx within Proteome Discoverer.													Data below are the exported CSMs from Proteome Discoverer, as can be observed in the .pdresult files uploaded to PRIDE - accession:
Protein1	SeqPos1	LinkedRes1	Protein2	SeqPos2	LinkedRes2	Highest Score							Sequence	Crosslinker	Crosslink Type	Crosslink Strategy	Identified By	# Proteins	# Identified MS2 Scans	# Identified MS3 Scans	XlinkX Score	Delta XlinkX Score	m/z [Da]	Charge	MH+ [Da]	First Scan	RT [min]	DeltaM [ppm]	Reporter Ion Score	Accessions	Sequence A	Modifications A	Crosslinker Position A	Protein Accession A	Leading Protein Position A	Sequence B	Modifications B	Crosslinker Position B	Protein Accession B	Leading Protein Position B	All Scans	Spectrum File	File ID	Validator Q-value
P0DOX5	416	K	P0DOY3	50	K	153.54							IQKLESDVSAQMEYCR-EVDLKDYEDQQK	DSSO	Inter	MS2_MS3	MS3	2	1	2	293.88	256.22	910.657	4	3639.61	20709	57.8381	0.73001	61.04	P02671-P02675	IQKLESDVSAQMEYCR	K3(DSSO);M12(Oxidation);C15(Carbamidomethyl)	3	P02675	211	EVDLKDYEDQQK	K5(DSSO)	5	P02671	195	20709;20711;20712	NonDepleted_PlasmaCOVID_DSSO_SCX_HPLC_F21.raw	F71	0
P02647	263	K	P02652	77	K	61.3							SPELQAEAKSYFEK-AKPALEDLR	DSSO	Inter	MS2_MS3	MS3	2	1	2	282.54	228.71	699.853	4	2796.39	23896	63.4017	1.87373	61.04	P02652-P02647	SPELQAEAKSYFEK	K9(DSSO)	9	P02652	62	AKPALEDLR	K2(DSSO)	2	P02647	232	23896;23898;23899	NonDepleted_PlasmaCOVID_DSSO_SCX_HPLC_F32.raw	F60	0
P02647	263	K	P02652	69	K	65.44							DYVSQFEGSALGKQLNLK-SGKDPNHFRPAGLPEKY	DSSO	Inter	MS2_MS3	MS3	2	1	2	282.06	255.47	814.206	5	4067	27873	67.1431	0.84004	54.03	P02647-P0DJI8	DYVSQFEGSALGKQLNLK	K13(DSSO)	13	P02647	64	SGKDPNHFRPAGLPEKY	K16(DSSO)	16	P0DJI8	121	27873;27877;27878	NonDepleted_PlasmaCOVID_DSSO_SCX_HPLC_F34.raw	F58	0
P02671	195	K	P02675	211	K	293.88							MGPTELLIEMEDWKGDK-EVDLKDYEDQQK	DSSO	Inter	MS2_MS3	MS3	2	1	2	279.9	253.75	919.417	4	3674.64	27643	70.8332	1.04715	84.95	P02671-P02675	MGPTELLIEMEDWKGDK	M10(Oxidation);K14(DSSO)	14	P02675	348	EVDLKDYEDQQK	K5(DSSO)	5	P02671	195	27643;27645;27646	NonDepleted_PlasmaCOVID_DSSO_SCX_HPLC_F22.raw	F70	0
P0DOX5	135	K	P0DOY3	98	K	141.7							MGPTELLIEMEDWKGDK-EVDLKDYEDQQK	DSSO	Inter	MS2_MS3	MS3	2	1	2	279.3	253.48	915.418	4	3658.65	32118	80.0401	2.39008	61.04	P02671-P02675	MGPTELLIEMEDWKGDK	K14(DSSO)	14	P02675	348	EVDLKDYEDQQK	K5(DSSO)	5	P02671	195	32118;32120;32121	NonDepleted_PlasmaCOVID_DSSO_SCX_HPLC_F23.raw	F69	0
P02647	263	K	P35542	26	K	61.3							IQKLESDVSAQMEYCR-EVDLKDYEDQQK	DSSO	Inter	MS2_MS3	MS3	2	1	2	267.85	245.54	906.66	4	3623.62	22837	61.6309	1.20876	42.1	P02671-P02675	IQKLESDVSAQMEYCR	K3(DSSO);C15(Carbamidomethyl)	3	P02675	211	EVDLKDYEDQQK	K5(DSSO)	5	P02671	195	22837;22840;22841	NonDepleted_PlasmaCOVID_DSSO_SCX_HPLC_F21.raw	F71	0
P02671	195	K	P02675	348	K	279.9							IQKLESDVSAQMEYCR-EVDLKDYEDQQK	DSSO	Inter	MS2_MS3	MS3	2	1	2	265.12	245.02	910.659	4	3639.61	21680	59.3447	0.05725	61.04	P02671-P02675	IQKLESDVSAQMEYCR	K3(DSSO);M12(Oxidation);C15(Carbamidomethyl)	3	P02675	211	EVDLKDYEDQQK	K5(DSSO)	5	P02671	195	21680;21682;21683	NonDepleted_PlasmaCOVID_DSSO_SCX_HPLC_F20.raw	F53	0
P02768	499	K	Q14185	1050	K	20.33							MGPTELLIEMEDWKGDK-EVDLKDYEDQQK	DSSO	Inter	MS2_MS3	MS3	2	1	2	256.98	192.21	919.415	4	3674.64	30716	76.6385	0.73522	61.04	P02675-P02671	MGPTELLIEMEDWKGDK	M1(Oxidation);K14(DSSO)	14	P02675	348	EVDLKDYEDQQK	K5(DSSO)	5	P02671	195	30716;30720;30721	NonDepleted_PlasmaCOVID_DSSO_SCX_HPLC_F21.raw	F71	0
P00738	112	K	Q8WZ42	27557	K	10.91							IQKLESDVSAQMEYCR-EVDLKDYEDQQK	DSSO	Inter	MS2_MS3	MS3	2	1	2	254.19	220.5	906.661	4	3623.62	23593	62.8306	1.48934	61.04	P02671-P02675	IQKLESDVSAQMEYCR	K3(DSSO);C15(Carbamidomethyl)	3	P02675	211	EVDLKDYEDQQK	K5(DSSO)	5	P02671	195	23593;23595;23596	NonDepleted_PlasmaCOVID_DSSO_SCX_HPLC_F20.raw	F53	0
P01876	275	K	P0DOY3	50	K	129.85							MGPTELLIEMEDWKGDK-EVDLKDYEDQQK	DSSO	Inter	MS2_MS3	MS3	2	1	2	247.44	213.78	919.417	4	3674.65	27709	70.8165	2.11784	39.46	P02675-P02671	MGPTELLIEMEDWKGDK	M10(Oxidation);K14(DSSO)	14	P02675	348	EVDLKDYEDQQK	K5(DSSO)	5	P02671	195	27709;27713;27714	NonDepleted_PlasmaCOVID_DSSO_SCX_HPLC_F21.raw	F71	0
P00738	112	K	P11940	246	K	7.54							FPKAEFAEVSK-IKECCEK	DSSO	Inter	MS2_MS3	MS3	2	1	2	242.83	177.39	594.779	4	2376.09	15713	47.9502	1.16337	61.04	P02768-P43652	FPKAEFAEVSK	K3(DSSO)	3	P02768	249	IKECCEK	K2(DSSO);C4(Carbamidomethyl);C5(Carbamidomethyl)	2	P43652	300	15713;15715;15716	NonDepleted_PlasmaCOVID_DSSO_SCX_HPLC_F30.raw	F62	0
P02545	470	K	P0C0L5	53	K	13.91							MGPTELLIEMEDWKGDK-EVDLKDYEDQQK	DSSO	Inter	MS2_MS3	MS3	2	1	2	241.42	194.27	915.42	4	3658.66	32280	79.7397	1.62715	61.04	P02675-P02671	MGPTELLIEMEDWKGDK	K14(DSSO)	14	P02675	348	EVDLKDYEDQQK	K5(DSSO)	5	P02671	195	32280;32282;32283	NonDepleted_PlasmaCOVID_DSSO_SCX_HPLC_F21.raw	F71	0
P02647	64	K	P02652	67	K	40.33							DYVSQFEGSALGKQLNLK-SGKDPNHFRPAGLPEKY	DSSO	Inter	MS2_MS3	MS3	2	0	2	237.44	213.03	1017.51	4	4067	27896	67.1818	1.72792	61.04	P0DJI8-P02647	DYVSQFEGSALGKQLNLK	K13(DSSO)	13	P02647	64	SGKDPNHFRPAGLPEKY	K16(DSSO)	16	P0DJI8	121	27896;27898;27899	NonDepleted_PlasmaCOVID_DSSO_SCX_HPLC_F34.raw	F58	0
P02462	940	K	P02787	683	K	19.08							TTSAKETQSIEKTSAK-VTKCCTESLVNR	DSSO	Inter	MS2_MS3	MS3	2	1	2	234.9	205.29	667.525	5	3333.6	17956	51.1453	1.12966	49.07	P02768-Q92954	TTSAKETQSIEKTSAK	K12(DSSO)	12	Q92954	315	VTKCCTESLVNR	K3(DSSO);C4(Carbamidomethyl);C5(Carbamidomethyl)	3	P02768	499	17956;17958;17959	NonDepleted_PlasmaCOVID_DSSO_SCX_HPLC_F25.raw	F67	0
P01024	607	K	Q06033	856	K	24.34							VSFLSALEEYTKK-DLMEKVK	DSSO	Inter	MS2_MS3	MS3	2	1	2	232.39	174.32	634.324	4	2534.27	30178	76.1343	1.50495	45.23	P02647-P02652	VSFLSALEEYTKK	K12(DSSO)	12	P02647	262	DLMEKVK	K5(DSSO)	5	P02652	51	30178;30181;30182	NonDepleted_PlasmaCOVID_DSSO_SCX_HPLC_F23.raw	F69	0
P02768	375	K	P04114	1778	K	10.83							MGPTELLIEMEDWKGDK-EVDLKDYEDQQK	DSSO	Inter	MS2_MS3	MS3	2	1	2	229.9	203.18	1220.22	3	3658.65	32395	79.9894	1.4006	61.04	P02675-P02671	MGPTELLIEMEDWKGDK	K14(DSSO)	14	P02675	348	EVDLKDYEDQQK	K5(DSSO)	5	P02671	195	32395;32397;32398	NonDepleted_PlasmaCOVID_DSSO_SCX_HPLC_F22.raw	F70	0
P02768	565	K	Q92817	88	K	22.53							MGPTELLIEMEDWKGDK-EVDLKDYEDQQK	DSSO	Inter	MS2_MS3	MS3	2	1	2	227.36	207.27	915.416	4	3658.64	31986	79.9952	1.25629	61.04	P02671-P02675	MGPTELLIEMEDWKGDK	K14(DSSO)	14	P02675	348	EVDLKDYEDQQK	K5(DSSO)	5	P02671	195	31986;31989;31990	NonDepleted_PlasmaCOVID_DSSO_SCX_HPLC_F24.raw	F68	0
P02768	565	K	Q15149	597	K	9.07							VSFLSALEEYTKK-DLMEKVK	DSSO	Inter	MS2_MS3	MS3	2	1	2	226.04	185.1	634.325	4	2534.28	30131	76.2071	1.99573	61.04	P02647-P02652	VSFLSALEEYTKK	K12(DSSO)	12	P02647	262	DLMEKVK	K5(DSSO)	5	P02652	51	30131;30135;30136	NonDepleted_PlasmaCOVID_DSSO_SCX_HPLC_F24.raw	F68	0
A0M8Q6	98	K	P0DOX5	135	K	184.35							VKSPELQAEAKSYFEK-AKPALEDLR	DSSO	Inter	MS2_MS3	MS3	2	1	2	222.42	187.91	756.641	4	3023.54	23110	59.9171	0.97354	61.04	P02652-P02647	VKSPELQAEAKSYFEK	K11(DSSO)	11	P02652	62	AKPALEDLR	K2(DSSO)	2	P02647	232	23110;23112;23113	NonDepleted_PlasmaCOVID_DSSO_SCX_HPLC_F26.raw	F66	0
P02647	64	K	P0DJI9	64	K	148.92							IQKLESDVSAQMEYCR-EVDLKDYEDQQK	DSSO	Inter	MS2_MS3	MS3	2	1	2	215.08	191.87	906.659	4	3623.62	22960	61.6748	-1.14029	42.1	P02671-P02675	IQKLESDVSAQMEYCR	K3(DSSO);C15(Carbamidomethyl)	3	P02675	211	EVDLKDYEDQQK	K5(DSSO)	5	P02671	195	22960;22962;22963	NonDepleted_PlasmaCOVID_DSSO_SCX_HPLC_F20.raw	F53	0
P02675	264	K	P02679	196	K	55.5							VSFLSALEEYTKK-SYFEKSK	DSSO	Inter	MS2_MS3	MS3	2	1	2	207.95	159.75	640.819	4	2560.25	27869	71.6626	1.39814	49.07	P02647-P02652	VSFLSALEEYTKK	K12(DSSO)	12	P02647	262	SYFEKSK	K5(DSSO)	5	P02652	67	27869;27871;27872	NonDepleted_PlasmaCOVID_DSSO_SCX_HPLC_F24.raw	F68	0
P02647	262	K	Q99497	93	K	23.02							DYVSQFEGSALGKQLNLK-SGKDPNHFRPAGLPEKY	DSSO	Inter	MS2_MS3	MS3	2	1	2	200.69	177.18	814.206	5	4067	26869	67.3382	0.96769	49.07	P02647-P0DJI8	DYVSQFEGSALGKQLNLK	K13(DSSO)	13	P02647	64	SGKDPNHFRPAGLPEKY	K16(DSSO)	16	P0DJI8	121	26869;26871;26872	NonDepleted_PlasmaCOVID_DSSO_SCX_HPLC_F35.raw	F57	0
P02647	262	K	P02652	51	K	232.39							DYVSQFEGSALGKQLNLK-DPNHFRPAGLPEKY	DSSO	Inter	MS2_MS3	MS3	3	1	2	199.65	158.7	949.468	4	3794.85	30351	72.2968	2.2362	61.04	P02647-P0DJI9	DYVSQFEGSALGKQLNLK	K13(DSSO)	13	P02647	64	DPNHFRPAGLPEKY	K13(DSSO)	13	P0DJI9	121	30351;30353;30354	NonDepleted_PlasmaCOVID_DSSO_SCX_HPLC_F25.raw	F67	0
P02675	264	K	P31327	1479	K	16.94							VVAGVANALAHKYH-NANFKFTDHLK	DSSO	Inter	MS2_MS3	MS3	3	1	2	199.03	153.43	736.127	4	2941.49	20966	57.6173	0.88475	49.07	P00738-P02042	VVAGVANALAHKYH	K12(DSSO)	12	P02042	145	NANFKFTDHLK	K5(DSSO)	5	P00738	291	20966;20967;20968	NonDepleted_PlasmaCOVID_DSSO_SCX_HPLC_F35.raw	F57	0
P02768	438	K	P14151	318	K	11.79							VYACEVTHQGLSSPVTKSFNR-KVEPK	DSSO	Inter	MS2_MS3	MS3	3	1	2	197.57	135.98	628.314	5	3137.54	16957	49.1905	1.55539	42.1	P01834-P0DOX5	VYACEVTHQGLSSPVTKSFNR	C4(Carbamidomethyl);K17(DSSO)	17	P01834	100	KVEPK	K1(DSSO)	1	P0DOX5	216	16957;16959;16960	NonDepleted_PlasmaCOVID_DSSO_SCX_HPLC_F25.raw	F67	0
P01011	421	K	P18206	544	K	12.56							AVGDKLPECEAVCGKPK-KYYLR	DSSO	Inter	MS2_MS3	MS3	3	0	2	197.47	158.59	690.091	4	2757.34	16759	48.5847	1.52197	54.03	P00738-Q9NZM1	AVGDKLPECEAVCGKPK	C9(Carbamidomethyl);C13(Carbamidomethyl);K15(DSSO)	15	P00738	151	KYYLR	K1(DSSO)	1	Q9NZM1	1787	16759;16762;16763	NonDepleted_PlasmaCOVID_DSSO_SCX_HPLC_F26.raw	F66	0
P02768	549	K	P15144	706	K	11.79							IQKLESDVSAQMEYCR-EVDLKDYEDQQK	DSSO	Inter	MS2_MS3	MS3	2	1	2	197.3	178.01	906.661	4	3623.62	22687	61.6089	1.24781	42.1	P02671-P02675	IQKLESDVSAQMEYCR	K3(DSSO);C15(Carbamidomethyl)	3	P02675	211	EVDLKDYEDQQK	K5(DSSO)	5	P02671	195	22687;22691;22692	NonDepleted_PlasmaCOVID_DSSO_SCX_HPLC_F22.raw	F70	0
P02768	565	K	P04439	168	K	25.39							MGPTELLIEMEDWKGDK-EVDLKDYEDQQK	DSSO	Inter	MS2_MS3	MS3	2	1	2	192.23	168.99	919.428	4	3674.69	27518	70.93	1.61114	61.04	P02675-P02671	MGPTELLIEMEDWKGDK	M10(Oxidation);K14(DSSO)	14	P02675	348	EVDLKDYEDQQK	K5(DSSO)	5	P02671	195	27518;27521;27522	NonDepleted_PlasmaCOVID_DSSO_SCX_HPLC_F23.raw	F69	0
P01860	290	K	P12883	1134	K	45.16							FPKAEFAEVSK-IKECCEK	DSSO	Inter	MS2_MS3	MS3	2	1	2	191.4	141.77	594.779	4	2376.09	15969	48.1676	0.61872	61.04	P02768-P43652	FPKAEFAEVSK	K3(DSSO)	3	P02768	249	IKECCEK	K2(DSSO);C4(Carbamidomethyl);C5(Carbamidomethyl)	2	P43652	300	15969;15973;15974	NonDepleted_PlasmaCOVID_DSSO_SCX_HPLC_F31.raw	F61	0
P02652	77	K	Q99497	93	K	18.61							FPKAEFAEVSK-IKECCEK	DSSO	Inter	MS2_MS3	MS3	2	0	2	189.93	135.09	792.701	3	2376.09	15738	48.0026	1.98064	61.04	P02768-P43652	FPKAEFAEVSK	K3(DSSO)	3	P02768	249	IKECCEK	K2(DSSO);C4(Carbamidomethyl);C5(Carbamidomethyl)	2	P43652	300	15738;15740;15741	NonDepleted_PlasmaCOVID_DSSO_SCX_HPLC_F30.raw	F62	0
P02768	499	K	P53708	706	K	10.23							MKGLIDEVNQDFTNR-ARPAKAAATQK	DSSO	Inter	MS2_MS3	MS3	2	0	2	189.61	145.8	763.134	4	3049.51	19009	52.7081	1.41165	61.04	P02671-P02675	MKGLIDEVNQDFTNR	K2(DSSO)	2	P02671	71	ARPAKAAATQK	K5(DSSO)	5	P02675	77	19009;19011;19012	NonDepleted_PlasmaCOVID_DSSO_SCX_HPLC_F33.raw	F59	0
P01009	159	K	P48668	250	K	19.27							GPSVFPLAPSSKSTSGGTAALGCLVK-VTHEGSTVEKTVAPAECS	DSSO	Inter	MS2_MS3	MS3	2	1	2	184.35	146.54	1137.8	4	4548.2	25381	66.8172	2.27467	61.04	P0DOX5-A0M8Q6	GPSVFPLAPSSKSTSGGTAALGCLVK	K12(DSSO);C23(Carbamidomethyl)	12	P0DOX5	135	VTHEGSTVEKTVAPAECS	K10(DSSO);C17(Carbamidomethyl)	10	A0M8Q6	98	25381;25383;25384	NonDepleted_PlasmaCOVID_DSSO_SCX_HPLC_F23.raw	F69	0
P02647	232	K	P02652	62	K	282.54							MGPTELLIEMEDWKGDK-EVDLKDYEDQQK	DSSO	Inter	MS2_MS3	MS3	2	0	2	184.32	138.84	923.415	4	3690.64	26357	68.4006	2.48651	61.04	P02675-P02671	MGPTELLIEMEDWKGDK	M1(Oxidation);M10(Oxidation);K14(DSSO)	14	P02675	348	EVDLKDYEDQQK	K5(DSSO)	5	P02671	195	26357;26359;26360	NonDepleted_PlasmaCOVID_DSSO_SCX_HPLC_F22.raw	F70	0
P00738	71	K	Q9UK55	183	K	18.61							VKSPELQAEAK-IKQSELSAK	DSSO	Inter	MS2_MS3	MS3	2	1	2	176.45	137.94	590.815	4	2360.24	11477	38.2098	2.09401	61.04	P02652-P02654	VKSPELQAEAK	K2(DSSO)	2	P02652	53	IKQSELSAK	K2(DSSO)	2	P02654	56	11477;11479;11480	NonDepleted_PlasmaCOVID_DSSO_SCX_HPLC_F31.raw	F61	0
O00148	187	K	P07942	1700	K	29.57							AKVQPYLDDFQK-NWFLKEFPR	DSSO	Inter	MS2_MS3	MS3	2	1	2	172.38	152.69	712.105	4	2845.4	29172	72.3879	1.47923	61.04	O14791-P02647	AKVQPYLDDFQK	K2(DSSO)	2	P02647	120	NWFLKEFPR	K5(DSSO)	5	O14791	142	29172;29174;29175	NonDepleted_PlasmaCOVID_DSSO_SCX_HPLC_F27.raw	F65	0
P02647	262	K	P02652	67	K	207.95							AKVQPYLDDFQK-NWFLKEFPR	DSSO	Inter	MS2_MS3	MS3	2	1	2	172.38	143.03	712.106	4	2845.4	28255	72.5378	1.39979	61.04	O14791-P02647	AKVQPYLDDFQK	K2(DSSO)	2	P02647	120	NWFLKEFPR	K5(DSSO)	5	O14791	142	28255;28257;28258	NonDepleted_PlasmaCOVID_DSSO_SCX_HPLC_F28.raw	F64	0
P01834	81	K	P0DOX5	216	K	57.07							SKEQLTPLIK-AKPALEDLR	DSSO	Inter	MS2_MS3	MS3	2	1	2	169.58	142.25	582.322	4	2326.27	22109	59.6431	0.78334	54.03	P02652-P02647	SKEQLTPLIK	K2(DSSO)	2	P02652	69	AKPALEDLR	K2(DSSO)	2	P02647	232	22109;22112;22113	NonDepleted_PlasmaCOVID_DSSO_SCX_HPLC_F31.raw	F61	0
P02768	223	K	Q8WZ42	16386	K	13.91							VYACEVTHQGLSSPVTKSFNR-TKGQPR	DSSO	Inter	MS2_MS3	MS3	4	0	2	167.9	148.24	806.646	4	3223.56	16493	48.299	1.61969	49.07	P01834-P01860	VYACEVTHQGLSSPVTKSFNR	C4(Carbamidomethyl);K17(DSSO)	17	P01834	100	TKGQPR	K2(DSSO)	2	P01860	270	16493;16496;16497	NonDepleted_PlasmaCOVID_DSSO_SCX_HPLC_F25.raw	F67	0
P02768	223	K	P26038	538	K	8.73							GPSVFPLAPSSKSTSGGTAALGCLVK-VYACEVTHQGLSSPVTKSFNR	DSSO	Inter	MS2_MS3	MS2	3	1	0	166.07	154.97	1257.38	4	5026.48	27593	67.6995	-0.78185	61.04	P01834-P0DOX5	GPSVFPLAPSSKSTSGGTAALGCLVK	K12(DSSO);C23(Carbamidomethyl)	12	P0DOX5	135	VYACEVTHQGLSSPVTKSFNR	C4(Carbamidomethyl);K17(DSSO)	17	P01834	100	27593;27596;27597	NonDepleted_PlasmaCOVID_DSSO_SCX_HPLC_F26.raw	F66	0
P01008	60	K	P02768	223	K	44.2							KYLYEIAR-LTVDKSR	DSSO	Inter	MS2_MS3	MS3	5	1	2	162.5	145.03	508.519	4	2031.05	18519	53.3485	0.44541	61.04	P02768-P0DOX5	KYLYEIAR	K1(DSSO)	1	P02768	161	LTVDKSR	K5(DSSO)	5	P0DOX5	416	18519;18521;18522	NonDepleted_PlasmaCOVID_DSSO_SCX_HPLC_F31.raw	F61	0
P02768	223	K	P55786	157	K	132.08							YAASSYLSLTPEQWKSHR-VELKTPLGDTTHTCPR	DSSO	Inter	MS2_MS3	MS3	6	0	2	161.04	129.93	822.003	5	4105.99	24925	63.0697	0.56954	61.04	P01860-B9A064	YAASSYLSLTPEQWKSHR	K15(DSSO)	15	B9A064	188	VELKTPLGDTTHTCPR	K4(DSSO);C14(Carbamidomethyl)	4	P01860	101	24925;24929;24930	NonDepleted_PlasmaCOVID_DSSO_SCX_HPLC_F33.raw	F59	0
P02768	36	K	Q8WZ42	17419	K	24.34							YAASSYLSLTPEQWKSHR-VELKTPLGDTTHTCPR	DSSO	Inter	MS2_MS3	MS3	6	0	2	160.55	130.41	822	5	4105.97	25211	62.8962	0.54768	54.03	P01860-B9A064	YAASSYLSLTPEQWKSHR	K15(DSSO)	15	B9A064	188	VELKTPLGDTTHTCPR	K4(DSSO);C14(Carbamidomethyl)	4	P01860	101	25211;25215;25216	NonDepleted_PlasmaCOVID_DSSO_SCX_HPLC_F34.raw	F58	0
P02768	36	K	P0C0L5	1615	K	18.61							LTVDKSR-LDKLR	DSSO	Inter	MS2_MS3	MS3	5	1	2	160.54	125.61	405.725	4	1619.88	11951	39.882	0.4633	61.04	P0DOX5-P26641	LTVDKSR	K5(DSSO)	5	P0DOX5	416	LDKLR	K3(DSSO)	3	P26641	351	11951;11953;11954	NonDepleted_PlasmaCOVID_DSSO_SCX_HPLC_F29.raw	F63	0
P01833	493	K	P02768	36	K	17.73							LTVDKSR-LDKLR	DSSO	Inter	MS2_MS3	MS3	5	1	2	155.38	115.83	405.725	4	1619.88	11957	39.6996	1.39759	61.04	P0DOX5-P26641	LTVDKSR	K5(DSSO)	5	P0DOX5	416	LDKLR	K3(DSSO)	3	P26641	351	11957;11960;11961	NonDepleted_PlasmaCOVID_DSSO_SCX_HPLC_F30.raw	F62	0
P01834	100	K	P0DOX5	216	K	197.57							EAKVQWK-LTVDKSR	DSSO	Inter	MS2_MS3	MS3	6	1	2	155.38	116.83	466.746	4	1863.96	13240	42.084	2.11317	49.07	P0DOX5-P01834	EAKVQWK	K3(DSSO)	3	P01834	38	LTVDKSR	K5(DSSO)	5	P0DOX5	416	13240;13242;13243	NonDepleted_PlasmaCOVID_DSSO_SCX_HPLC_F31.raw	F61	0
P02768	36	K	P15924	1228	K	5.2							VKSPELQAEAK-IKQSELSAK	DSSO	Inter	MS2_MS3	MS3	2	1	2	154.04	122.93	590.814	4	2360.24	11304	38.1273	2.0735	61.04	P02654-P02652	VKSPELQAEAK	K2(DSSO)	2	P02652	53	IKQSELSAK	K2(DSSO)	2	P02654	56	11304;11306;11307	NonDepleted_PlasmaCOVID_DSSO_SCX_HPLC_F32.raw	F60	0
P02768	499	K	Q92954	315	K	234.9							ADSSPVKAGVETTTPSK-LTVDKSR	DSSO	Inter	MS2_MS3	MS3	6	1	2	153.54	127.82	663.335	4	2650.32	13267	43.2206	1.6312	61.04	P0DOY3-P0DOX5	ADSSPVKAGVETTTPSK	K7(DSSO)	7	P0DOY3	50	LTVDKSR	K5(DSSO)	5	P0DOX5	416	13267;13269;13270	NonDepleted_PlasmaCOVID_DSSO_SCX_HPLC_F22.raw	F70	0
P02647	232	K	P02652	77	K	45.95							ADYEKHK-AKGQPR	DSSO	Inter	MS2_MS3	MS3	4	1	2	151.73	87.24	426.709	4	1703.81	2459	16.6026	1.70459	61.04	P01834-P0DOX5	ADYEKHK	K5(DSSO)	5	P01834	81	AKGQPR	K2(DSSO)	2	P0DOX5	342	2459;2460;2461	NonDepleted_PlasmaCOVID_DSSO_SCX_HPLC_F33.raw	F59	0
P02768	375	K	Q14204	872	K	18.1							ADYEKHK-DIVKR	DSSO	Inter	MS2_MS3	MS3	3	0	2	150.37	110.05	420.212	4	1677.83	5343	23.9451	2.50934	61.04	P01834-Q14204	ADYEKHK	K5(DSSO)	5	P01834	81	DIVKR	K4(DSSO)	4	Q14204	439	5343;5345;5346	NonDepleted_PlasmaCOVID_DSSO_SCX_HPLC_F25.raw	F67	0
O00571	50	K	P00738	325	K	28.74							DYVSQFEGSALGKQLNLK-GNYDAAKR	DSSO	Inter	MS2_MS3	MS3	3	1	2	148.92	109.72	762.874	4	3048.47	25829	67.6859	1.38528	49.07	P02647-P0DJI9	DYVSQFEGSALGKQLNLK	K13(DSSO)	13	P02647	64	GNYDAAKR	K7(DSSO)	7	P0DJI9	64	25829;25831;25832	NonDepleted_PlasmaCOVID_DSSO_SCX_HPLC_F23.raw	F69	0
P02671	48	K	P21333	1681	K	23.15							ADYEKHK-AKGQPR	DSSO	Inter	MS2_MS3	MS3	4	1	2	147.16	122.32	426.709	4	1703.82	2537	16.7085	0.81559	61.04	P01834-P0DOX5	ADYEKHK	K5(DSSO)	5	P01834	81	AKGQPR	K2(DSSO)	2	P0DOX5	342	2537;2538;2539	NonDepleted_PlasmaCOVID_DSSO_SCX_HPLC_F34.raw	F58	0
P00738	325	K	P69905	8	K	64.2							GPSVFPLAPSSKSTSGGTAALGCLVK-VTHEGSTVEKTVAPAECS	DSSO	Inter	MS2_MS3	MS3	2	1	2	146.72	118.54	1137.8	4	4548.19	25351	66.6683	1.09858	61.04	P0DOX5-A0M8Q6	GPSVFPLAPSSKSTSGGTAALGCLVK	K12(DSSO);C23(Carbamidomethyl)	12	P0DOX5	135	VTHEGSTVEKTVAPAECS	K10(DSSO);C17(Carbamidomethyl)	10	A0M8Q6	98	25351;25353;25354	NonDepleted_PlasmaCOVID_DSSO_SCX_HPLC_F24.raw	F68	0
P00738	71	K	Q8WZ42	12311	K	20.11							DYVSQFEGSALGKQLNLK-GPGGVWAAKLISR	DSSO	Inter	MS2_MS3	MS3	2	0	2	146.71	115.5	867.202	4	3465.79	31441	78.1013	2.37094	61.04	P35542-P02647	DYVSQFEGSALGKQLNLK	K13(DSSO)	13	P02647	64	GPGGVWAAKLISR	K9(DSSO)	9	P35542	74	31441;31444;31445	NonDepleted_PlasmaCOVID_DSSO_SCX_HPLC_F30.raw	F62	0
P01860	270	K	Q9Y490	2493	K	16.77							ADYEKHK-LTVDKSR	DSSO	Inter	MS2_MS3	MS3	6	0	2	146.54	119.52	467.232	4	1865.91	6080	26.0009	1.24092	54.03	P01834-P0DOX5	ADYEKHK	K5(DSSO)	5	P01834	81	LTVDKSR	K5(DSSO)	5	P0DOX5	416	6080;6081;6082	NonDepleted_PlasmaCOVID_DSSO_SCX_HPLC_F27.raw	F65	0
P02765	124	K	P02768	214	K	20.3							IVNLKEK-KWDPYK	DSSO	Inter	MS2_MS3	MS3	2	1	2	142.36	105.98	612.99	3	1836.96	15953	48.6366	0.96944	49.07	P02679-P02675	IVNLKEK	K5(DSSO)	5	P02679	151	KWDPYK	K1(DSSO)	1	P02675	295	15953;15955;15956	NonDepleted_PlasmaCOVID_DSSO_SCX_HPLC_F29.raw	F63	0
P02675	300	K	P02768	543	K	14.01							DYVSQFEGSALGKQLNLK-DPNHFRPAGLPEKY	DSSO	Inter	MS2_MS3	MS3	3	1	2	141.85	122.64	759.776	5	3794.85	30314	72.2382	1.59551	54.03	P02647-P0DJI9	DYVSQFEGSALGKQLNLK	K13(DSSO)	13	P02647	64	DPNHFRPAGLPEKY	K13(DSSO)	13	P0DJI9	121	30314;30317;30318	NonDepleted_PlasmaCOVID_DSSO_SCX_HPLC_F25.raw	F67	0
P02647	64	K	P0DJI9	121	K	199.65							SYSCQVTHEGSTVEKTVAPTECS-GPSVFPLAPSSKSTSGGTAALGCLVK	DSSO	Inter	MS2_MS3	MS3	5	1	2	141.7	109.72	1301.61	4	5203.42	26015	67.7624	2.03796	61.04	P0DOX5-P0DOY3	SYSCQVTHEGSTVEKTVAPTECS	C4(Carbamidomethyl);K15(DSSO);C22(Carbamidomethyl)	15	P0DOY3	98	GPSVFPLAPSSKSTSGGTAALGCLVK	K12(DSSO);C23(Carbamidomethyl)	12	P0DOX5	135	26015;26018;26019	NonDepleted_PlasmaCOVID_DSSO_SCX_HPLC_F22.raw	F70	0
P02768	186	K	P05121	164	K	19.27							ADYEKHK-LTVDKSR	DSSO	Inter	MS2_MS3	MS3	6	1	2	138.83	114.04	467.232	4	1865.9	6274	26.1486	1.10723	54.03	P01834-P0DOX5	ADYEKHK	K5(DSSO)	5	P01834	81	LTVDKSR	K5(DSSO)	5	P0DOX5	416	6274;6276;6277	NonDepleted_PlasmaCOVID_DSSO_SCX_HPLC_F26.raw	F66	0
P02647	64	K	P35542	74	K	146.71							RKLESTESR-KMLEEIMK	DSSO	Inter	MS2_MS3	MS3	2	0	2	138.26	92.83	762.052	3	2284.14	23425	62.016	-2.0022	37.17	P02679-P02545	RKLESTESR	K2(DSSO)	2	P02545	420	KMLEEIMK	K1(DSSO)	1	P02679	114	23425;23429;23430	NonDepleted_PlasmaCOVID_DSSO_SCX_HPLC_F31.raw	F61	0
P02787	676	K	P04275	1297	K	21.63							NWIQYKEGFGHLSPTGTTEFWLGNEK-TPCTVSCNIPVVSGKECEEIIR	DSSO	Inter	MS2_MS3	MS3	2	1	2	137.72	118.26	1149.75	5	5744.7	31020	75.9257	2.15692	61.04	P02675-P02679	NWIQYKEGFGHLSPTGTTEFWLGNEK	K6(DSSO)	6	P02679	238	TPCTVSCNIPVVSGKECEEIIR	C3(Carbamidomethyl);C7(Carbamidomethyl);K15(DSSO);C17(Carbamidomethyl)	15	P02675	239	31020;31022;31023	NonDepleted_PlasmaCOVID_DSSO_SCX_HPLC_F27.raw	F65	0
P02768	490	K	Q9NQ38	266	K	13.91							ARPAKAAATQK-INKLK	DSSO	Inter	MS2_MS3	MS3	2	0	2	136.49	100.2	472.023	4	1885.07	3820	20.0917	1.03087	54.03	P02675-P02671	ARPAKAAATQK	K5(DSSO)	5	P02675	77	INKLK	K3(DSSO)	3	P02671	87	3820;3821;3822	NonDepleted_PlasmaCOVID_DSSO_SCX_HPLC_F33.raw	F59	0
P02768	490	K	P04275	2688	K	22.74							KYLYEIAR-LTVDKSR	DSSO	Inter	MS2_MS3	MS3	5	1	2	136.16	122.95	508.52	4	2031.06	18344	53.2714	1.20323	61.04	P02768-P0DOX5	KYLYEIAR	K1(DSSO)	1	P02768	161	LTVDKSR	K5(DSSO)	5	P0DOX5	416	18344;18346;18347	NonDepleted_PlasmaCOVID_DSSO_SCX_HPLC_F30.raw	F62	0
P01834	81	K	Q14204	439	K	150.37							VSNKALPAPIEK-EAKVQWK	DSSO	Inter	MS2_MS3	MS3	4	1	2	135.84	48.04	578.813	4	2312.23	18113	52.5778	1.18568	54.03	P01834-P0DOX5	VSNKALPAPIEK	K4(DSSO)	4	P0DOX5	328	EAKVQWK	K3(DSSO)	3	P01834	38	18113;18115;18116	NonDepleted_PlasmaCOVID_DSSO_SCX_HPLC_F31.raw	F61	0
P01834	81	K	P12883	1134	K	101.6							GPSVFPLAPSSKSTSGGTAALGCLVK-VYACEVTHQGLSSPVTKSFNR	DSSO	Inter	MS2_MS3	MS2	3	1	0	135.55	124.44	1257.37	4	5026.48	26666	67.6912	-0.49037	61.04	P01834-P0DOX5	GPSVFPLAPSSKSTSGGTAALGCLVK	K12(DSSO);C23(Carbamidomethyl)	12	P0DOX5	135	VYACEVTHQGLSSPVTKSFNR	C4(Carbamidomethyl);K17(DSSO)	17	P01834	100	26666;26668;26669	NonDepleted_PlasmaCOVID_DSSO_SCX_HPLC_F27.raw	F65	0
P01834	100	K	P01860	270	K	167.9							SYSCQVTHEGSTVEKTVAPTECS-GPSVFPLAPSSKSTSGGTAALGCLVK	DSSO	Inter	MS2_MS3	MS3	5	1	2	133.56	122.11	1041.49	5	5203.43	25893	67.3545	2.61636	49.07	P0DOY3-P0DOX5	SYSCQVTHEGSTVEKTVAPTECS	C4(Carbamidomethyl);K15(DSSO);C22(Carbamidomethyl)	15	P0DOY3	98	GPSVFPLAPSSKSTSGGTAALGCLVK	K12(DSSO);C23(Carbamidomethyl)	12	P0DOX5	135	25893;25895;25896	NonDepleted_PlasmaCOVID_DSSO_SCX_HPLC_F21.raw	F71	0
P01834	81	K	P0DOX5	322	K	27.32							GPGGVWAAKLISR-DLMEKVK	DSSO	Inter	MS2_MS3	MS3	2	1	2	132.85	110.36	587.558	4	2347.21	24530	63.9652	1.66199	61.04	P35542-P02652	GPGGVWAAKLISR	K9(DSSO)	9	P35542	74	DLMEKVK	M3(Oxidation);K5(DSSO)	5	P02652	51	24530;24533;24534	NonDepleted_PlasmaCOVID_DSSO_SCX_HPLC_F27.raw	F65	0
P01834	81	K	P0DOX5	416	K	146.54							IDFVGELNDKMKGFYR-LKCASLQK	DSSO	Inter	MS2_MS3	MS3	2	0	2	132.08	70.73	608.107	5	3036.5	11006	37.1241	-0.72821	61.04	P02768-P55786	IDFVGELNDKMKGFYR	K12(DSSO)	12	P55786	157	LKCASLQK	K2(DSSO);C3(Carbamidomethyl)	2	P02768	223	11006;11008;11009	NonDepleted_PlasmaCOVID_DSSO_SCX_HPLC_F25.raw	F67	0
P01834	38	K	P0DOX5	342	K	30.43							ARPAKAAATQK-INKLK	DSSO	Inter	MS2_MS3	MS3	2	1	2	131.9	79.44	472.022	4	1885.07	3830	19.9248	1.62536	54.03	P02675-P02671	ARPAKAAATQK	K5(DSSO)	5	P02675	77	INKLK	K3(DSSO)	3	P02671	87	3830;3832;3833	NonDepleted_PlasmaCOVID_DSSO_SCX_HPLC_F34.raw	F58	0
P02768	223	K	Q09666	1077	K	15.89							SYSCQVTHEGSTVEKTVAPTECS-GPSVFPLAPSSKSTSGGTAALGCLVK	DSSO	Inter	MS2_MS3	MS2	5	1	1	131.82	120.11	1301.61	4	5203.42	25897	67.364	-0.39405	61.04	P0DOX5-P0DOY3	SYSCQVTHEGSTVEKTVAPTECS	C4(Carbamidomethyl);K15(DSSO);C22(Carbamidomethyl)	15	P0DOY3	98	GPSVFPLAPSSKSTSGGTAALGCLVK	K12(DSSO);C23(Carbamidomethyl)	12	P0DOX5	135	25897;25899;25900	NonDepleted_PlasmaCOVID_DSSO_SCX_HPLC_F21.raw	F71	0
P02768	460	K	P35579	1876	K	30.8							ADSSPVKAGVETTTPSK-LTVDKSR	DSSO	Inter	MS2_MS3	MS3	6	1	2	131.03	97.64	663.335	4	2650.32	13532	43.355	1.80461	54.03	P0DOX5-P0DOY3	ADSSPVKAGVETTTPSK	K7(DSSO)	7	P0DOY3	50	LTVDKSR	K5(DSSO)	5	P0DOX5	416	13532;13535;13536	NonDepleted_PlasmaCOVID_DSSO_SCX_HPLC_F21.raw	F71	0
O00159	753	K	P01024	688	K	23.7							ADSSPVKAGVETTTPSK-EKYLTWASR	DSSO	Inter	MS2_MS3	MS3	4	1	2	129.85	99.52	747.118	4	2985.45	19970	56.6889	1.05459	61.04	P01876-P0DOY3	ADSSPVKAGVETTTPSK	K7(DSSO)	7	P0DOY3	50	EKYLTWASR	K2(DSSO)	2	P01876	275	19970;19972;19973	NonDepleted_PlasmaCOVID_DSSO_SCX_HPLC_F22.raw	F70	0
P00736	102	K	P00738	112	K	11.47							GPSVFPLAPSSKSTSGGTAALGCLVK-VYACEVTHQGLSSPVTKSFNR	DSSO	Inter	MS2_MS3	MS3	3	1	2	128.66	113.23	1006.1	5	5026.47	26525	67.424	1.55318	61.04	P01834-P0DOX5	GPSVFPLAPSSKSTSGGTAALGCLVK	K12(DSSO);C23(Carbamidomethyl)	12	P0DOX5	135	VYACEVTHQGLSSPVTKSFNR	C4(Carbamidomethyl);K17(DSSO)	17	P01834	100	26525;26528;26529	NonDepleted_PlasmaCOVID_DSSO_SCX_HPLC_F27.raw	F65	0
P01834	100	K	P0DOX5	322	K	47.14							GPGGVWAAKLISR-DLMEKVK	DSSO	Inter	MS2_MS3	MS3	2	1	2	126.04	83.44	583.561	4	2331.22	28216	68.7552	1.44312	54.03	P02652-P35542	GPGGVWAAKLISR	K9(DSSO)	9	P35542	74	DLMEKVK	K5(DSSO)	5	P02652	51	28216;28219;28220	NonDepleted_PlasmaCOVID_DSSO_SCX_HPLC_F26.raw	F66	0
Q92817	1216	K	Q9P232	553	K	15.76							GPGGVWAAKLISR-DLMEKVK	DSSO	Inter	MS2_MS3	MS3	2	1	2	125.81	66.17	583.561	4	2331.22	27207	68.6712	0.88316	42.1	P02652-P35542	GPGGVWAAKLISR	K9(DSSO)	9	P35542	74	DLMEKVK	K5(DSSO)	5	P02652	51	27207;27209;27210	NonDepleted_PlasmaCOVID_DSSO_SCX_HPLC_F27.raw	F65	0
P02768	375	K	Q8WZ42	8245	K	15.57							MKGLIDEVNQDFTNR-ARPAKAAATQK	DSSO	Inter	MS2_MS3	MS3	2	0	2	124.46	114.31	767.135	4	3065.52	17594	50.1774	1.95758	61.04	P02671-P02675	MKGLIDEVNQDFTNR	M1(Oxidation);K2(DSSO)	2	P02671	71	ARPAKAAATQK	K5(DSSO)	5	P02675	77	17594;17597;17598	NonDepleted_PlasmaCOVID_DSSO_SCX_HPLC_F33.raw	F59	0
P02768	223	K	Q08554	784	K	18.62							ARPAKAAATQK-INKLK	DSSO	Inter	MS2_MS3	MS3	2	0	2	124.46	80.69	472.022	4	1885.07	4197	20.9339	0.13595	54.03	P02675-P02671	ARPAKAAATQK	K5(DSSO)	5	P02675	77	INKLK	K3(DSSO)	3	P02671	87	4197;4199;4200	NonDepleted_PlasmaCOVID_DSSO_SCX_HPLC_F34.raw	F58	0
P02679	292	K	P08134	162	K	12.98							DLEEVKAK-GIGKDIR	DSSO	Inter	MS2_MS3	MS3	2	1	2	122.52	92.58	616.324	3	1846.96	15030	46.1408	0.57888	54.03	P02647-O14791	DLEEVKAK	K6(DSSO)	6	P02647	118	GIGKDIR	K4(DSSO)	4	O14791	281	15030;15032;15033	NonDepleted_PlasmaCOVID_DSSO_SCX_HPLC_F31.raw	F61	0
P02768	543	K	P14625	537	K	27.74							EAKVQWK-LTVDKSR	DSSO	Inter	MS2_MS3	MS3	6	1	2	121.99	83.36	621.993	3	1863.96	13257	42.1257	2.16559	33.37	P01834-P0DOX5	EAKVQWK	K3(DSSO)	3	P01834	38	LTVDKSR	K5(DSSO)	5	P0DOX5	416	13257;13259;13260	NonDepleted_PlasmaCOVID_DSSO_SCX_HPLC_F31.raw	F61	0
P01834	100	K	P0DOX5	135	K	166.07							ADGSPVKAGVETTKPSK-LTVDKSR	DSSO	Inter	MS2_MS3	MS3	6	0	2	120.59	84.48	662.595	4	2647.36	10473	36.697	2.45877	61.04	B9A064-P01860	ADGSPVKAGVETTKPSK	K7(DSSO)	7	B9A064	158	LTVDKSR	K5(DSSO)	5	P01860	344	10473;10475;10476	NonDepleted_PlasmaCOVID_DSSO_SCX_HPLC_F28.raw	F64	0
P01023	382	K	P23246	561	K	13.13							DSGRDYVSQFEGSALGKQLNLK-DPNHFRPAGLPEKY	DSSO	Inter	MS2_MS3	MS3	3	0	2	120.29	87.29	842.811	5	4210.03	28996	69.0141	1.01645	61.04	P0DJI8-P02647	DSGRDYVSQFEGSALGKQLNLK	K17(DSSO)	17	P02647	64	DPNHFRPAGLPEKY	K13(DSSO)	13	P0DJI8	121	28996;28999;29000	NonDepleted_PlasmaCOVID_DSSO_SCX_HPLC_F34.raw	F58	0
P02652	51	K	P35542	74	K	132.85							ADGSPVKAGVETTKPSK-LTVDKSR	DSSO	Inter	MS2_MS3	MS3	6	1	2	116.25	82	530.278	5	2647.36	10493	36.7444	1.352	61.04	P01860-B9A064	ADGSPVKAGVETTKPSK	K7(DSSO)	7	B9A064	158	LTVDKSR	K5(DSSO)	5	P01860	344	10493;10495;10496	NonDepleted_PlasmaCOVID_DSSO_SCX_HPLC_F28.raw	F64	0
P02545	470	K	P0C0L5	118	K	23.99							VKSPELQAEAK-AKPALEDLR	DSSO	Inter	MS2_MS3	MS3	2	1	2	115.75	79.9	593.066	4	2369.24	17414	51.2407	0.03123	61.04	P02652-P02647	VKSPELQAEAK	K2(DSSO)	2	P02652	53	AKPALEDLR	K2(DSSO)	2	P02647	232	17414;17416;17417	NonDepleted_PlasmaCOVID_DSSO_SCX_HPLC_F31.raw	F61	0
P02675	239	K	P02679	238	K	137.72							DYVSQFEGSALGKQLNLK-GPGGVWAAKLISR	DSSO	Inter	MS2_MS3	MS2	2	1	2	114.78	100.22	867.201	4	3465.78	31213	77.9778	0.39722	61.04	P35542-P02647	DYVSQFEGSALGKQLNLK	K13(DSSO)	13	P02647	64	GPGGVWAAKLISR	K9(DSSO)	9	P35542	74	31213;31215;31216	NonDepleted_PlasmaCOVID_DSSO_SCX_HPLC_F29.raw	F63	0
P02768	490	K	P12882	366	K	17.44							GPSVFPLAPSSKSTSGGTAALGCLVK-VYACEVTHQGLSSPVTKSFNR	DSSO	Inter	MS2_MS3	MS3	3	1	2	114.39	95.85	1006.1	5	5026.48	27438	67.429	1.19322	54.03	P0DOX5-P01834	GPSVFPLAPSSKSTSGGTAALGCLVK	K12(DSSO);C23(Carbamidomethyl)	12	P0DOX5	135	VYACEVTHQGLSSPVTKSFNR	C4(Carbamidomethyl);K17(DSSO)	17	P01834	100	27438;27440;27441	NonDepleted_PlasmaCOVID_DSSO_SCX_HPLC_F26.raw	F66	0
P0DOX4	13	K	P0DOX5	416	K	108.06							VKSPELQAEAKSYFEK-AKPALEDLR	DSSO	Inter	MS2_MS3	MS2	2	1	1	113.98	104.87	605.515	5	3023.54	23104	59.9085	-1.46099	49.07	P02647-P02652	VKSPELQAEAKSYFEK	K11(DSSO)	11	P02652	62	AKPALEDLR	K2(DSSO)	2	P02647	232	23104;23108;23109	NonDepleted_PlasmaCOVID_DSSO_SCX_HPLC_F26.raw	F66	0
P04114	3630	K	Q0ZGT2	326	K	109.63							ADYEKHK-DIVKR	DSSO	Inter	MS2_MS3	MS3	3	0	2	113.91	66.3	420.212	4	1677.83	3774	19.8714	1.69449	61.04	P01834-Q14204	ADYEKHK	K5(DSSO)	5	P01834	81	DIVKR	K4(DSSO)	4	Q14204	439	3774;3775;3776	NonDepleted_PlasmaCOVID_DSSO_SCX_HPLC_F25.raw	F67	0
P00738	151	K	Q9NZM1	1787	K	197.47							SYSCQVTHEGSTVEKTVAPTECS-GPSVFPLAPSSKSTSGGTAALGCLVK	DSSO	Inter	MS2_MS3	MS3	5	1	2	112.56	100.09	1041.49	5	5203.42	25859	67.4864	0.50927	49.07	P0DOY3-P0DOX5	SYSCQVTHEGSTVEKTVAPTECS	C4(Carbamidomethyl);K15(DSSO);C22(Carbamidomethyl)	15	P0DOY3	98	GPSVFPLAPSSKSTSGGTAALGCLVK	K12(DSSO);C23(Carbamidomethyl)	12	P0DOX5	135	25859;25861;25862	NonDepleted_PlasmaCOVID_DSSO_SCX_HPLC_F22.raw	F70	0
P01834	38	K	P01860	270	K	30.57							IVNLKEK-KWDPYK	DSSO	Inter	MS2_MS3	MS3	2	0	2	111.28	80.67	612.99	3	1836.96	15796	48.7113	1.20826	54.03	P02675-P02679	IVNLKEK	K5(DSSO)	5	P02679	151	KWDPYK	K1(DSSO)	1	P02675	295	15796;15798;15799	NonDepleted_PlasmaCOVID_DSSO_SCX_HPLC_F28.raw	F64	0
P01008	60	K	Q13492	291	K	23.02							REDEKR-NQKIR	DSSO	Inter	MS2_MS3	MS3	2	0	2	109.63	69.53	412.711	4	1647.82	8680	31.8766	-1.71541	61.04	P04114-Q0ZGT2	REDEKR	K5(DSSO)	5	Q0ZGT2	326	NQKIR	K3(DSSO)	3	P04114	3630	8680;8682;8683	NonDepleted_PlasmaCOVID_DSSO_SCX_HPLC_F26.raw	F66	0
P01834	100	K	P0DOX5	220	K	46.35							LTVDKSR-KPGASVR	DSSO	Inter	MS2_MS3	MS3	5	0	2	108.06	87.43	423.229	4	1689.89	7795	29.7888	0.70418	61.04	P0DOX4-P0DOX5	LTVDKSR	K5(DSSO)	5	P0DOX5	416	KPGASVR	K1(DSSO)	1	P0DOX4	13	7795;7796;7797	NonDepleted_PlasmaCOVID_DSSO_SCX_HPLC_F26.raw	F66	0
P00751	95	K	Q9Y5Y7	47	K	33.87							YAASSYLSLTPEQWKSHR-VELKTPLGDTTHTCPR	DSSO	Inter	MS2_MS3	MS3	6	0	2	107.75	73.06	685.168	6	4105.97	24918	63.0578	0.81862	61.04	B9A064-P01860	YAASSYLSLTPEQWKSHR	K15(DSSO)	15	B9A064	188	VELKTPLGDTTHTCPR	K4(DSSO);C14(Carbamidomethyl)	4	P01860	101	24918;24921;24922	NonDepleted_PlasmaCOVID_DSSO_SCX_HPLC_F33.raw	F59	0
P00738	112	K	P04083	317	K	13.4							LTVDKSR-KPGASVR	DSSO	Inter	MS2_MS3	MS3	5	0	2	107.32	84.54	563.97	3	1689.9	7873	29.9671	0.62425	61.04	P0DOX4-P0DOX5	LTVDKSR	K5(DSSO)	5	P0DOX5	416	KPGASVR	K1(DSSO)	1	P0DOX4	13	7873;7876;7877	NonDepleted_PlasmaCOVID_DSSO_SCX_HPLC_F26.raw	F66	0
P02768	236	K	P04275	2688	K	6.03							NWIQYKEGFGHLSPTGTTEFWLGNEK-TPCTVSCNIPVVSGKECEEIIR	DSSO	Inter	MS2_MS3	MS3	2	1	2	107.07	89.97	1149.74	5	5744.68	32047	75.9771	1.88606	61.04	P02675-P02679	NWIQYKEGFGHLSPTGTTEFWLGNEK	K6(DSSO)	6	P02679	238	TPCTVSCNIPVVSGKECEEIIR	C3(Carbamidomethyl);C7(Carbamidomethyl);K15(DSSO);C17(Carbamidomethyl)	15	P02675	239	32047;32051;32052	NonDepleted_PlasmaCOVID_DSSO_SCX_HPLC_F26.raw	F66	0
O14974	30	K	P02675	264	K	14.42							SPELQAEAKSYFEK-AKPALEDLR	DSSO	Inter	MS2_MS3	MS2	2	1	1	105.42	94.59	699.849	4	2796.37	23659	63.4338	0.66949	61.04	P02647-P02652	SPELQAEAKSYFEK	K9(DSSO)	9	P02652	62	AKPALEDLR	K2(DSSO)	2	P02647	232	23659;23661;23662	NonDepleted_PlasmaCOVID_DSSO_SCX_HPLC_F24.raw	F68	0
P01834	100	K	P35749	620	K	29.3							ADYEKHK-VEKLR	DSSO	Inter	MS2_MS3	MS3	4	0	2	101.6	79.02	423.716	4	1691.84	4937	22.937	1.15605	61.04	P01834-P12883	ADYEKHK	K5(DSSO)	5	P01834	81	VEKLR	K3(DSSO)	3	P12883	1134	4937;4938;4939	NonDepleted_PlasmaCOVID_DSSO_SCX_HPLC_F25.raw	F67	0
O14791	142	K	P02647	120	K	172.38							DSGRDYVSQFEGSALGKQLNLK-GPGGVWAAKLISR	DSSO	Inter	MS2_MS3	MS3	2	1	2	101.07	76.48	776.999	5	3880.97	31597	74.5927	1.3524	61.04	P02647-P35542	DSGRDYVSQFEGSALGKQLNLK	K17(DSSO)	17	P02647	64	GPGGVWAAKLISR	K9(DSSO)	9	P35542	74	31597;31599;31600	NonDepleted_PlasmaCOVID_DSSO_SCX_HPLC_F25.raw	F67	0
P05121	164	K	P11940	246	K	14.67							LTVDKSR-KPGASVR	DSSO	Inter	MS2_MS3	MS3	5	0	2	100.75	82.02	423.23	4	1689.9	7571	29.6669	1.96812	61.04	P0DOX4-P0DOX5	LTVDKSR	K5(DSSO)	5	P0DOX5	416	KPGASVR	K1(DSSO)	1	P0DOX4	13	7571;7573;7574	NonDepleted_PlasmaCOVID_DSSO_SCX_HPLC_F27.raw	F65	0
P02768	375	K	P35527	242	K	13.43							IQKLESDVSAQMEYCR-EVDLKDYEDQQK	DSSO	Inter	MS2_MS3	MS2	2	1	1	98.5	84.6	910.658	4	3639.61	20904	57.9139	1.30126	45.23	P02671-P02675	IQKLESDVSAQMEYCR	K3(DSSO);M12(Oxidation);C15(Carbamidomethyl)	3	P02675	211	EVDLKDYEDQQK	K5(DSSO)	5	P02671	195	20904;20907;20908	NonDepleted_PlasmaCOVID_DSSO_SCX_HPLC_F20.raw	F53	0
P05155	216	K	Q8WZ42	18250	K	13.05							ARPAKAAATQK-INKLK	DSSO	Inter	MS2_MS3	MS3	2	1	2	97.07	22.84	377.819	5	1885.07	3860	20.0041	1.32843	54.03	P02671-P02675	ARPAKAAATQK	K5(DSSO)	5	P02675	77	INKLK	K3(DSSO)	3	P02671	87	3860;3862;3863	NonDepleted_PlasmaCOVID_DSSO_SCX_HPLC_F34.raw	F58	0
P02768	219	K	P21333	529	K	13.99							MGPTELLIEMEDWKGDKVK-EVDLKDYEDQQK	DSSO	Inter	MS2_MS3	MS3	2	1	2	95.27	78.53	777.969	5	3885.82	30568	76.3909	1.84568	54.03	P02671-P02675	MGPTELLIEMEDWKGDKVK	K14(DSSO)	14	P02675	348	EVDLKDYEDQQK	K5(DSSO)	5	P02671	195	30568;30570;30571	NonDepleted_PlasmaCOVID_DSSO_SCX_HPLC_F30.raw	F62	0
B9A064	158	K	P01860	344	K	120.59							VYACEVTHQGLSSPVTKSFNR-TKGQPR	DSSO	Inter	MS2_MS3	MS3	4	1	2	95.14	66.06	645.519	5	3223.56	16411	48.0034	0.64433	49.07	P01834-P01860	VYACEVTHQGLSSPVTKSFNR	C4(Carbamidomethyl);K17(DSSO)	17	P01834	100	TKGQPR	K2(DSSO)	2	P01860	270	16411;16413;16414	NonDepleted_PlasmaCOVID_DSSO_SCX_HPLC_F33.raw	F59	0
P00738	112	K	Q15828	50	K	9.9							REDEKR-NQKIR	DSSO	Inter	MS2_MS3	MS3	2	0	2	90.66	57.82	412.712	4	1647.83	8189	30.7171	-1.18753	61.04	P04114-Q0ZGT2	REDEKR	K5(DSSO)	5	Q0ZGT2	326	NQKIR	K3(DSSO)	3	P04114	3630	8189;8191;8192	NonDepleted_PlasmaCOVID_DSSO_SCX_HPLC_F26.raw	F66	0
P02675	295	K	P02679	151	K	142.36							SKEQLTPLIK-AKPALEDLR	DSSO	Inter	MS2_MS3	MS2	2	1	1	87.63	83.47	582.323	4	2326.27	21835	59.4898	-0.12133	61.04	P02647-P02652	SKEQLTPLIK	K2(DSSO)	2	P02652	69	AKPALEDLR	K2(DSSO)	2	P02647	232	21835;21839;21840	NonDepleted_PlasmaCOVID_DSSO_SCX_HPLC_F30.raw	F62	0
P0DOX5	416	K	P26641	351	K	160.54							ADYEKHK-VEKLR	DSSO	Inter	MS2_MS3	MS3	4	0	2	84.5	65.18	423.716	4	1691.84	5356	23.9738	2.69653	61.04	P01834-P12883	ADYEKHK	K5(DSSO)	5	P01834	81	VEKLR	K3(DSSO)	3	P12883	1134	5356;5359;5360	NonDepleted_PlasmaCOVID_DSSO_SCX_HPLC_F25.raw	F67	0
P02768	219	K	P04275	2688	K	11.59							VKSPELQAEAK-AKPALEDLR	DSSO	Inter	MS2_MS3	MS2	2	1	1	76.83	65.34	593.065	4	2369.24	17215	51.1274	-0.76059	61.04	P02647-P02652	VKSPELQAEAK	K2(DSSO)	2	P02652	53	AKPALEDLR	K2(DSSO)	2	P02647	232	17215;17217;17218	NonDepleted_PlasmaCOVID_DSSO_SCX_HPLC_F30.raw	F62	0
P01024	607	K	P01859	96	K	21.15							VKSPELQAEAKSYFEK-AKPALEDLR	DSSO	Inter	MS2_MS3	MS2	2	1	1	74.74	55.13	605.514	5	3023.54	22264	59.9953	-0.24939	84.95	P02647-P02652	VKSPELQAEAKSYFEK	K11(DSSO)	11	P02652	62	AKPALEDLR	K2(DSSO)	2	P02647	232	22264;22268;22269	NonDepleted_PlasmaCOVID_DSSO_SCX_HPLC_F27.raw	F65	0
P01024	610	K	P07237	207	K	19.48							VKSPELQAEAK-AKPALEDLR	DSSO	Inter	MS2_MS3	MS2	2	1	2	74.42	54.09	790.418	3	2369.24	17471	51.3569	-0.22504	49.07	P02647-P02652	VKSPELQAEAK	K2(DSSO)	2	P02652	53	AKPALEDLR	K2(DSSO)	2	P02647	232	17471;17473;17474	NonDepleted_PlasmaCOVID_DSSO_SCX_HPLC_F31.raw	F61	0
P00751	95	K	Q9Y5Y7	58	K	23.7							SKEQLTPLIK-KLNTQ	DSSO	Inter	MS2_MS3	MS2	2	1	1	65.44	45.8	639.683	3	1917.03	18372	53.2391	1.00547	39.46	P02647-P02652	SKEQLTPLIK	K2(DSSO)	2	P02652	69	KLNTQ	K1(DSSO)	1	P02647	263	18372;18374;18375	NonDepleted_PlasmaCOVID_DSSO_SCX_HPLC_F20.raw	F53	0
P02768	375	K	Q9P232	546	K	12.17							TPKSPVGVQPILNEHTFCAGMSK-VLSPADKTNVK	DSSO	Inter	MS2_MS3	MS2	2	1	1	64.2	50.19	766.19	5	3826.92	23152	59.9226	-0.69705	54.03	P69905-P00738	TPKSPVGVQPILNEHTFCAGMSK	K3(DSSO);C18(Carbamidomethyl)	3	P00738	325	VLSPADKTNVK	K7(DSSO)	7	P69905	8	23152;23155;23156	NonDepleted_PlasmaCOVID_DSSO_SCX_HPLC_F25.raw	F67	0
P00738	112	K	P98160	805	K	17.7							SFFKEALQGVGDMGR-KLNTQ	DSSO	Inter	MS2_MS3	MS2	2	1	1	61.3	41.91	801.387	3	2402.15	27353	70.2847	0.49592	61.04	P02647-P35542	SFFKEALQGVGDMGR	K4(DSSO)	4	P35542	26	KLNTQ	K1(DSSO)	1	P02647	263	27353;27355;27356	NonDepleted_PlasmaCOVID_DSSO_SCX_HPLC_F22.raw	F70	0
P02768	236	K	P55786	2	W	8.53							SKEQLTPLIKK-KLNTQ	DSSO	Inter	MS2_MS3	MS2	2	1	1	61.3	37.6	682.382	3	2045.13	12852	41.8884	-0.28551	61.04	P02647-P02652	SKEQLTPLIKK	K10(DSSO)	10	P02652	77	KLNTQ	K1(DSSO)	1	P02647	263	12852;12854	NonDepleted_PlasmaCOVID_DSSO_SCX_HPLC_F29.raw	F63	0
P02768	236	K	P21810	288	K	16.94							LVTDLTKVHTECCHGDLLECADDRADLAK-KAEARAR	DSSO	Inter	MS2_MS3	MS2	2	1	0	57.5	33.17	719.847	6	4314.04	21546	58.6184	-1.55572	61.04	Q9NQ38-P02768	LVTDLTKVHTECCHGDLLECADDRADLAK	K7(DSSO);C12(Carbamidomethyl);C13(Carbamidomethyl);C20(Carbamidomethyl)	7	P02768	264	KAEARAR	K1(DSSO)	1	Q9NQ38	346	21546;21548;21549	NonDepleted_PlasmaCOVID_DSSO_SCX_HPLC_F35.raw	F57	0
P02768	219	K	Q13492	291	K	23.02							ADYEKHK-KVEPK	DSSO	Inter	MS2_MS3	MS2	3	1	0	57.07	9.93	412.707	4	1647.81	2723	17.2908	-0.23717	61.04	P0DOX5-P01834	ADYEKHK	K5(DSSO)	5	P01834	81	KVEPK	K1(DSSO)	1	P0DOX5	216	2723;2725	NonDepleted_PlasmaCOVID_DSSO_SCX_HPLC_F25.raw	F67	0
P0DOX5	416	K	Q14204	439	K	41.96							SKEQLTPLIKK-KLNTQ	DSSO	Inter	MS2_MS3	MS2	2	1	1	56.99	33.29	682.382	3	2045.13	12830	41.6253	-0.37509	61.04	P02647-P02652	SKEQLTPLIKK	K10(DSSO)	10	P02652	77	KLNTQ	K1(DSSO)	1	P02647	263	12830;12832;12833	NonDepleted_PlasmaCOVID_DSSO_SCX_HPLC_F30.raw	F62	0
P02647	232	K	P0DJI9	64	K	36.2							YAASSYLSLTPEQWKSHR-VELKTPLGDTTHTCPR	DSSO	Inter	MS2_MS3	MS2	6	1	0	56.43	43	685.167	6	4105.97	25141	62.7819	1.76007	45.23	P01860-B9A064	YAASSYLSLTPEQWKSHR	K15(DSSO)	15	B9A064	188	VELKTPLGDTTHTCPR	K4(DSSO);C14(Carbamidomethyl)	4	P01860	101	25141;25143;25144	NonDepleted_PlasmaCOVID_DSSO_SCX_HPLC_F34.raw	F58	0
P00738	112	K	P23470	1414	K	21.25							GGETSEMYLIQPDSSVKPYR-QSGLYFIKPLK	DSSO	Inter	MS2_MS3	MS2	2	1	1	55.5	55.5	927.714	4	3707.84	28299	72.4379	-0.68321	42.1	P02679-P02675	GGETSEMYLIQPDSSVKPYR	K17(DSSO)	17	P02675	264	QSGLYFIKPLK	K8(DSSO)	8	P02679	196	28299;28301;28302	NonDepleted_PlasmaCOVID_DSSO_SCX_HPLC_F23.raw	F69	0
P02768	249	K	P43652	300	K	242.83							DYVSQFEGSALGKQLNLK-SGRDPNHFRPAGLPEKY	DSSO	Inter	MS2_MS3	MS2	2	1	0	52.58	19.35	819.806	5	4095	26952	67.4819	0.30155	49.07	P0DJI9-P02647	DYVSQFEGSALGKQLNLK	K13(DSSO)	13	P02647	64	SGRDPNHFRPAGLPEKY	K16(DSSO)	16	P0DJI9	121	26952;26955;26956	NonDepleted_PlasmaCOVID_DSSO_SCX_HPLC_F35.raw	F57	0
P02647	232	K	P02652	53	K	115.75							EQLTPLIKK-KLNTQ	DSSO	Inter	MS2_MS3	MS2	2	1	1	51	17.46	610.672	3	1830	17157	51.1506	0.86131	54.03	P02647-P02652	EQLTPLIKK	K8(DSSO)	8	P02652	77	KLNTQ	K1(DSSO)	1	P02647	263	17157;17159;17160	NonDepleted_PlasmaCOVID_DSSO_SCX_HPLC_F21.raw	F71	0
P02768	375	K	Q9NQ38	346	K	31.96							VYACEVTHQGLSSPVTKSFNR-KVEPK	DSSO	Inter	MS2_MS3	MS2	3	1	1	47.14	22.68	628.313	5	3137.54	17075	49.1502	0.66016	45.23	P0DOX5-P01834	VYACEVTHQGLSSPVTKSFNR	C4(Carbamidomethyl);K17(DSSO)	17	P01834	100	KVEPK	K1(DSSO)	1	P0DOX5	216	17075;17079;17080	NonDepleted_PlasmaCOVID_DSSO_SCX_HPLC_F26.raw	F66	0
P02768	161	K	P0DOX5	416	K	162.5							VYACEVTHQGLSSPVTKSFNR-EYKCK	DSSO	Inter	MS2_MS3	MS2	6	1	0	47.14	42.68	816.884	4	3264.51	17634	50.2693	-0.18622	54.03	P0DOX5-P01834	VYACEVTHQGLSSPVTKSFNR	C4(Carbamidomethyl);K17(DSSO)	17	P01834	100	EYKCK	K3(DSSO);C4(Carbamidomethyl)	3	P0DOX5	322	17634;17637;17638	NonDepleted_PlasmaCOVID_DSSO_SCX_HPLC_F26.raw	F66	0
A0A0B4J1V2	78	K	P00751	653	K	6.88							LTVDKSR-LDKLR	DSSO	Inter	MS2_MS3	MS2	5	1	2	46.62	8.42	405.725	4	1619.88	9551	34.2387	-0.10213	61.04	P26641-P0DOX5	LTVDKSR	K5(DSSO)	5	P0DOX5	416	LDKLR	K3(DSSO)	3	P26641	351	9551;9553;9554	NonDepleted_PlasmaCOVID_DSSO_SCX_HPLC_F30.raw	F62	0
P00751	619	K	Q9NQ38	547	K	22.09							VYACEVTHQGLSSPVTKSFNR-VEPKSCDK	DSSO	Inter	MS2_MS3	MS2	3	1	1	46.35	34.19	700.733	5	3499.64	16867	49.9763	-1.82736	37.17	P0DOX5-P01834	VYACEVTHQGLSSPVTKSFNR	C4(Carbamidomethyl);K17(DSSO)	17	P01834	100	VEPKSCDK	K4(DSSO);C6(Carbamidomethyl)	4	P0DOX5	220	16867;16869;16870	NonDepleted_PlasmaCOVID_DSSO_SCX_HPLC_F27.raw	F65	0
P01834	38	K	P01859	213	K	17.77							SKEQLTPLIKK-AKPALEDLR	DSSO	Inter	MS2_MS3	MS2	2	1	0	45.95	25.62	491.679	5	2454.37	19451	53.8008	-1.0207	54.03	P02647-P02652	SKEQLTPLIKK	K10(DSSO)	10	P02652	77	AKPALEDLR	K2(DSSO)	2	P02647	232	19451;19454;19455	NonDepleted_PlasmaCOVID_DSSO_SCX_HPLC_F25.raw	F67	0
P02768	236	K	Q8WZ42	33680	K	20.63							SKEQLTPLIK-KLNTQ	DSSO	Inter	MS2_MS3	MS2	2	1	1	45.16	19.57	639.683	3	1917.04	18137	53.1245	0.52764	42.1	P02647-P02652	SKEQLTPLIK	K2(DSSO)	2	P02652	69	KLNTQ	K1(DSSO)	1	P02647	263	18137;18139;18140	NonDepleted_PlasmaCOVID_DSSO_SCX_HPLC_F21.raw	F71	0
P02647	232	K	P02652	69	K	169.58							EEMTKNQVSLTCLVK-VEKLR	DSSO	Inter	MS2_MS3	MS2	4	1	1	45.16	14.52	646.081	4	2581.3	20645	57.7821	0.48911	54.03	P12883-P01860	EEMTKNQVSLTCLVK	K5(DSSO);C12(Carbamidomethyl)	5	P01860	290	VEKLR	K3(DSSO)	3	P12883	1134	20645;20647;20648	NonDepleted_PlasmaCOVID_DSSO_SCX_HPLC_F24.raw	F68	0
P00738	71	K	P11021	619	K	12.56							TPKSPVGVQPILNEHTFCAGMSK-VLSPADKTNVK	DSSO	Inter	MS2_MS3	MS2	2	1	1	44.62	34.63	769.389	5	3842.92	21858	57.7728	-1.0805	54.03	P69905-P00738	TPKSPVGVQPILNEHTFCAGMSK	K3(DSSO);C18(Carbamidomethyl);M21(Oxidation)	3	P00738	325	VLSPADKTNVK	K7(DSSO)	7	P69905	8	21858;21860;21861	NonDepleted_PlasmaCOVID_DSSO_SCX_HPLC_F25.raw	F67	0
P02768	36	K	Q12913	1106	K	4.17							DIPMNPMCIYRSPEKK-LKCASLQK	DSSO	Inter	MS2_MS3	MS2	2	1	1	44.2	30.3	617.504	5	3083.49	12636	41.1726	-1.60187	54.03	P02768-P01008	DIPMNPMCIYRSPEKK	C8(Carbamidomethyl);K15(DSSO)	15	P01008	60	LKCASLQK	K2(DSSO);C3(Carbamidomethyl)	2	P02768	223	12636;12638;12639	NonDepleted_PlasmaCOVID_DSSO_SCX_HPLC_F27.raw	F65	0
P01024	289	K	P55058	35	K	17.91							ADSSPVKAGVETTTPSK-EKYLTWASR	DSSO	Inter	MS2_MS3	MS2	4	1	1	43.46	25.73	747.118	4	2985.45	20003	56.5748	0.62864	39.46	P01876-P0DOY3	ADSSPVKAGVETTTPSK	K7(DSSO)	7	P0DOY3	50	EKYLTWASR	K2(DSSO)	2	P01876	275	20003;20005;20006	NonDepleted_PlasmaCOVID_DSSO_SCX_HPLC_F23.raw	F69	0
P02768	305	K	P05121	164	K	18.98							LTVDKSR-DIVKR	DSSO	Inter	MS2_MS3	MS2	5	1	1	41.96	8.27	402.222	4	1605.87	7968	30.5025	-1.33565	73.05	Q14204-P0DOX5	LTVDKSR	K5(DSSO)	5	P0DOX5	416	DIVKR	K4(DSSO)	4	Q14204	439	7968;7970;7971	NonDepleted_PlasmaCOVID_DSSO_SCX_HPLC_F30.raw	F62	0
P01834	38	K	P0DOX5	322	K	35.03							VYACEVTHQGLSSPVTKSFNR-TKGQPR	DSSO	Inter	MS2_MS3	MS2	4	1	1	41.57	34.41	806.646	4	3223.56	16432	48.0411	0.19422	45.23	P01860-P01834	VYACEVTHQGLSSPVTKSFNR	C4(Carbamidomethyl);K17(DSSO)	17	P01834	100	TKGQPR	K2(DSSO)	2	P01860	270	16432;16436;16437	NonDepleted_PlasmaCOVID_DSSO_SCX_HPLC_F33.raw	F59	0
P02652	53	K	P02654	56	K	176.45							DYVSQFEGSALGKQLNLK-SYFEKSK	DSSO	Inter	MS2_MS3	MS2	2	1	2	40.33	5.95	761.374	4	3042.47	27544	70.6565	1.3708	45.23	P02652-P02647	DYVSQFEGSALGKQLNLK	K13(DSSO)	13	P02647	64	SYFEKSK	K5(DSSO)	5	P02652	67	27544;27546;27547	NonDepleted_PlasmaCOVID_DSSO_SCX_HPLC_F22.raw	F70	0
P01834	38	K	P0DOX5	416	K	155.38							LTVDKSR-LDKLR	DSSO	Inter	MS2_MS3	MS2	5	1	1	39.44	12.12	405.725	4	1619.88	9669	34.3984	0.3503	54.03	P26641-P0DOX5	LTVDKSR	K5(DSSO)	5	P0DOX5	416	LDKLR	K3(DSSO)	3	P26641	351	9669;9671;9672	NonDepleted_PlasmaCOVID_DSSO_SCX_HPLC_F29.raw	F63	0
O14791	281	K	P02647	118	K	122.52							LTVDKSR-LDKLR	DSSO	Inter	MS2_MS3	MS2	5	1	1	39.44	4.69	405.725	4	1619.88	10080	35.4607	1.25516	73.05	P26641-P0DOX5	LTVDKSR	K5(DSSO)	5	P0DOX5	416	LDKLR	K3(DSSO)	3	P26641	351	10080;10082;10083	NonDepleted_PlasmaCOVID_DSSO_SCX_HPLC_F30.raw	F62	0
P01834	38	K	P0DOX5	328	K	135.84							IQKLESDVSAQMEYCR-EVDLKDYEDQQK	DSSO	Inter	MS2_MS3	MS2	2	1	0	38.96	30.14	1208.54	3	3623.62	23022	61.7855	-0.1403	61.04	P02671-P02675	IQKLESDVSAQMEYCR	K3(DSSO);C15(Carbamidomethyl)	3	P02675	211	EVDLKDYEDQQK	K5(DSSO)	5	P02671	195	23022;23024;23025	NonDepleted_PlasmaCOVID_DSSO_SCX_HPLC_F20.raw	F53	0
P02768	499	K	P12882	366	K	26.51							DLEEVKAK-GIGKDIR	DSSO	Inter	MS2_MS3	MS2	2	1	2	38.65	27.73	616.324	3	1846.96	14855	45.9598	0.97575	61.04	O14791-P02647	DLEEVKAK	K6(DSSO)	6	P02647	118	GIGKDIR	K4(DSSO)	4	O14791	281	14855;14857;14858	NonDepleted_PlasmaCOVID_DSSO_SCX_HPLC_F32.raw	F60	0
P02768	438	K	P46821	645	K	23.8							IDFVGELNDKMKGFYR-LKCASLQK	DSSO	Inter	MS2_MS3	MS2	2	1	1	38.57	16.57	611.303	5	3052.49	13002	41.4419	2.11175	54.03	P02768-P55786	IDFVGELNDKMKGFYR	M11(Oxidation);K12(DSSO)	12	P55786	157	LKCASLQK	K2(DSSO);C3(Carbamidomethyl)	2	P02768	223	13002;13004;13005	NonDepleted_PlasmaCOVID_DSSO_SCX_HPLC_F25.raw	F67	0
P01834	38	K	P0DOX5	336	K	27.32							SKEQLTPLIK-AKPALEDLR	DSSO	Inter	MS2_MS3	MS2	2	1	1	38.24	38.24	776.094	3	2326.27	21863	59.5348	0.21412	45.23	P02647-P02652	SKEQLTPLIK	K2(DSSO)	2	P02652	69	AKPALEDLR	K2(DSSO)	2	P02647	232	21863;21867;21868	NonDepleted_PlasmaCOVID_DSSO_SCX_HPLC_F30.raw	F62	0
P02768	499	K	P30085	136	K	16.94							SPELQAEAKSYFEK-AKPALEDLR	DSSO	Inter	MS2_MS3	MS2	2	1	2	38.24	36.48	932.8	3	2796.39	23865	63.34	-3.81137	54.03	P02647-P02652	SPELQAEAKSYFEK	K9(DSSO)	9	P02652	62	AKPALEDLR	K2(DSSO)	2	P02647	232	23865;23867;23868	NonDepleted_PlasmaCOVID_DSSO_SCX_HPLC_F32.raw	F60	0
P02545	420	K	P02679	114	K	138.26							DYVSQFEGSALGKQLNLK-SYFEKSK	DSSO	Inter	MS2_MS3	MS2	2	1	2	38.2	14.83	761.376	4	3042.48	27380	70.6508	-1.27813	54.03	P02652-P02647	DYVSQFEGSALGKQLNLK	K13(DSSO)	13	P02647	64	SYFEKSK	K5(DSSO)	5	P02652	67	27380;27384;27385	NonDepleted_PlasmaCOVID_DSSO_SCX_HPLC_F23.raw	F69	0
P01024	1436	K	P40939	60	K	15.57							LVTDLTKVHTECCHGDLLECADDR-KAEARAR	DSSO	Inter	MS2_MS3	MS2	2	1	0	38.2	27.72	763.959	5	3815.77	22219	58.2751	-2.36657	49.07	Q9NQ38-P02768	LVTDLTKVHTECCHGDLLECADDR	K7(DSSO);C12(Carbamidomethyl);C13(Carbamidomethyl);C20(Carbamidomethyl)	7	P02768	264	KAEARAR	K1(DSSO)	1	Q9NQ38	346	22219;22221;22222	NonDepleted_PlasmaCOVID_DSSO_SCX_HPLC_F34.raw	F58	0
P02768	438	K	Q99439	8	K	12.88							AKPALEDLR-GNYDAAKR	DSSO	Inter	MS2_MS3	MS2	3	1	1	36.2	8.88	516.76	4	2064.02	14320	44.9373	0.18796	61.04	P0DJI9-P02647	AKPALEDLR	K2(DSSO)	2	P02647	232	GNYDAAKR	K7(DSSO)	7	P0DJI9	64	14320;14322;14323	NonDepleted_PlasmaCOVID_DSSO_SCX_HPLC_F30.raw	F62	0
P01009	418	K	P0DPH7	112	K	15.89							IDFVGELNDKMKGFYR-LKCASLQK	DSSO	Inter	MS2_MS3	MS2	2	1	1	35.41	18.78	611.303	5	3052.49	13552	42.5956	2.31177	54.03	P02768-P55786	IDFVGELNDKMKGFYR	M11(Oxidation);K12(DSSO)	12	P55786	157	LKCASLQK	K2(DSSO);C3(Carbamidomethyl)	2	P02768	223	13552;13553;13554	NonDepleted_PlasmaCOVID_DSSO_SCX_HPLC_F25.raw	F67	0
O60437	1239	K	P01024	104	K	31.37							EAKVQWK-EYKCK	DSSO	Inter	MS2_MS3	MS2	6	1	0	35.03	13.88	443.964	4	1772.84	9028	32.6554	-0.35106	45.23	P0DOX5-P01834	EAKVQWK	K3(DSSO)	3	P01834	38	EYKCK	K3(DSSO);C4(Carbamidomethyl)	3	P0DOX5	322	9028;9030;9031	NonDepleted_PlasmaCOVID_DSSO_SCX_HPLC_F31.raw	F61	0
P01834	81	K	P0DOX5	342	K	151.73							ADYEKHK-KVEPK	DSSO	Inter	MS2_MS3	MS2	3	1	1	34.75	4.11	412.707	4	1647.81	2757	17.2679	-0.53368	61.04	P0DOX5-P01834	ADYEKHK	K5(DSSO)	5	P01834	81	KVEPK	K1(DSSO)	1	P0DOX5	216	2757;2758;2759	NonDepleted_PlasmaCOVID_DSSO_SCX_HPLC_F26.raw	F66	0
P02768	28	K	P0C0L5	749	K	16.22							DIPMNPMCIYRSPEKK-LKCASLQK	DSSO	Inter	MS2_MS3	MS2	2	1	1	34.72	16.45	617.502	5	3083.48	12865	41.1526	1.66524	61.04	P02768-P01008	DIPMNPMCIYRSPEKK	C8(Carbamidomethyl);K15(DSSO)	15	P01008	60	LKCASLQK	K2(DSSO);C3(Carbamidomethyl)	2	P02768	223	12865;12867;12868	NonDepleted_PlasmaCOVID_DSSO_SCX_HPLC_F25.raw	F67	0
P02768	223	K	P13645	179	K	15.2							KANQQLNFTEAKEACR-KAECR	DSSO	Inter	MS2_MS3	MS2	2	1	1	33.87	25.56	682.818	4	2728.25	16911	51.1259	3.6961	49.07	P00751-Q9Y5Y7	KANQQLNFTEAKEACR	K1(DSSO);C15(Carbamidomethyl)	1	Q9Y5Y7	47	KAECR	K1(DSSO);C4(Carbamidomethyl)	1	P00751	95	16911;16913;16914	NonDepleted_PlasmaCOVID_DSSO_SCX_HPLC_F28.raw	F64	0
P00338	59	K	P02768	223	K	13.91							VKSPELQAEAK-AKPALEDLR	DSSO	Inter	MS2_MS3	MS2	2	1	0	33.8	16.07	593.065	4	2369.24	17445	51.4692	0.06413	49.07	P02647-P02652	VKSPELQAEAK	K2(DSSO)	2	P02652	53	AKPALEDLR	K2(DSSO)	2	P02647	232	17445;17449;17450	NonDepleted_PlasmaCOVID_DSSO_SCX_HPLC_F32.raw	F60	0
P01008	60	K	Q8WZ42	9115	K	16.94							EEMTKNQVSLTCLVK-VEKLR	DSSO	Inter	MS2_MS3	MS2	4	1	1	33.54	9.84	650.08	4	2597.3	19352	55.3682	-0.6263	49.07	P12883-P01860	EEMTKNQVSLTCLVK	M3(Oxidation);K5(DSSO);C12(Carbamidomethyl)	5	P01860	290	VEKLR	K3(DSSO)	3	P12883	1134	19352;19354;19355	NonDepleted_PlasmaCOVID_DSSO_SCX_HPLC_F24.raw	F68	0
P02768	298	K	P35580	744	K	25.66							SKEQLTPLIKK-AKPALEDLR	DSSO	Inter	MS2_MS3	MS2	2	1	1	32.61	32.61	614.346	4	2454.36	19424	53.7527	0.47895	61.04	P02647-P02652	SKEQLTPLIKK	K10(DSSO)	10	P02652	77	AKPALEDLR	K2(DSSO)	2	P02647	232	19424;19426;19427	NonDepleted_PlasmaCOVID_DSSO_SCX_HPLC_F25.raw	F67	0
P02768	36	K	Q09666	2824	K	29.81							LAKTYETTLEK-KAEARAR	DSSO	Inter	MS2_MS3	MS2	2	1	1	31.96	11.2	564.549	4	2255.17	17342	51.3698	-1.5414	61.04	Q9NQ38-P02768	LAKTYETTLEK	K3(DSSO)	3	P02768	375	KAEARAR	K1(DSSO)	1	Q9NQ38	346	17342;17344;17345	NonDepleted_PlasmaCOVID_DSSO_SCX_HPLC_F30.raw	F62	0
P0DJI8	64	K	P38919	15	K	10.14							NKFVTVQATFGTQVVEK-YKTDPEMEK	DSSO	Inter	MS2_MS3	MS2	2	1	0	31.37	7.39	803.142	4	3209.55	22660	61.1073	-2.85736	39.46	O60437-P01024	NKFVTVQATFGTQVVEK	K2(DSSO)	2	P01024	104	YKTDPEMEK	K2(DSSO);M7(Oxidation)	2	O60437	1239	22660;22662;22663	NonDepleted_PlasmaCOVID_DSSO_SCX_HPLC_F32.raw	F60	0
P12110	282	K	P35580	744	K	14.97							QLKRQLEEAEEEAQR-VGSKCCK	DSSO	Inter	MS2_MS3	MS2	2	1	1	30.8	27.3	713.836	4	2852.32	9611	33.9897	3.81758	54.03	P02768-P35579	QLKRQLEEAEEEAQR	K3(DSSO)	3	P35579	1876	VGSKCCK	K4(DSSO);C5(Carbamidomethyl);C6(Carbamidomethyl)	4	P02768	460	9611;9614;9615	NonDepleted_PlasmaCOVID_DSSO_SCX_HPLC_F26.raw	F66	0
P00751	95	K	P04279	251	K	29.3							VYACEVTHQGLSSPVTKSFNR-EYKCK	DSSO	Inter	MS2_MS3	MS2	6	1	1	30.64	26.17	653.709	5	3264.51	16973	50.2004	-0.63096	42.1	P0DOX5-P01834	VYACEVTHQGLSSPVTKSFNR	C4(Carbamidomethyl);K17(DSSO)	17	P01834	100	EYKCK	K3(DSSO);C4(Carbamidomethyl)	3	P0DOX5	322	16973;16977;16978	NonDepleted_PlasmaCOVID_DSSO_SCX_HPLC_F27.raw	F65	0
P00738	82	K	Q99715	2986	K	14.78							EAKVQWK-TKGQPR	DSSO	Inter	MS2_MS3	MS2	4	1	1	30.57	15.49	433.727	4	1731.88	7276	28.9774	0.00071	49.07	P01860-P01834	EAKVQWK	K3(DSSO)	3	P01834	38	TKGQPR	K2(DSSO)	2	P01860	270	7276;7278;7279	NonDepleted_PlasmaCOVID_DSSO_SCX_HPLC_F27.raw	F65	0
P02768	236	K	P21333	2387	K	28.63							EAKVQWK-AKGQPR	DSSO	Inter	MS2_MS3	MS2	4	1	1	30.43	12.66	426.224	4	1701.87	7092	28.5362	0.46393	49.07	P0DOX5-P01834	EAKVQWK	K3(DSSO)	3	P01834	38	AKGQPR	K2(DSSO)	2	P0DOX5	342	7092;7094;7095	NonDepleted_PlasmaCOVID_DSSO_SCX_HPLC_F27.raw	F65	0
P02671	87	K	P02675	77	K	136.49							FKDLGEENFK-FKMPEMHFK	DSSO	Inter	MS2_MS3	MS2	2	1	1	29.81	23.12	649.297	4	2594.17	14143	43.5896	3.67293	39.46	Q09666-P02768	FKDLGEENFK	K2(DSSO)	2	P02768	36	FKMPEMHFK	K2(DSSO);M3(Oxidation)	2	Q09666	2824	14143;14146;14147	NonDepleted_PlasmaCOVID_DSSO_SCX_HPLC_F33.raw	F59	0
P02671	71	K	P02675	77	K	189.61							SFSLKNVK-KVENLIAK	DSSO	Inter	MS2_MS3	MS2	2	1	0	29.57	15.58	665.37	3	1994.1	25397	66.7626	1.55213	61.04	P07942-O00148	SFSLKNVK	K5(DSSO)	5	O00148	187	KVENLIAK	K1(DSSO)	1	P07942	1700	25397;25400;25401	NonDepleted_PlasmaCOVID_DSSO_SCX_HPLC_F24.raw	F68	0
B9A064	188	K	P01860	101	K	161.04							SFSLKNVK-KVENLIAK	DSSO	Inter	MS2_MS3	MS2	2	1	0	29.57	8.07	665.371	3	1994.1	25722	66.8193	0.44969	61.04	P07942-O00148	SFSLKNVK	K5(DSSO)	5	O00148	187	KVENLIAK	K1(DSSO)	1	P07942	1700	25722;25724;25725	NonDepleted_PlasmaCOVID_DSSO_SCX_HPLC_F32.raw	F60	0
P02675	77	K	P06744	2	A	17.91							VYACEVTHQGLSSPVTKSFNR-FVADLWKDVDRIVGLDQMAK	DSSO	Inter	MS2_MS3	MS2	3	1	1	29.3	22.72	975.287	5	4872.41	25575	67.4645	-5.7445	45.23	P35749-P01834	VYACEVTHQGLSSPVTKSFNR	C4(Carbamidomethyl);K17(DSSO)	17	P01834	100	FVADLWKDVDRIVGLDQMAK	K7(DSSO);M18(Oxidation)	7	P35749	620	25575;25577;25578	NonDepleted_PlasmaCOVID_DSSO_SCX_HPLC_F28.raw	F64	0
P02768	468	K	P11047	302	K	7.03							LQHGSKDIFSTQDELLVYNK-KAECR	DSSO	Inter	MS2_MS3	MS2	2	1	1	29.3	14.68	789.631	4	3155.5	17552	50.0959	3.57283	42.1	P00751-P04279	LQHGSKDIFSTQDELLVYNK	K6(DSSO)	6	P04279	251	KAECR	K1(DSSO);C4(Carbamidomethyl)	1	P00751	95	17552;17554;17555	NonDepleted_PlasmaCOVID_DSSO_SCX_HPLC_F33.raw	F59	0
O75882	1418	K	P02768	36	K	27.62							DYVSQFEGSALGKQLNLK-SGKDPNHFRPAGLPEKY	DSSO	Inter	MS2_MS3	MS2	2	1	1	28.96	9.3	678.673	6	4067	27866	67.1319	-0.88989	35.17	P0DJI8-P02647	DYVSQFEGSALGKQLNLK	K13(DSSO)	13	P02647	64	SGKDPNHFRPAGLPEKY	K16(DSSO)	16	P0DJI8	121	27866;27868;27869	NonDepleted_PlasmaCOVID_DSSO_SCX_HPLC_F34.raw	F58	0
P02768	499	K	P0DPA2	255	K	24.41							IDFVGELNDKMKGFYR-LKCASLQK	DSSO	Inter	MS2_MS3	MS2	2	1	1	28.8	9.14	611.304	5	3052.49	13131	41.4464	1.01165	54.03	P02768-P55786	IDFVGELNDKMKGFYR	M11(Oxidation);K12(DSSO)	12	P55786	157	LKCASLQK	K2(DSSO);C3(Carbamidomethyl)	2	P02768	223	13131;13133;13134	NonDepleted_PlasmaCOVID_DSSO_SCX_HPLC_F26.raw	F66	0
P02768	264	K	Q9NQ38	346	K	57.5							TPKSPVGVQPILNEHTFCAGMSK-NREATKGFYDK	DSSO	Inter	MS2_MS3	MS2	2	1	1	28.74	11.8	800.784	5	3999.89	21562	57.2802	3.75833	100	O00571-P00738	TPKSPVGVQPILNEHTFCAGMSK	K3(DSSO);C18(Carbamidomethyl);M21(Oxidation)	3	P00738	325	NREATKGFYDK	K6(DSSO)	6	O00571	50	21562;21564;21565	NonDepleted_PlasmaCOVID_DSSO_SCX_HPLC_F25.raw	F67	0
A0A0G2JS06	72	K	P02787	676	K	20.33							VHSPSGALEECYVTEIDQDKYAVR-AFKAWAVAR	DSSO	Inter	MS2_MS3	MS2	2	1	1	28.63	15.58	657.979	6	3942.84	24635	62.6075	10.1972	54.03	P02768-P21333	VHSPSGALEECYVTEIDQDKYAVR	C11(Carbamidomethyl);K20(DSSO)	20	P21333	2387	AFKAWAVAR	K3(DSSO)	3	P02768	236	24635;24637;24638	NonDepleted_PlasmaCOVID_DSSO_SCX_HPLC_F33.raw	F59	0
P02647	64	K	P0DJI8	121	K	282.06							DIPMNPMCIYRSPEKK-LKCASLQK	DSSO	Inter	MS2_MS3	MS2	2	1	1	28.2	6.66	617.501	5	3083.47	14386	43.9604	3.44731	61.04	P02768-P01008	DIPMNPMCIYRSPEKK	C8(Carbamidomethyl);K15(DSSO)	15	P01008	60	LKCASLQK	K2(DSSO);C3(Carbamidomethyl)	2	P02768	223	14386;14388;14389	NonDepleted_PlasmaCOVID_DSSO_SCX_HPLC_F26.raw	F66	0
P02768	236	K	Q04721	1433	K	10.48							EAKVQWK-AKGQPR	DSSO	Inter	MS2_MS3	MS2	4	1	1	28.13	17.26	426.224	4	1701.87	7526	29.559	-0.25376	49.07	P0DOX5-P01834	EAKVQWK	K3(DSSO)	3	P01834	38	AKGQPR	K2(DSSO)	2	P0DOX5	342	7526;7528;7529	NonDepleted_PlasmaCOVID_DSSO_SCX_HPLC_F27.raw	F65	0
P02768	468	K	Q9P232	553	K	21.87							EFNAETFTFHADICTLSEKER-QDKIYFMAGSSRK	DSSO	Inter	MS2_MS3	MS2	2	1	0	27.74	8.16	708.995	6	4248.93	25447	63.9891	0.10556	42.1	P14625-P02768	EFNAETFTFHADICTLSEKER	C14(Carbamidomethyl);K19(DSSO)	19	P02768	543	QDKIYFMAGSSRK	K3(DSSO);M7(Oxidation)	3	P14625	537	25447;25449;25450	NonDepleted_PlasmaCOVID_DSSO_SCX_HPLC_F26.raw	F66	0
P07942	748	K	P35542	107	K	16.53							KQQPPAQPGTCI-FKDLGEENFK	DSSO	Inter	MS2_MS3	MS2	2	1	1	27.62	16.13	542.458	5	2708.26	11176	37.3135	3.82771	61.04	P02768-O75882	KQQPPAQPGTCI	K1(DSSO);C11(Carbamidomethyl)	1	O75882	1418	FKDLGEENFK	K2(DSSO)	2	P02768	36	11176;11178;11179	NonDepleted_PlasmaCOVID_DSSO_SCX_HPLC_F34.raw	F58	0
P02768	438	K	Q14204	4112	K	16.22							EQLTPLIKK-AKPALEDLR	DSSO	Inter	MS2_MS3	MS2	2	1	1	27.52	27.52	747.084	3	2239.24	21715	58.9325	-0.26168	61.04	P02647-P02652	EQLTPLIKK	K8(DSSO)	8	P02652	77	AKPALEDLR	K2(DSSO)	2	P02647	232	21715;21718;21719	NonDepleted_PlasmaCOVID_DSSO_SCX_HPLC_F31.raw	F61	0
P00738	291	K	P02042	145	K	199.03							ADYEKHK-EYKCK	DSSO	Inter	MS2_MS3	MS2	6	1	1	27.32	27.32	444.45	4	1774.78	2923	17.6537	-1.37849	61.04	P0DOX5-P01834	ADYEKHK	K5(DSSO)	5	P01834	81	EYKCK	K3(DSSO);C4(Carbamidomethyl)	3	P0DOX5	322	2923;2925;2926	NonDepleted_PlasmaCOVID_DSSO_SCX_HPLC_F26.raw	F66	0
P02768	543	K	P22735	545	K	26.11							ALPAPIEKTISK-EAKVQWK	DSSO	Inter	MS2_MS3	MS2	4	1	0	27.32	20.41	771.755	3	2313.25	20965	57.6364	0.15348	54.03	P01834-P0DOX5	ALPAPIEKTISK	K8(DSSO)	8	P0DOX5	336	EAKVQWK	K3(DSSO)	3	P01834	38	20965;20969;20970	NonDepleted_PlasmaCOVID_DSSO_SCX_HPLC_F31.raw	F61	0
P02768	236	K	P35908	515	K	10.24							LTVDKSR-LDKLR	DSSO	Inter	MS2_MS3	MS2	5	1	0	26.93	9.02	540.631	3	1619.88	11974	39.9371	-0.03503	61.04	P26641-P0DOX5	LTVDKSR	K5(DSSO)	5	P0DOX5	416	LDKLR	K3(DSSO)	3	P26641	351	11974;11976;11977	NonDepleted_PlasmaCOVID_DSSO_SCX_HPLC_F29.raw	F63	0
P02768	499	K	Q9UGI8	132	K	12.23							LTVDKSR-LDKLR	DSSO	Inter	MS2_MS3	MS2	5	1	2	26.93	5.94	540.631	3	1619.88	11974	39.7361	-0.48745	61.04	P26641-P0DOX5	LTVDKSR	K5(DSSO)	5	P0DOX5	416	LDKLR	K3(DSSO)	3	P26641	351	11974;11976;11977	NonDepleted_PlasmaCOVID_DSSO_SCX_HPLC_F30.raw	F62	0
													FKDLGEENFK-FKMPEMHFK	DSSO	Inter	MS2_MS3	MS2	2	1	1	26.8	20.11	519.639	5	2594.17	14130	43.5677	3.51336	54.03	Q09666-P02768	FKDLGEENFK	K2(DSSO)	2	P02768	36	FKMPEMHFK	K2(DSSO);M3(Oxidation)	2	Q09666	2824	14130;14132;14133	NonDepleted_PlasmaCOVID_DSSO_SCX_HPLC_F33.raw	F59	0
													LTGAVMHYGNMKFK-VTKCCTESLVNR	DSSO	Inter	MS2_MS3	MS2	2	1	1	26.51	13.99	809.878	4	3236.49	19578	55.2346	3.95457	61.04	P02768-P12882	LTGAVMHYGNMKFK	M6(Oxidation);K12(DSSO)	12	P12882	366	VTKCCTESLVNR	K3(DSSO);C4(Carbamidomethyl);C5(Carbamidomethyl)	3	P02768	499	19578;19580;19581	NonDepleted_PlasmaCOVID_DSSO_SCX_HPLC_F31.raw	F61	0
													AISSNMREDITYLYKHPEGSDAER-EFNAETFTFHADICTLSEKER	DSSO	Inter	MS2_MS3	MS2	2	1	0	26.11	4.87	786.647	7	5500.49	21829	59.1089	-3.53117	49.07	P02768-P22735	AISSNMREDITYLYKHPEGSDAER	M6(Oxidation);K15(DSSO)	15	P22735	545	EFNAETFTFHADICTLSEKER	C14(Carbamidomethyl);K19(DSSO)	19	P02768	543	21829;21832;21833	NonDepleted_PlasmaCOVID_DSSO_SCX_HPLC_F35.raw	F57	0
													AISSNMREDITYLYKHPEGSDAER-EFNAETFTFHADICTLSEKER	DSSO	Inter	MS2_MS3	MS2	2	1	0	26.11	6.9	917.587	6	5500.49	21835	59.1163	-3.46702	61.04	P02768-P22735	AISSNMREDITYLYKHPEGSDAER	M6(Oxidation);K15(DSSO)	15	P22735	545	EFNAETFTFHADICTLSEKER	C14(Carbamidomethyl);K19(DSSO)	19	P02768	543	21835;21839;21840	NonDepleted_PlasmaCOVID_DSSO_SCX_HPLC_F35.raw	F57	0
													LAKTYETTLEK-KAEARAR	DSSO	Inter	MS2_MS3	MS2	2	1	1	26.08	9.14	564.549	4	2255.17	17526	51.472	-1.5414	61.04	Q9NQ38-P02768	LAKTYETTLEK	K3(DSSO)	3	P02768	375	KAEARAR	K1(DSSO)	1	Q9NQ38	346	17526;17528;17529	NonDepleted_PlasmaCOVID_DSSO_SCX_HPLC_F31.raw	F61	0
													LTGAVMHYGNMKFK-VTKCCTESLVNR	DSSO	Inter	MS2_MS3	MS2	2	1	0	25.66	10.99	1079.5	3	3236.48	20008	56.0211	5.8557	33.37	P02768-P12882	LTGAVMHYGNMKFK	M6(Oxidation);K12(DSSO)	12	P12882	366	VTKCCTESLVNR	K3(DSSO);C4(Carbamidomethyl);C5(Carbamidomethyl)	3	P02768	499	20008;20010;20011	NonDepleted_PlasmaCOVID_DSSO_SCX_HPLC_F31.raw	F61	0
													GFMDGKQACERMIR-YICENQDSISSKLK	DSSO	Inter	MS2_MS3	MS2	2	1	1	25.66	13.45	712.126	5	3556.6	15155	45.607	-0.11937	33.37	P02768-P35580	GFMDGKQACERMIR	M3(Oxidation);K6(DSSO);C9(Carbamidomethyl)	6	P35580	744	YICENQDSISSKLK	C3(Carbamidomethyl);K12(DSSO)	12	P02768	298	15155;15157;15158	NonDepleted_PlasmaCOVID_DSSO_SCX_HPLC_F33.raw	F59	0
													SWTAADMAAQITKRK-ATKEQLK	DSSO	Inter	MS2_MS3	MS2	2	1	1	25.39	9.81	663.844	4	2652.35	18620	53.716	-1.43717	45.23	P02768-P04439	SWTAADMAAQITKRK	K13(DSSO)	13	P04439	168	ATKEQLK	K3(DSSO)	3	P02768	565	18620;18622;18623	NonDepleted_PlasmaCOVID_DSSO_SCX_HPLC_F32.raw	F60	0
													DYVSQFEGSALGKQLNLK-GPGGVWAAKLISR	DSSO	Inter	MS2_MS3	MS2	2	1	2	24.52	9.32	867.202	4	3465.79	31141	78.1792	-0.44834	61.04	P35542-P02647	DYVSQFEGSALGKQLNLK	K13(DSSO)	13	P02647	64	GPGGVWAAKLISR	K9(DSSO)	9	P35542	74	31141;31143;31144	NonDepleted_PlasmaCOVID_DSSO_SCX_HPLC_F28.raw	F64	0
													DISRADDGLYQCTVANNVGYSVCVVEVKVSDSR-VTKCCTESLVNR	DSSO	Inter	MS2_MS3	MS2	2	1	2	24.41	13.65	884.086	6	5299.48	17266	50.8052	-7.34634	61.04	P02768-P0DPA2	DISRADDGLYQCTVANNVGYSVCVVEVKVSDSR	C12(Carbamidomethyl);C23(Carbamidomethyl);K28(DSSO)	28	P0DPA2	255	VTKCCTESLVNR	K3(DSSO);C4(Carbamidomethyl);C5(Carbamidomethyl)	3	P02768	499	17266;17268;17269	NonDepleted_PlasmaCOVID_DSSO_SCX_HPLC_F35.raw	F57	0
													DIPMNPMCIYRSPEKK-LKCASLQK	DSSO	Inter	MS2_MS3	MS2	2	1	1	24.34	10.35	617.503	5	3083.49	12175	40.1619	-0.31482	54.03	P02768-P01008	DIPMNPMCIYRSPEKK	C8(Carbamidomethyl);K15(DSSO)	15	P01008	60	LKCASLQK	K2(DSSO);C3(Carbamidomethyl)	2	P02768	223	12175;12177;12178	NonDepleted_PlasmaCOVID_DSSO_SCX_HPLC_F27.raw	F65	0
													KANQQLNFTEAKEACR-KAECR	DSSO	Inter	MS2_MS3	MS2	2	1	1	24.34	22.29	682.818	4	2728.25	17507	51.8812	4.23321	45.23	P00751-Q9Y5Y7	KANQQLNFTEAKEACR	K1(DSSO);C15(Carbamidomethyl)	1	Q9Y5Y7	47	KAECR	K1(DSSO);C4(Carbamidomethyl)	1	P00751	95	17507;17511;17512	NonDepleted_PlasmaCOVID_DSSO_SCX_HPLC_F29.raw	F63	0
													GVFVLNKK-KDASIGTK	DSSO	Inter	MS2_MS3	MS2	2	1	1	24.34	16.05	627.676	3	1881.01	17924	52.9654	0.40193	45.23	Q06033-P01024	GVFVLNKK	K7(DSSO)	7	P01024	607	KDASIGTK	K1(DSSO)	1	Q06033	856	17924;17926;17927	NonDepleted_PlasmaCOVID_DSSO_SCX_HPLC_F23.raw	F69	0
													FKDLGEENFK-EGAFYKFR	DSSO	Inter	MS2_MS3	MS2	2	1	0	24.34	18.3	481.029	5	2401.12	13854	43.2173	-0.13142	61.04	Q8WZ42-P02768	FKDLGEENFK	K2(DSSO)	2	P02768	36	EGAFYKFR	K6(DSSO)	6	Q8WZ42	17419	13854;13856	NonDepleted_PlasmaCOVID_DSSO_SCX_HPLC_F25.raw	F67	0
													VYACEVTHQGLSSPVTKSFNR-VEPKSCDK	DSSO	Inter	MS2_MS3	MS2	3	1	2	24.34	17.13	875.662	4	3499.63	16824	49.8835	0.97752	61.04	P0DOX5-P01834	VYACEVTHQGLSSPVTKSFNR	C4(Carbamidomethyl);K17(DSSO)	17	P01834	100	VEPKSCDK	K4(DSSO);C6(Carbamidomethyl)	4	P0DOX5	220	16824;16826;16827	NonDepleted_PlasmaCOVID_DSSO_SCX_HPLC_F27.raw	F65	0
													DIPMNPMCIYRSPEKK-LKCASLQK	DSSO	Inter	MS2_MS3	MS2	2	1	1	23.99	13.11	617.5	5	3083.47	14890	44.975	4.14033	61.04	P02768-P01008	DIPMNPMCIYRSPEKK	C8(Carbamidomethyl);K15(DSSO)	15	P01008	60	LKCASLQK	K2(DSSO);C3(Carbamidomethyl)	2	P02768	223	14890;14892;14893	NonDepleted_PlasmaCOVID_DSSO_SCX_HPLC_F26.raw	F66	0
													GPEVQLVAHSPWLKDSLSR-NKSNEDQSMGNWQIKR	DSSO	Inter	MS2_MS3	MS2	3	1	1	23.99	11.82	846.216	5	4227.05	28503	73.0262	-3.93163	61.04	P02545-P0C0L5	GPEVQLVAHSPWLKDSLSR	K14(DSSO)	14	P0C0L5	118	NKSNEDQSMGNWQIKR	M9(Oxidation);K15(DSSO)	15	P02545	470	28503;28505;28506	NonDepleted_PlasmaCOVID_DSSO_SCX_HPLC_F28.raw	F64	0
													KVPQVSTPTLVEVSR-VKPEDKK	DSSO	Inter	MS2_MS3	MS2	2	1	1	23.8	17.95	880.814	3	2640.43	20219	56.3524	0.19744	73.05	P46821-P02768	KVPQVSTPTLVEVSR	K1(DSSO)	1	P02768	438	VKPEDKK	K2(DSSO)	2	P46821	645	20219;20222;20223	NonDepleted_PlasmaCOVID_DSSO_SCX_HPLC_F31.raw	F61	0
													YPKELR-QKFLR	DSSO	Inter	MS2_MS3	MS2	2	1	1	23.7	23.7	551.964	3	1653.88	12523	40.3014	0.76131	54.03	O00159-P01024	YPKELR	K3(DSSO)	3	P01024	688	QKFLR	K2(DSSO)	2	O00159	753	12523;12527	NonDepleted_PlasmaCOVID_DSSO_SCX_HPLC_F26.raw	F66	0
													KANQQLNFTEAKEACR-KAECR	DSSO	Inter	MS2_MS3	MS2	2	1	0	23.7	23.7	910.088	3	2728.25	17061	50.9647	3.84783	54.03	P00751-Q9Y5Y7	KANQQLNFTEAKEACR	K12(DSSO);C15(Carbamidomethyl)	12	Q9Y5Y7	58	KAECR	K1(DSSO);C4(Carbamidomethyl)	1	P00751	95	17061;17062;17063	NonDepleted_PlasmaCOVID_DSSO_SCX_HPLC_F29.raw	F63	0
													HQSACKDSDWPFCSDEDWNYK-AAGKGK	DSSO	Inter	MS2_MS3	MS2	2	1	0	23.15	8.53	673.482	5	3363.38	21665	57.4503	-0.24919	39.46	P21333-P02671	HQSACKDSDWPFCSDEDWNYK	C5(Carbamidomethyl);K6(DSSO);C13(Carbamidomethyl)	6	P02671	48	AAGKGK	K4(DSSO)	4	P21333	1681	21665;21668;21669	NonDepleted_PlasmaCOVID_DSSO_SCX_HPLC_F25.raw	F67	0
													EAKVQWK-AKGQPR	DSSO	Inter	MS2_MS3	MS2	4	1	1	23.15	12.27	426.224	4	1701.88	7417	28.9018	-0.75615	49.07	P0DOX5-P01834	EAKVQWK	K3(DSSO)	3	P01834	38	AKGQPR	K2(DSSO)	2	P0DOX5	342	7417;7419;7420	NonDepleted_PlasmaCOVID_DSSO_SCX_HPLC_F26.raw	F66	0
													VYACEVTHQGLSSPVTKSFNR-FVADLWKDVDRIVGLDQMAK	DSSO	Inter	MS2_MS3	MS2	3	1	1	23.12	13.83	975.286	5	4872.4	26398	67.1989	-3.92775	49.07	P35749-P01834	VYACEVTHQGLSSPVTKSFNR	C4(Carbamidomethyl);K17(DSSO)	17	P01834	100	FVADLWKDVDRIVGLDQMAK	K7(DSSO);M18(Oxidation)	7	P35749	620	26398;26402;26403	NonDepleted_PlasmaCOVID_DSSO_SCX_HPLC_F27.raw	F65	0
													VSFLSALEEYTKK-EILKEQENR	DSSO	Inter	MS2_MS3	MS2	2	1	1	23.02	10.79	708.36	4	2830.42	27947	71.822	-0.67789	61.04	Q99497-P02647	VSFLSALEEYTKK	K12(DSSO)	12	P02647	262	EILKEQENR	K4(DSSO)	4	Q99497	93	27947;27951;27952	NonDepleted_PlasmaCOVID_DSSO_SCX_HPLC_F24.raw	F68	0
													DIPMNPMCIYRSPEKK-IKDSTAASR	DSSO	Inter	MS2_MS3	MS2	2	1	0	23.02	14.32	617.7	5	3084.47	14156	44.3538	-3.5615	54.03	Q13492-P01008	DIPMNPMCIYRSPEKK	C8(Carbamidomethyl);K15(DSSO)	15	P01008	60	IKDSTAASR	K2(DSSO)	2	Q13492	291	14156;14159;14160	NonDepleted_PlasmaCOVID_DSSO_SCX_HPLC_F27.raw	F65	0
													IKDSTAASR-ASSAKQR	DSSO	Inter	MS2_MS3	MS2	2	1	1	23.02	8.36	463.986	4	1852.92	5870	25.4331	-2.74744	61.04	P02768-Q13492	IKDSTAASR	K2(DSSO)	2	Q13492	291	ASSAKQR	K5(DSSO)	5	P02768	219	5870;5871;5872	NonDepleted_PlasmaCOVID_DSSO_SCX_HPLC_F30.raw	F62	0
													VSFLSALEEYTKK-EILKEQENR	DSSO	Inter	MS2_MS3	MS2	2	1	1	22.83	12.6	708.356	4	2830.4	28470	72.7711	5.10332	61.04	Q99497-P02647	VSFLSALEEYTKK	K12(DSSO)	12	P02647	262	EILKEQENR	K4(DSSO)	4	Q99497	93	28470;28471;28472	NonDepleted_PlasmaCOVID_DSSO_SCX_HPLC_F23.raw	F69	0
													IKDSTAASR-ASSAKQR	DSSO	Inter	MS2_MS3	MS2	2	1	1	22.83	6.47	463.987	4	1852.93	5898	25.4673	-4.46125	61.04	P02768-Q13492	IKDSTAASR	K2(DSSO)	2	Q13492	291	ASSAKQR	K5(DSSO)	5	P02768	219	5898;5900;5901	NonDepleted_PlasmaCOVID_DSSO_SCX_HPLC_F31.raw	F61	0
													AKPALEDLR-GNYDAAKR	DSSO	Inter	MS2_MS3	MS2	3	1	1	22.83	15.92	516.759	4	2064.02	14610	45.2089	0.89801	61.04	P0DJI9-P02647	AKPALEDLR	K2(DSSO)	2	P02647	232	GNYDAAKR	K7(DSSO)	7	P0DJI9	64	14610;14612;14613	NonDepleted_PlasmaCOVID_DSSO_SCX_HPLC_F31.raw	F61	0
													MPCAEDYLSVVLNQLCVLHEKTPVSDR-VNERGEYFWEKR	DSSO	Inter	MS2_MS3	MS2	2	1	0	22.74	6.11	989.473	5	4943.33	36059	82.7455	-1.78633	61.04	P04275-P02768	MPCAEDYLSVVLNQLCVLHEKTPVSDR	C3(Carbamidomethyl);C16(Carbamidomethyl);K21(DSSO)	21	P02768	490	VNERGEYFWEKR	K11(DSSO)	11	P04275	2688	36059;36061;36062	NonDepleted_PlasmaCOVID_DSSO_SCX_HPLC_F25.raw	F67	0
													SLKEAEVLLKDLFLDVDK-ATKEQLK	DSSO	Inter	MS2_MS3	MS2	2	1	1	22.53	13.71	763.16	4	3049.62	20570	57.6552	6.53182	45.23	P02768-Q92817	SLKEAEVLLKDLFLDVDK	K3(DSSO)	3	Q92817	88	ATKEQLK	K3(DSSO)	3	P02768	565	20570;20572;20573	NonDepleted_PlasmaCOVID_DSSO_SCX_HPLC_F24.raw	F68	0
													HQSACKDSDWPFCSDEDWNYK-AAGKGK	DSSO	Inter	MS2_MS3	MS2	2	1	0	22.09	14.72	841.599	4	3363.37	21712	57.5247	1.09009	54.03	P21333-P02671	HQSACKDSDWPFCSDEDWNYK	C5(Carbamidomethyl);K6(DSSO);C13(Carbamidomethyl)	6	P02671	48	AAGKGK	K4(DSSO)	4	P21333	1681	21712;21716;21717	NonDepleted_PlasmaCOVID_DSSO_SCX_HPLC_F25.raw	F67	0
													LPPTTTCQQQKEELLPAQDIK-NDKEEK	DSSO	Inter	MS2_MS3	MS2	2	1	1	22.09	13.71	840.159	4	3357.61	18617	53.7648	1.9842	42.1	Q9NQ38-P00751	LPPTTTCQQQKEELLPAQDIK	C7(Carbamidomethyl);K11(DSSO)	11	P00751	619	NDKEEK	K3(DSSO)	3	Q9NQ38	547	18617;18619;18620	NonDepleted_PlasmaCOVID_DSSO_SCX_HPLC_F30.raw	F62	0
													LPPTTTCQQQKEELLPAQDIK-NDKEEK	DSSO	Inter	MS2_MS3	MS2	2	1	0	22.09	10.65	840.158	4	3357.61	18925	54.0731	2.78427	42.1	Q9NQ38-P00751	LPPTTTCQQQKEELLPAQDIK	C7(Carbamidomethyl);K11(DSSO)	11	P00751	619	NDKEEK	K3(DSSO)	3	Q9NQ38	547	18925;18927;18928	NonDepleted_PlasmaCOVID_DSSO_SCX_HPLC_F31.raw	F61	0
													LTVDKSR-DIVKR	DSSO	Inter	MS2_MS3	MS2	5	1	1	22.07	11.42	535.959	3	1605.86	7957	30.4764	0.06314	61.04	Q14204-P0DOX5	LTVDKSR	K5(DSSO)	5	P0DOX5	416	DIVKR	K4(DSSO)	4	Q14204	439	7957;7959;7960	NonDepleted_PlasmaCOVID_DSSO_SCX_HPLC_F30.raw	F62	0
													RKLESTESR-KMLEEIMK	DSSO	Inter	MS2_MS3	MS2	2	1	1	21.93	8.97	571.792	4	2284.14	23396	61.961	-4.22018	45.23	P02679-P02545	RKLESTESR	K2(DSSO)	2	P02545	420	KMLEEIMK	K1(DSSO)	1	P02679	114	23396;23398;23399	NonDepleted_PlasmaCOVID_DSSO_SCX_HPLC_F31.raw	F61	0
													DGSHFEKVGGSSSGDLMIR-HPEAKR	DSSO	Inter	MS2_MS3	MS2	2	1	1	21.87	13.57	719.093	4	2873.35	8414	31.303	-7.2122	54.03	P02768-Q9P232	DGSHFEKVGGSSSGDLMIR	K7(DSSO)	7	Q9P232	553	HPEAKR	K5(DSSO)	5	P02768	468	8414;8415;8416	NonDepleted_PlasmaCOVID_DSSO_SCX_HPLC_F35.raw	F57	0
													VYACEVTHQGLSSPVTKSFNR-VEPKSCDK	DSSO	Inter	MS2_MS3	MS2	3	1	0	21.7	9.54	700.731	5	3499.63	16350	49.9159	0.96392	61.04	P0DOX5-P01834	VYACEVTHQGLSSPVTKSFNR	C4(Carbamidomethyl);K17(DSSO)	17	P01834	100	VEPKSCDK	K4(DSSO);C6(Carbamidomethyl)	4	P0DOX5	220	16350;16352;16353	NonDepleted_PlasmaCOVID_DSSO_SCX_HPLC_F28.raw	F64	0
													LSEAEFEVLKAFVVDMMER-YLGEEYVKAVGNLR	DSSO	Inter	MS2_MS3	MS2	2	1	1	21.63	7.94	806.2	5	4026.97	34376	78.933	-4.04868	49.07	P02787-P04275	LSEAEFEVLKAFVVDMMER	K10(DSSO);M17(Oxidation)	10	P04275	1297	YLGEEYVKAVGNLR	K8(DSSO)	8	P02787	676	34376;34379;34380	NonDepleted_PlasmaCOVID_DSSO_SCX_HPLC_F33.raw	F59	0
													AMLSLVSTKENGNGPMTVDK-YQCKNYYK	DSSO	Inter	MS2_MS3	MS2	2	1	1	21.25	8.69	858.644	4	3431.56	15898	48.0096	2.19688	61.04	P00738-P23470	AMLSLVSTKENGNGPMTVDK	K9(DSSO);M16(Oxidation)	9	P23470	1414	YQCKNYYK	C3(Carbamidomethyl);K4(DSSO)	4	P00738	112	15898;15900;15901	NonDepleted_PlasmaCOVID_DSSO_SCX_HPLC_F31.raw	F61	0
													LQHGSKDIFSTQDELLVYNK-KAECR	DSSO	Inter	MS2_MS3	MS2	2	1	1	21.25	7.29	631.907	5	3155.51	17514	50.0282	2.57097	45.23	P00751-P04279	LQHGSKDIFSTQDELLVYNK	K6(DSSO)	6	P04279	251	KAECR	K1(DSSO);C4(Carbamidomethyl)	1	P00751	95	17514;17516;17517	NonDepleted_PlasmaCOVID_DSSO_SCX_HPLC_F33.raw	F59	0
													VSFLSALEEYTKK-SYFEKSK	DSSO	Inter	MS2_MS3	MS2	2	1	1	21.15	7.38	854.089	3	2560.25	27889	71.7014	0.05354	61.04	P02652-P02647	VSFLSALEEYTKK	K12(DSSO)	12	P02647	262	SYFEKSK	K5(DSSO)	5	P02652	67	27889;27891;27892	NonDepleted_PlasmaCOVID_DSSO_SCX_HPLC_F24.raw	F68	0
													EAKVQWK-TKGQPR	DSSO	Inter	MS2_MS3	MS2	4	1	1	21.15	21.15	577.966	3	1731.88	7296	29.0199	0.90977	49.07	P01860-P01834	EAKVQWK	K3(DSSO)	3	P01834	38	TKGQPR	K2(DSSO)	2	P01860	270	7296;7297;7298	NonDepleted_PlasmaCOVID_DSSO_SCX_HPLC_F27.raw	F65	0
													GVFVLNKK-VDKTVER	DSSO	Inter	MS2_MS3	MS2	2	1	0	21.15	7.16	636.68	3	1908.03	15565	47.8197	-0.03361	49.07	P01859-P01024	GVFVLNKK	K7(DSSO)	7	P01024	607	VDKTVER	K3(DSSO)	3	P01859	96	15565;15567;15568	NonDepleted_PlasmaCOVID_DSSO_SCX_HPLC_F29.raw	F63	0
													KVPQVSTPTLVEVSR-VKPEDKK	DSSO	Inter	MS2_MS3	MS2	2	1	1	21.15	21.15	880.812	3	2640.42	20021	56.3129	2.62551	61.04	P46821-P02768	KVPQVSTPTLVEVSR	K1(DSSO)	1	P02768	438	VKPEDKK	K2(DSSO)	2	P46821	645	20021;20024	NonDepleted_PlasmaCOVID_DSSO_SCX_HPLC_F32.raw	F60	0
													ALPAPIEKTISK-EAKVQWK	DSSO	Inter	MS2_MS3	MS2	4	1	1	20.76	20.76	579.068	4	2313.25	20917	57.5633	0.50245	54.03	P01834-P0DOX5	ALPAPIEKTISK	K8(DSSO)	8	P0DOX5	336	EAKVQWK	K3(DSSO)	3	P01834	38	20917;20921;20922	NonDepleted_PlasmaCOVID_DSSO_SCX_HPLC_F31.raw	F61	0
													AKEVTWYKDGK-AFKAWAVAR	DSSO	Inter	MS2_MS3	MS2	2	1	1	20.63	9.13	626.074	4	2501.27	21572	58.692	-3.79617	73.05	P02768-Q8WZ42	AKEVTWYKDGK	K8(DSSO)	8	Q8WZ42	33680	AFKAWAVAR	K3(DSSO)	3	P02768	236	21572;21576;21577	NonDepleted_PlasmaCOVID_DSSO_SCX_HPLC_F31.raw	F61	0
													VTKCCTESLVNR-AKILNKYGDMR	DSSO	Inter	MS2_MS3	MS2	2	1	1	20.33	8.84	737.857	4	2948.4	18089	53.2207	1.7778	45.23	Q14185-P02768	VTKCCTESLVNR	K3(DSSO);C4(Carbamidomethyl);C5(Carbamidomethyl)	3	P02768	499	AKILNKYGDMR	K2(DSSO);M10(Oxidation)	2	Q14185	1050	18089;18093;18094	NonDepleted_PlasmaCOVID_DSSO_SCX_HPLC_F23.raw	F69	0
													YLGEEYVKAVGNLR-YLLRYKSDSDK	DSSO	Inter	MS2_MS3	MS2	2	1	1	20.33	16.9	789.649	4	3155.57	27236	66.0799	-0.587	61.04	A0A0G2JS06-P02787	YLGEEYVKAVGNLR	K8(DSSO)	8	P02787	676	YLLRYKSDSDK	K6(DSSO)	6	A0A0G2JS06	72	27236;27239;27240	NonDepleted_PlasmaCOVID_DSSO_SCX_HPLC_F34.raw	F58	0
													LDGKFSVVYAKCDSSPDSAEDVR-LDELRDEGKASSAK	DSSO	Inter	MS2_MS3	MS2	2	1	1	20.3	4.17	704.331	6	4220.95	25298	63.5836	2.42768	73.05	P02768-P02765	LDGKFSVVYAKCDSSPDSAEDVR	K4(DSSO);C12(Carbamidomethyl)	4	P02765	124	LDELRDEGKASSAK	K9(DSSO)	9	P02768	214	25298;25300;25301	NonDepleted_PlasmaCOVID_DSSO_SCX_HPLC_F25.raw	F67	0
													NAMPEDIAEYAVEIEGKRYPAK-TEGDGVYTLNDKK	DSSO	Inter	MS2_MS3	MS2	3	1	1	20.11	8.31	822.195	5	4106.95	24376	62.0019	-6.61183	61.04	P00738-Q8WZ42	NAMPEDIAEYAVEIEGKRYPAK	M3(Oxidation);K17(DSSO)	17	Q8WZ42	12311	TEGDGVYTLNDKK	K12(DSSO)	12	P00738	71	24376;24380;24381	NonDepleted_PlasmaCOVID_DSSO_SCX_HPLC_F25.raw	F67	0
													NAMPEDIAEYAVEIEGKRYPAK-TEGDGVYTLNDKK	DSSO	Inter	MS2_MS3	MS2	3	1	1	20.11	19.45	822.196	5	4106.95	24391	62.1709	-7.65239	49.07	P00738-Q8WZ42	NAMPEDIAEYAVEIEGKRYPAK	M3(Oxidation);K17(DSSO)	17	Q8WZ42	12311	TEGDGVYTLNDKK	K12(DSSO)	12	P00738	71	24391;24394;24395	NonDepleted_PlasmaCOVID_DSSO_SCX_HPLC_F26.raw	F66	0
													NAMPEDIAEYAVEIEGKRYPAK-TEGDGVYTLNDKK	DSSO	Inter	MS2_MS3	MS2	3	1	1	20.11	8.31	822.195	5	4106.95	22902	62.0597	-6.46317	49.07	P00738-Q8WZ42	NAMPEDIAEYAVEIEGKRYPAK	M3(Oxidation);K17(DSSO)	17	Q8WZ42	12311	TEGDGVYTLNDKK	K12(DSSO)	12	P00738	71	22902;22904;22905	NonDepleted_PlasmaCOVID_DSSO_SCX_HPLC_F29.raw	F63	0
													EAKVQWK-TKGQPR	DSSO	Inter	MS2_MS3	MS2	4	1	1	19.69	19.69	433.727	4	1731.89	7716	30.0026	-0.35191	49.07	P01860-P01834	EAKVQWK	K3(DSSO)	3	P01834	38	TKGQPR	K2(DSSO)	2	P01860	270	7716;7718;7719	NonDepleted_PlasmaCOVID_DSSO_SCX_HPLC_F27.raw	F65	0
													GVFVLNKK-KDASIGTK	DSSO	Inter	MS2_MS3	MS2	2	1	1	19.61	7.89	627.677	3	1881.02	16980	50.3204	-0.27985	49.07	Q06033-P01024	GVFVLNKK	K7(DSSO)	7	P01024	607	KDASIGTK	K1(DSSO)	1	Q06033	856	16980;16982;16983	NonDepleted_PlasmaCOVID_DSSO_SCX_HPLC_F31.raw	F61	0
													FKDLGEENFK-EGAFYKFR	DSSO	Inter	MS2_MS3	MS2	2	1	1	19.61	19.61	481.03	5	2401.12	14205	43.7088	-2.29298	54.03	Q8WZ42-P02768	FKDLGEENFK	K2(DSSO)	2	P02768	36	EGAFYKFR	K6(DSSO)	6	Q8WZ42	17419	14205;14207;14208	NonDepleted_PlasmaCOVID_DSSO_SCX_HPLC_F33.raw	F59	0
													DIPMNPMCIYRSPEKK-LKCASLQK	DSSO	Inter	MS2_MS3	MS2	2	1	1	19.61	8.08	617.502	5	3083.48	9695	34.0795	0.87322	61.04	P02768-P01008	DIPMNPMCIYRSPEKK	C8(Carbamidomethyl);K15(DSSO)	15	P01008	60	LKCASLQK	K2(DSSO);C3(Carbamidomethyl)	2	P02768	223	9695;9697;9698	NonDepleted_PlasmaCOVID_DSSO_SCX_HPLC_F34.raw	F58	0
													DGVVLFKK-NKLTQSK	DSSO	Inter	MS2_MS3	MS2	2	1	2	19.48	9.73	627.677	3	1881.02	16168	48.9344	-0.18245	54.03	P01024-P07237	DGVVLFKK	K7(DSSO)	7	P07237	207	NKLTQSK	K2(DSSO)	2	P01024	610	16168;16170;16171	NonDepleted_PlasmaCOVID_DSSO_SCX_HPLC_F30.raw	F62	0
													NMQDLVEDLKNK-FLEDVKK	DSSO	Inter	MS2_MS3	MS2	3	1	0	19.27	19.27	833.409	3	2498.21	22866	61.8595	1.73459	39.46	P01009-P48668	NMQDLVEDLKNK	M2(Oxidation);K10(DSSO)	10	P48668	250	FLEDVKK	K6(DSSO)	6	P01009	159	22866;22868;22869	NonDepleted_PlasmaCOVID_DSSO_SCX_HPLC_F24.raw	F68	0
													YKAAFTECCQAADK-FIINDWVKTHTK	DSSO	Inter	MS2_MS3	MS2	2	1	1	19.27	11.35	831.142	4	3321.55	31578	74.5597	-2.80104	84.95	P05121-P02768	YKAAFTECCQAADK	K2(DSSO);C8(Carbamidomethyl);C9(Carbamidomethyl)	2	P02768	186	FIINDWVKTHTK	K8(DSSO)	8	P05121	164	31578;31580;31581	NonDepleted_PlasmaCOVID_DSSO_SCX_HPLC_F25.raw	F67	0
													YKAAFTECCQAADK-FIINDWVKTHTK	DSSO	Inter	MS2_MS3	MS2	2	1	1	19.27	9.91	831.14	4	3321.54	30304	74.5251	-0.52178	35.17	P05121-P02768	YKAAFTECCQAADK	K2(DSSO);C8(Carbamidomethyl);C9(Carbamidomethyl)	2	P02768	186	FIINDWVKTHTK	K8(DSSO)	8	P05121	164	30304;30306;30307	NonDepleted_PlasmaCOVID_DSSO_SCX_HPLC_F27.raw	F65	0
													YKAAFTECCQAADK-FIINDWVKTHTK	DSSO	Inter	MS2_MS3	MS2	2	1	1	19.27	12.58	831.141	4	3321.54	29303	74.5487	-0.88941	37.17	P05121-P02768	YKAAFTECCQAADK	K2(DSSO);C8(Carbamidomethyl);C9(Carbamidomethyl)	2	P02768	186	FIINDWVKTHTK	K8(DSSO)	8	P05121	164	29303;29305;29306	NonDepleted_PlasmaCOVID_DSSO_SCX_HPLC_F28.raw	F64	0
													YKAAFTECCQAADK-FIINDWVKTHTK	DSSO	Inter	MS2_MS3	MS2	2	1	1	19.27	15.38	831.142	4	3321.55	31842	74.4541	-2.94809	61.04	P05121-P02768	YKAAFTECCQAADK	K2(DSSO);C8(Carbamidomethyl);C9(Carbamidomethyl)	2	P02768	186	FIINDWVKTHTK	K8(DSSO)	8	P05121	164	31842;31844;31845	NonDepleted_PlasmaCOVID_DSSO_SCX_HPLC_F33.raw	F59	0
													MPCAEDYLSVVLNQLCVLHEKTPVSDR-VNERGEYFWEKR	DSSO	Inter	MS2_MS3	MS2	2	1	1	19.27	8.99	989.471	5	4943.33	36864	82.8541	0.0661	61.04	P04275-P02768	MPCAEDYLSVVLNQLCVLHEKTPVSDR	C3(Carbamidomethyl);C16(Carbamidomethyl);K21(DSSO)	21	P02768	490	VNERGEYFWEKR	K11(DSSO)	11	P04275	2688	36864;36866;36867	NonDepleted_PlasmaCOVID_DSSO_SCX_HPLC_F34.raw	F58	0
													NMQDLVEDLKNK-FLEDVKK	DSSO	Inter	MS2_MS3	MS2	3	1	0	19.27	11.35	833.409	3	2498.21	22146	61.726	1.73459	42.1	P01009-P48668	NMQDLVEDLKNK	M2(Oxidation);K10(DSSO)	10	P48668	250	FLEDVKK	K6(DSSO)	6	P01009	159	22146;22150;22151	NonDepleted_PlasmaCOVID_DSSO_SCX_HPLC_F18.raw	F55	0
													GDKGDVGLPGKPGSMDKVDMGSMK-KCSTSSLLEACTFR	DSSO	Inter	MS2_MS3	MS2	2	1	1	19.08	8.32	1060.49	4	4238.94	30310	75.8959	-5.54686	61.04	P02787-P02462	GDKGDVGLPGKPGSMDKVDMGSMK	K17(DSSO);M23(Oxidation)	17	P02462	940	KCSTSSLLEACTFR	K1(DSSO);C2(Carbamidomethyl);C11(Carbamidomethyl)	1	P02787	683	30310;30312;30313	NonDepleted_PlasmaCOVID_DSSO_SCX_HPLC_F22.raw	F70	0
													GDKGDVGLPGKPGSMDKVDMGSMK-KCSTSSLLEACTFR	DSSO	Inter	MS2_MS3	MS2	2	1	1	19.08	6.91	1060.49	4	4238.94	30027	75.9957	-4.74034	61.04	P02787-P02462	GDKGDVGLPGKPGSMDKVDMGSMK	K17(DSSO);M23(Oxidation)	17	P02462	940	KCSTSSLLEACTFR	K1(DSSO);C2(Carbamidomethyl);C11(Carbamidomethyl)	1	P02787	683	30027;30031;30032	NonDepleted_PlasmaCOVID_DSSO_SCX_HPLC_F24.raw	F68	0
													VHSPSGALEECYVTEIDQDKYAVR-AFKAWAVAR	DSSO	Inter	MS2_MS3	MS2	2	1	1	19.08	12.02	657.984	6	3942.86	24952	62.5033	3.60105	54.03	P02768-P21333	VHSPSGALEECYVTEIDQDKYAVR	C11(Carbamidomethyl);K20(DSSO)	20	P21333	2387	AFKAWAVAR	K3(DSSO)	3	P02768	236	24952;24954;24955	NonDepleted_PlasmaCOVID_DSSO_SCX_HPLC_F34.raw	F58	0
													VHSPSGALEECYVTEIDQDKYAVR-AFKAWAVAR	DSSO	Inter	MS2_MS3	MS2	2	1	0	19.08	5.96	657.983	6	3942.86	25727	63.6813	4.99459	54.03	P02768-P21333	VHSPSGALEECYVTEIDQDKYAVR	C11(Carbamidomethyl);K20(DSSO)	20	P21333	2387	AFKAWAVAR	K3(DSSO)	3	P02768	236	25727;25731;25732	NonDepleted_PlasmaCOVID_DSSO_SCX_HPLC_F34.raw	F58	0
													FIINDWVKTHTK-ECCEKPLLEK	DSSO	Inter	MS2_MS3	MS2	2	1	1	18.98	9.76	741.863	4	2964.43	30723	75.9787	-0.05551	42.1	P02768-P05121	FIINDWVKTHTK	K8(DSSO)	8	P05121	164	ECCEKPLLEK	C2(Carbamidomethyl);C3(Carbamidomethyl);K5(DSSO)	5	P02768	305	30723;30725;30726	NonDepleted_PlasmaCOVID_DSSO_SCX_HPLC_F31.raw	F61	0
													TQQSFEMVKGGYTLDSNK-LKCASLQK	DSSO	Inter	MS2_MS3	MS2	2	1	1	18.62	10.71	785.128	4	3137.49	20228	54.9095	1.92153	45.23	P02768-Q08554	TQQSFEMVKGGYTLDSNK	K9(DSSO)	9	Q08554	784	LKCASLQK	K2(DSSO);C3(Carbamidomethyl)	2	P02768	223	20228;20230;20231	NonDepleted_PlasmaCOVID_DSSO_SCX_HPLC_F26.raw	F66	0
													EILKEQENR-EQLTPLIKK	DSSO	Inter	MS2_MS3	MS2	2	1	0	18.61	18.61	795.761	3	2385.27	19476	55.6014	0.41188	49.07	P02652-Q99497	EILKEQENR	K4(DSSO)	4	Q99497	93	EQLTPLIKK	K8(DSSO)	8	P02652	77	19476;19479;19480	NonDepleted_PlasmaCOVID_DSSO_SCX_HPLC_F24.raw	F68	0
													TEGDGVYTLNDKK-ETFFNLSKR	DSSO	Inter	MS2_MS3	MS2	3	1	1	18.61	4.2	913.436	3	2738.29	24074	64.2336	1.14584	54.03	Q9UK55-P00738	TEGDGVYTLNDKK	K12(DSSO)	12	P00738	71	ETFFNLSKR	K8(DSSO)	8	Q9UK55	183	24074;24076;24077	NonDepleted_PlasmaCOVID_DSSO_SCX_HPLC_F24.raw	F68	0
													VSFLSALEEYTKK-EILKEQENR	DSSO	Inter	MS2_MS3	MS2	2	1	1	18.61	8.61	708.359	4	2830.41	28505	72.9224	1.04785	61.04	Q99497-P02647	VSFLSALEEYTKK	K12(DSSO)	12	P02647	262	EILKEQENR	K4(DSSO)	4	Q99497	93	28505;28508;28509	NonDepleted_PlasmaCOVID_DSSO_SCX_HPLC_F24.raw	F68	0
													FKDLGEENFK-MKFACYYPR	DSSO	Inter	MS2_MS3	MS2	3	1	1	18.61	18.61	524.638	5	2619.16	14971	45.1297	3.99639	61.04	P02768-P0C0L5	FKDLGEENFK	K2(DSSO)	2	P02768	36	MKFACYYPR	K2(DSSO);C5(Carbamidomethyl)	2	P0C0L5	1615	14971;14974;14975	NonDepleted_PlasmaCOVID_DSSO_SCX_HPLC_F26.raw	F66	0
													LRTEGDGVYTLNDKK-ETFFNLSKR	DSSO	Inter	MS2_MS3	MS2	3	1	1	18.61	10.8	752.626	4	3007.48	23450	60.5328	-0.11133	54.03	Q9UK55-P00738	LRTEGDGVYTLNDKK	K14(DSSO)	14	P00738	71	ETFFNLSKR	K8(DSSO)	8	Q9UK55	183	23450;23453;23454	NonDepleted_PlasmaCOVID_DSSO_SCX_HPLC_F26.raw	F66	0
													IKDSTAASR-ASSAKQR	DSSO	Inter	MS2_MS3	MS2	2	1	1	18.61	8.63	463.987	4	1852.93	6778	27.6885	-4.19759	61.04	P02768-Q13492	IKDSTAASR	K2(DSSO)	2	Q13492	291	ASSAKQR	K5(DSSO)	5	P02768	219	6778;6779;6780	NonDepleted_PlasmaCOVID_DSSO_SCX_HPLC_F30.raw	F62	0
													VKSPELQAEAK-AKPALEDLR	DSSO	Inter	MS2_MS3	MS2	2	1	2	18.61	18.61	790.418	3	2369.24	17237	51.165	-0.22504	54.03	P02647-P02652	VKSPELQAEAK	K2(DSSO)	2	P02652	53	AKPALEDLR	K2(DSSO)	2	P02647	232	17237;17239;17240	NonDepleted_PlasmaCOVID_DSSO_SCX_HPLC_F30.raw	F62	0
													NKFVTVQATFGTQVVEK-YKTDPEMEK	DSSO	Inter	MS2_MS3	MS2	2	1	0	18.61	9.89	803.143	4	3209.55	23268	62.2256	-3.84655	45.23	O60437-P01024	NKFVTVQATFGTQVVEK	K2(DSSO)	2	P01024	104	YKTDPEMEK	K2(DSSO);M7(Oxidation)	2	O60437	1239	23268;23271;23272	NonDepleted_PlasmaCOVID_DSSO_SCX_HPLC_F32.raw	F60	0
													VHSPSGALEECYVTEIDQDKYAVR-AFKAWAVAR	DSSO	Inter	MS2_MS3	MS2	2	1	1	18.46	7.35	789.376	5	3942.85	24915	62.4532	7.29827	61.04	P02768-P21333	VHSPSGALEECYVTEIDQDKYAVR	C11(Carbamidomethyl);K20(DSSO)	20	P21333	2387	AFKAWAVAR	K3(DSSO)	3	P02768	236	24915;24918;24919	NonDepleted_PlasmaCOVID_DSSO_SCX_HPLC_F34.raw	F58	0
													DIPMNPMCIYRSPEKK-LKCASLQK	DSSO	Inter	MS2_MS3	MS2	2	1	1	18.27	4.27	617.502	5	3083.48	12963	41.0922	1.26923	61.04	P02768-P01008	DIPMNPMCIYRSPEKK	C8(Carbamidomethyl);K15(DSSO)	15	P01008	60	LKCASLQK	K2(DSSO);C3(Carbamidomethyl)	2	P02768	223	12963;12965;12966	NonDepleted_PlasmaCOVID_DSSO_SCX_HPLC_F34.raw	F58	0
													IDLEVRSLETCMYDHKTFSEILNR-LAKTYETTLEK	DSSO	Inter	MS2_MS3	MS2	2	1	1	18.1	9.64	738.034	6	4423.17	21036	56.44	-3.84321	61.04	P02768-Q14204	IDLEVRSLETCMYDHKTFSEILNR	C11(Carbamidomethyl);K16(DSSO)	16	Q14204	872	LAKTYETTLEK	K3(DSSO)	3	P02768	375	21036;21038;21039	NonDepleted_PlasmaCOVID_DSSO_SCX_HPLC_F25.raw	F67	0
													SKEQLTPLIKK-EILKEQENR	DSSO	Inter	MS2_MS3	MS2	2	1	1	18.04	12.88	650.855	4	2600.4	17049	49.1046	-0.47108	61.04	Q99497-P02652	SKEQLTPLIKK	K10(DSSO)	10	P02652	77	EILKEQENR	K4(DSSO)	4	Q99497	93	17049;17051;17052	NonDepleted_PlasmaCOVID_DSSO_SCX_HPLC_F26.raw	F66	0
													DIPMNPMCIYRSPEKK-IKDSTAASR	DSSO	Inter	MS2_MS3	MS2	2	1	0	18.04	4.04	617.7	5	3084.47	14749	45.5918	-3.06664	61.04	Q13492-P01008	DIPMNPMCIYRSPEKK	C8(Carbamidomethyl);K15(DSSO)	15	P01008	60	IKDSTAASR	K2(DSSO)	2	Q13492	291	14749;14751;14752	NonDepleted_PlasmaCOVID_DSSO_SCX_HPLC_F27.raw	F65	0
													EILKEQENR-EQLTPLIKK	DSSO	Inter	MS2_MS3	MS2	2	1	0	18.04	16.73	597.073	4	2385.27	19129	54.6638	0.18712	49.07	P02652-Q99497	EILKEQENR	K4(DSSO)	4	Q99497	93	EQLTPLIKK	K8(DSSO)	8	P02652	77	19129;19133;19134	NonDepleted_PlasmaCOVID_DSSO_SCX_HPLC_F32.raw	F60	0
													SFFKEALQGVGDMGR-KLNTQ	DSSO	Inter	MS2_MS3	MS2	2	1	1	17.91	7.72	801.385	3	2402.14	27388	70.1716	3.2412	61.04	P02647-P35542	SFFKEALQGVGDMGR	K4(DSSO)	4	P35542	26	KLNTQ	K1(DSSO)	1	P02647	263	27388;27391	NonDepleted_PlasmaCOVID_DSSO_SCX_HPLC_F21.raw	F71	0
													LPECEAVCGKPKNPANPVQR-KYYLR	DSSO	Inter	MS2_MS3	MS2	3	1	1	17.91	16.78	633.516	5	3163.55	15680	46.6351	-0.43564	61.04	Q9NZM1-P00738	LPECEAVCGKPKNPANPVQR	C4(Carbamidomethyl);C8(Carbamidomethyl);K10(DSSO)	10	P00738	151	KYYLR	K1(DSSO)	1	Q9NZM1	1787	15680;15681	NonDepleted_PlasmaCOVID_DSSO_SCX_HPLC_F33.raw	F59	0
													ARPAKAAATQK-AALTR	DSSO	Inter	MS2_MS3	MS2	2	1	1	17.91	5.69	450.999	4	1800.97	2238	15.9929	1.0869	54.03	P06744-P02675	ARPAKAAATQK	K5(DSSO)	5	P02675	77	AALTR	N-Term(DSSO)	0	P06744	1	2238;2239;2240	NonDepleted_PlasmaCOVID_DSSO_SCX_HPLC_F34.raw	F58	0
													ARPAKAAATQK-AALTR	DSSO	Inter	MS2_MS3	MS2	2	1	1	17.91	5.69	450.999	4	1800.97	2273	16.0883	1.22254	54.03	P06744-P02675	ARPAKAAATQK	K5(DSSO)	5	P02675	77	AALTR	N-Term(DSSO)	0	P06744	1	2273;2274;2275	NonDepleted_PlasmaCOVID_DSSO_SCX_HPLC_F35.raw	F57	0
													ALELVKQEGLR-ISLPESLKR	DSSO	Inter	MS2_MS3	MS2	2	1	0	17.91	10.85	614.596	4	2455.36	25354	66.0028	-1.25806	61.04	P01024-P55058	ALELVKQEGLR	K6(DSSO)	6	P55058	35	ISLPESLKR	K8(DSSO)	8	P01024	289	25354;25358;25359	NonDepleted_PlasmaCOVID_DSSO_SCX_HPLC_F30.raw	F62	0
													DISRADDGLYQCTVANNVGYSVCVVEVKVSDSR-VTKCCTESLVNR	DSSO	Inter	MS2_MS3	MS2	2	1	1	17.9	7.03	884.087	6	5299.49	18797	52.6824	-7.89927	61.04	P02768-P0DPA2	DISRADDGLYQCTVANNVGYSVCVVEVKVSDSR	C12(Carbamidomethyl);C23(Carbamidomethyl);K28(DSSO)	28	P0DPA2	255	VTKCCTESLVNR	K3(DSSO);C4(Carbamidomethyl);C5(Carbamidomethyl)	3	P02768	499	18797;18799;18800	NonDepleted_PlasmaCOVID_DSSO_SCX_HPLC_F34.raw	F58	0
													EAKVQWK-AKGQPR	DSSO	Inter	MS2_MS3	MS2	4	1	2	17.77	17.77	567.963	3	1701.87	7117	28.5886	0.09718	49.07	P0DOX5-P01834	EAKVQWK	K3(DSSO)	3	P01834	38	AKGQPR	K2(DSSO)	2	P0DOX5	342	7117;7120;7121	NonDepleted_PlasmaCOVID_DSSO_SCX_HPLC_F27.raw	F65	0
													GLPAPIEKTISK-EAKVQWK	DSSO	Inter	MS2_MS3	MS2	3	1	0	17.77	17.77	767.081	3	2299.23	20838	57.7116	3.17106	42.1	P01834-P01859	GLPAPIEKTISK	K8(DSSO)	8	P01859	213	EAKVQWK	K3(DSSO)	3	P01834	38	20838;20841;20842	NonDepleted_PlasmaCOVID_DSSO_SCX_HPLC_F30.raw	F62	0
													FSSYEKYWCK-FKDLGEENFK	DSSO	Inter	MS2_MS3	MS2	2	1	1	17.73	17.73	557.05	5	2781.22	15484	46.3606	0.21209	61.04	P02768-P01833	FSSYEKYWCK	K6(DSSO);C9(Carbamidomethyl)	6	P01833	493	FKDLGEENFK	K2(DSSO)	2	P02768	36	15484;15487;15488	NonDepleted_PlasmaCOVID_DSSO_SCX_HPLC_F25.raw	F67	0
													FSSYEKYWCK-FKDLGEENFK	DSSO	Inter	MS2_MS3	MS2	2	1	1	17.73	17.73	557.048	5	2781.21	16068	47.4724	3.39533	61.04	P02768-P01833	FSSYEKYWCK	K6(DSSO);C9(Carbamidomethyl)	6	P01833	493	FKDLGEENFK	K2(DSSO)	2	P02768	36	16068;16070;16071	NonDepleted_PlasmaCOVID_DSSO_SCX_HPLC_F25.raw	F67	0
													FSSYEKYWCK-FKDLGEENFK	DSSO	Inter	MS2_MS3	MS2	2	1	1	17.73	17.73	557.049	5	2781.21	16129	47.3447	2.40743	61.04	P02768-P01833	FSSYEKYWCK	K6(DSSO);C9(Carbamidomethyl)	6	P01833	493	FKDLGEENFK	K2(DSSO)	2	P02768	36	16129;16131;16132	NonDepleted_PlasmaCOVID_DSSO_SCX_HPLC_F26.raw	F66	0
													AGFFGDAMKATATSCRPCPCPYIDASR-YQCKNYYK	DSSO	Inter	MS2_MS3	MS2	2	1	1	17.7	15.63	866.979	5	4330.87	21106	58.7234	-1.72062	61.04	P00738-P98160	AGFFGDAMKATATSCRPCPCPYIDASR	K9(DSSO);C15(Carbamidomethyl);C18(Carbamidomethyl);C20(Carbamidomethyl)	9	P98160	805	YQCKNYYK	C3(Carbamidomethyl);K4(DSSO)	4	P00738	112	21106;21108;21109	NonDepleted_PlasmaCOVID_DSSO_SCX_HPLC_F29.raw	F63	0
													AGFFGDAMKATATSCRPCPCPYIDASR-YQCKNYYK	DSSO	Inter	MS2_MS3	MS2	2	1	1	17.7	13.8	866.98	5	4330.87	21165	58.27	-2.5664	61.04	P00738-P98160	AGFFGDAMKATATSCRPCPCPYIDASR	K9(DSSO);C15(Carbamidomethyl);C18(Carbamidomethyl);C20(Carbamidomethyl)	9	P98160	805	YQCKNYYK	C3(Carbamidomethyl);K4(DSSO)	4	P00738	112	21165;21168;21169	NonDepleted_PlasmaCOVID_DSSO_SCX_HPLC_F30.raw	F62	0
													MPCAEDYLSVVLNQLCVLHEKTPVSDR-LTGAVMHYGNMKFK	DSSO	Inter	MS2_MS3	MS2	2	1	1	17.44	8.25	992.671	5	4959.33	35073	81.7062	0.95273	61.04	P12882-P02768	MPCAEDYLSVVLNQLCVLHEKTPVSDR	M1(Oxidation);C3(Carbamidomethyl);C16(Carbamidomethyl);K21(DSSO)	21	P02768	490	LTGAVMHYGNMKFK	M6(Oxidation);K12(DSSO)	12	P12882	366	35073;35075;35076	NonDepleted_PlasmaCOVID_DSSO_SCX_HPLC_F26.raw	F66	0
													LTGAVMHYGNMKFK-VTKCCTESLVNR	DSSO	Inter	MS2_MS3	MS2	2	1	0	17.44	8.08	809.877	4	3236.49	20157	56.5562	5.38825	61.04	P02768-P12882	LTGAVMHYGNMKFK	M6(Oxidation);K12(DSSO)	12	P12882	366	VTKCCTESLVNR	K3(DSSO);C4(Carbamidomethyl);C5(Carbamidomethyl)	3	P02768	499	20157;20159;20160	NonDepleted_PlasmaCOVID_DSSO_SCX_HPLC_F32.raw	F60	0
													LDGKFSVVYAKCDSSPDSAEDVR-LDELRDEGKASSAK	DSSO	Inter	MS2_MS3	MS2	2	1	2	17.44	7.43	704.329	6	4220.94	25264	63.5718	5.81213	73.05	P02768-P02765	LDGKFSVVYAKCDSSPDSAEDVR	K4(DSSO);C12(Carbamidomethyl)	4	P02765	124	LDELRDEGKASSAK	K9(DSSO)	9	P02768	214	25264;25266;25267	NonDepleted_PlasmaCOVID_DSSO_SCX_HPLC_F33.raw	F59	0
													VTKCCTESLVNR-AKILNKYGDMR	DSSO	Inter	MS2_MS3	MS2	2	1	1	16.94	9.56	737.854	4	2948.4	17253	51.492	4.8426	84.95	Q14185-P02768	VTKCCTESLVNR	K3(DSSO);C4(Carbamidomethyl);C5(Carbamidomethyl)	3	P02768	499	AKILNKYGDMR	K2(DSSO);M10(Oxidation)	2	Q14185	1050	17253;17255;17256	NonDepleted_PlasmaCOVID_DSSO_SCX_HPLC_F22.raw	F70	0
													GGETSEMYLIQPDSSVKPYR-QSGLYFIKPLK	DSSO	Inter	MS2_MS3	MS2	2	1	1	16.94	16.94	927.713	4	3707.83	28245	72.4086	0.56817	42.1	P02679-P02675	GGETSEMYLIQPDSSVKPYR	K17(DSSO)	17	P02675	264	QSGLYFIKPLK	K8(DSSO)	8	P02679	196	28245;28247;28248	NonDepleted_PlasmaCOVID_DSSO_SCX_HPLC_F24.raw	F68	0
													TPKSPVGVQPILNEHTFCAGMSK-NREATKGFYDK	DSSO	Inter	MS2_MS3	MS2	2	1	0	16.94	13	797.586	5	3983.9	22829	59.4071	2.15393	61.04	O00571-P00738	TPKSPVGVQPILNEHTFCAGMSK	K3(DSSO);C18(Carbamidomethyl)	3	P00738	325	NREATKGFYDK	K6(DSSO)	6	O00571	50	22829;22832	NonDepleted_PlasmaCOVID_DSSO_SCX_HPLC_F25.raw	F67	0
													TPKSPVGVQPILNEHTFCAGMSK-NREATKGFYDK	DSSO	Inter	MS2_MS3	MS2	2	1	0	16.94	7.15	797.585	5	3983.9	22787	59.3583	3.30325	61.04	O00571-P00738	TPKSPVGVQPILNEHTFCAGMSK	K3(DSSO);C18(Carbamidomethyl)	3	P00738	325	NREATKGFYDK	K6(DSSO)	6	O00571	50	22787;22789;22790	NonDepleted_PlasmaCOVID_DSSO_SCX_HPLC_F26.raw	F66	0
													ELHLDNNKLAR-AFKAWAVAR	DSSO	Inter	MS2_MS3	MS2	2	1	1	16.94	4.41	833.77	3	2499.3	23658	63.4421	-1.12037	37.17	P02768-P21810	ELHLDNNKLAR	K8(DSSO)	8	P21810	288	AFKAWAVAR	K3(DSSO)	3	P02768	236	23658;23661;23662	NonDepleted_PlasmaCOVID_DSSO_SCX_HPLC_F29.raw	F63	0
													VTKCCTESLVNR-GKSSGRSDDNR	DSSO	Inter	MS2_MS3	MS2	2	1	1	16.94	8.41	934.76	3	2802.27	22469	60.2933	-3.58467	54.03	P30085-P02768	VTKCCTESLVNR	K3(DSSO);C4(Carbamidomethyl);C5(Carbamidomethyl)	3	P02768	499	GKSSGRSDDNR	K2(DSSO)	2	P30085	136	22469;22472;22473	NonDepleted_PlasmaCOVID_DSSO_SCX_HPLC_F31.raw	F61	0
													KGGETSEMYLIQPDSSVKPYR-LFAEAVQKSRK	DSSO	Inter	MS2_MS3	MS2	2	1	0	16.94	16.94	955.48	4	3818.9	29656	73.8643	2.58246	42.1	P31327-P02675	KGGETSEMYLIQPDSSVKPYR	K18(DSSO)	18	P02675	264	LFAEAVQKSRK	K8(DSSO)	8	P31327	1479	29656;29658;29659	NonDepleted_PlasmaCOVID_DSSO_SCX_HPLC_F31.raw	F61	0
													KGGETSEMYLIQPDSSVKPYR-LFAEAVQKSRK	DSSO	Inter	MS2_MS3	MS2	2	1	0	16.94	12.47	959.48	4	3834.9	28050	71.3342	1.69102	45.23	P31327-P02675	KGGETSEMYLIQPDSSVKPYR	M8(Oxidation);K18(DSSO)	18	P02675	264	LFAEAVQKSRK	K8(DSSO)	8	P31327	1479	28050;28053	NonDepleted_PlasmaCOVID_DSSO_SCX_HPLC_F32.raw	F60	0
													VSWAKDSREIR-SPEKK	DSSO	Inter	MS2_MS3	MS2	2	1	1	16.94	4.82	523.768	4	2092.05	10132	35.2134	0.09265	49.07	P01008-Q8WZ42	VSWAKDSREIR	K5(DSSO)	5	Q8WZ42	9115	SPEKK	K4(DSSO)	4	P01008	60	10132;10134;10135	NonDepleted_PlasmaCOVID_DSSO_SCX_HPLC_F33.raw	F59	0
													VTKCCTESLVNR-GKSSGRSDDNR	DSSO	Inter	MS2_MS3	MS2	2	1	1	16.94	4.87	934.761	3	2802.27	22363	60.4138	-4.43442	37.17	P30085-P02768	VTKCCTESLVNR	K3(DSSO);C4(Carbamidomethyl);C5(Carbamidomethyl)	3	P02768	499	GKSSGRSDDNR	K2(DSSO)	2	P30085	136	22363;22365;22366	NonDepleted_PlasmaCOVID_DSSO_SCX_HPLC_F19.raw	F54	0
													EKMVGGIAQIIAAQEEMLRK-TKGQPR	DSSO	Inter	MS2_MS3	MS2	3	1	0	16.77	16.77	765.398	4	3058.57	25168	63.3652	4.8681	50.07	P01860-Q9Y490	EKMVGGIAQIIAAQEEMLRK	K2(DSSO)	2	Q9Y490	2493	TKGQPR	K2(DSSO)	2	P01860	270	25168;25171;25172	NonDepleted_PlasmaCOVID_DSSO_SCX_HPLC_F25.raw	F67	0
													ELHLDNNKLAR-AFKAWAVAR	DSSO	Inter	MS2_MS3	MS2	2	1	1	16.54	6.07	833.77	3	2499.3	23933	63.3884	-1.19366	54.03	P02768-P21810	ELHLDNNKLAR	K8(DSSO)	8	P21810	288	AFKAWAVAR	K3(DSSO)	3	P02768	236	23933;23934;23935	NonDepleted_PlasmaCOVID_DSSO_SCX_HPLC_F30.raw	F62	0
													CLENSRSVVKTPMTDVCR-SNEKAEEWGR	DSSO	Inter	MS2_MS3	MS2	2	1	1	16.53	11.9	703.726	5	3514.6	17805	51.8433	-5.7183	42.1	P35542-P07942	CLENSRSVVKTPMTDVCR	C1(Carbamidomethyl);K10(DSSO);C17(Carbamidomethyl)	10	P07942	748	SNEKAEEWGR	K4(DSSO)	4	P35542	107	17805;17808;17809	NonDepleted_PlasmaCOVID_DSSO_SCX_HPLC_F35.raw	F57	0
													YKAAFTECCQAADK-FIINDWVKTHTK	DSSO	Inter	MS2_MS3	MS2	2	1	1	16.22	6.87	831.141	4	3321.54	31296	74.5733	-1.40408	61.04	P05121-P02768	YKAAFTECCQAADK	K2(DSSO);C8(Carbamidomethyl);C9(Carbamidomethyl)	2	P02768	186	FIINDWVKTHTK	K8(DSSO)	8	P05121	164	31296;31298;31299	NonDepleted_PlasmaCOVID_DSSO_SCX_HPLC_F26.raw	F66	0
													YKAAFTECCQAADK-FIINDWVKTHTK	DSSO	Inter	MS2_MS3	MS2	2	1	1	16.22	11.53	831.141	4	3321.54	29342	74.3636	-1.10998	39.46	P05121-P02768	YKAAFTECCQAADK	K2(DSSO);C8(Carbamidomethyl);C9(Carbamidomethyl)	2	P02768	186	FIINDWVKTHTK	K8(DSSO)	8	P05121	164	29342;29344;29345	NonDepleted_PlasmaCOVID_DSSO_SCX_HPLC_F29.raw	F63	0
													YKAAFTECCQAADK-FIINDWVKTHTK	DSSO	Inter	MS2_MS3	MS2	2	1	1	16.22	16.22	831.144	4	3321.55	29738	74.7609	-4.49211	61.04	P05121-P02768	YKAAFTECCQAADK	K2(DSSO);C8(Carbamidomethyl);C9(Carbamidomethyl)	2	P02768	186	FIINDWVKTHTK	K8(DSSO)	8	P05121	164	29738;29741;29742	NonDepleted_PlasmaCOVID_DSSO_SCX_HPLC_F30.raw	F62	0
													YKAAFTECCQAADK-FIINDWVKTHTK	DSSO	Inter	MS2_MS3	MS2	2	1	1	16.22	6.54	831.14	4	3321.54	30305	75.8991	-0.37473	61.04	P05121-P02768	YKAAFTECCQAADK	K2(DSSO);C8(Carbamidomethyl);C9(Carbamidomethyl)	2	P02768	186	FIINDWVKTHTK	K8(DSSO)	8	P05121	164	30305;30307;30308	NonDepleted_PlasmaCOVID_DSSO_SCX_HPLC_F30.raw	F62	0
													DAHKSEVAHRFK-DKGQAGLQR	DSSO	Inter	MS2_MS3	MS2	3	1	1	16.22	16.22	639.319	4	2554.25	8665	31.9748	1.42386	61.04	P0C0L5-P02768	DAHKSEVAHRFK	K4(DSSO)	4	P02768	28	DKGQAGLQR	K2(DSSO)	2	P0C0L5	749	8665;8668;8669	NonDepleted_PlasmaCOVID_DSSO_SCX_HPLC_F33.raw	F59	0
													DAHKSEVAHRFK-DKGQAGLQR	DSSO	Inter	MS2_MS3	MS2	3	1	1	16.22	16.22	639.318	4	2554.25	8733	31.8845	2.28444	61.04	P0C0L5-P02768	DAHKSEVAHRFK	K4(DSSO)	4	P02768	28	DKGQAGLQR	K2(DSSO)	2	P0C0L5	749	8733;8736;8737	NonDepleted_PlasmaCOVID_DSSO_SCX_HPLC_F34.raw	F58	0
													KVPQVSTPTLVEVSR-KLHSLQPHACFR	DSSO	Inter	MS2_MS3	MS2	2	1	0	16.22	14.2	823.436	4	3290.72	20758	57.2459	-2.70757	61.04	Q14204-P02768	KVPQVSTPTLVEVSR	K1(DSSO)	1	P02768	438	KLHSLQPHACFR	K1(DSSO);C10(Carbamidomethyl)	1	Q14204	4112	20758;20760;20761	NonDepleted_PlasmaCOVID_DSSO_SCX_HPLC_F35.raw	F57	0
													YKAAFTECCQAADK-FIINDWVKTHTK	DSSO	Inter	MS2_MS3	MS2	2	1	1	16.14	16.14	831.14	4	3321.54	30163	74.8525	-0.44826	61.04	P05121-P02768	YKAAFTECCQAADK	K2(DSSO);C8(Carbamidomethyl);C9(Carbamidomethyl)	2	P02768	186	FIINDWVKTHTK	K8(DSSO)	8	P05121	164	30163;30166;30167	NonDepleted_PlasmaCOVID_DSSO_SCX_HPLC_F31.raw	F61	0
													LSEAEFEVLKAFVVDMMER-YLGEEYVKAVGNLR	DSSO	Inter	MS2_MS3	MS2	2	1	1	16.09	10.25	809.397	5	4042.96	32281	75.809	-1.6063	61.04	P02787-P04275	LSEAEFEVLKAFVVDMMER	K10(DSSO);M16(Oxidation);M17(Oxidation)	10	P04275	1297	YLGEEYVKAVGNLR	K8(DSSO)	8	P02787	676	32281;32284;32285	NonDepleted_PlasmaCOVID_DSSO_SCX_HPLC_F25.raw	F67	0
													TTSAKETQSIEKTSAK-VTKCCTESLVNR	DSSO	Inter	MS2_MS3	MS2	2	1	1	15.89	9.2	834.153	4	3333.59	17945	51.1288	1.54311	61.04	P02768-Q92954	TTSAKETQSIEKTSAK	K12(DSSO)	12	Q92954	315	VTKCCTESLVNR	K3(DSSO);C4(Carbamidomethyl);C5(Carbamidomethyl)	3	P02768	499	17945;17947;17948	NonDepleted_PlasmaCOVID_DSSO_SCX_HPLC_F25.raw	F67	0
													KANQQLNFTEAKEACR-KAECR	DSSO	Inter	MS2_MS3	MS2	2	1	1	15.89	15.06	682.818	4	2728.25	17387	51.0438	3.15899	54.03	P00751-Q9Y5Y7	KANQQLNFTEAKEACR	K1(DSSO);C15(Carbamidomethyl)	1	Q9Y5Y7	47	KAECR	K1(DSSO);C4(Carbamidomethyl)	1	P00751	95	17387;17389;17390	NonDepleted_PlasmaCOVID_DSSO_SCX_HPLC_F27.raw	F65	0
													VKSPELQAEAKSYFEK-AKPALEDLR	DSSO	Inter	MS2_MS3	MS2	2	1	1	15.89	10.28	756.641	4	3023.54	22311	60.0787	-0.90003	54.03	P02647-P02652	VKSPELQAEAKSYFEK	K11(DSSO)	11	P02652	62	AKPALEDLR	K2(DSSO)	2	P02647	232	22311;22314;22315	NonDepleted_PlasmaCOVID_DSSO_SCX_HPLC_F27.raw	F65	0
													KANQQLNFTEAKEACR-KAECR	DSSO	Inter	MS2_MS3	MS2	2	1	1	15.89	15.89	682.818	4	2728.25	17002	50.6797	3.2485	54.03	P00751-Q9Y5Y7	KANQQLNFTEAKEACR	K12(DSSO);C15(Carbamidomethyl)	12	Q9Y5Y7	58	KAECR	K1(DSSO);C4(Carbamidomethyl)	1	P00751	95	17002;17005;17006	NonDepleted_PlasmaCOVID_DSSO_SCX_HPLC_F30.raw	F62	0
													GHYTIGKEIVDLVLDR-VVNPTQK	DSSO	Inter	MS2_MS3	MS2	2	1	0	15.89	9.45	693.364	4	2770.43	19561	55.4736	4.02384	42.1	P01009-P0DPH7	GHYTIGKEIVDLVLDR	K7(DSSO)	7	P0DPH7	112	VVNPTQK	K7(DSSO)	7	P01009	418	19561;19565;19566	NonDepleted_PlasmaCOVID_DSSO_SCX_HPLC_F32.raw	F60	0
													GHYTIGKEIVDLVLDR-VVNPTQK	DSSO	Inter	MS2_MS3	MS2	2	1	0	15.89	13.52	924.149	3	2770.43	19580	55.4987	4.12918	61.04	P01009-P0DPH7	GHYTIGKEIVDLVLDR	K7(DSSO)	7	P0DPH7	112	VVNPTQK	K7(DSSO)	7	P01009	418	19580;19582;19583	NonDepleted_PlasmaCOVID_DSSO_SCX_HPLC_F32.raw	F60	0
													MSLPDVDLDLKGPKMK-LKCASLQK	DSSO	Inter	MS2_MS3	MS2	2	1	1	15.89	15.89	727.622	4	2907.47	9239	33.0485	0.82308	61.04	P02768-Q09666	MSLPDVDLDLKGPKMK	K11(DSSO);M15(Oxidation)	11	Q09666	1077	LKCASLQK	K2(DSSO);C3(Carbamidomethyl)	2	P02768	223	9239;9242;9243	NonDepleted_PlasmaCOVID_DSSO_SCX_HPLC_F34.raw	F58	0
													DGSHFEKVGGSSSGDLMIR-AKLQEMAGK	DSSO	Inter	MS2_MS3	MS2	2	1	0	15.76	9.72	778.625	4	3111.48	18033	52.296	-7.33413	45.23	Q92817-Q9P232	DGSHFEKVGGSSSGDLMIR	K7(DSSO)	7	Q9P232	553	AKLQEMAGK	K2(DSSO)	2	Q92817	1216	18033;18035;18036	NonDepleted_PlasmaCOVID_DSSO_SCX_HPLC_F27.raw	F65	0
													IVKQDEFTRYECK-LAKTYETTLEK	DSSO	Inter	MS2_MS3	MS2	2	1	1	15.57	6.38	634.715	5	3169.55	18803	52.5024	-1.18791	61.04	P02768-Q8WZ42	IVKQDEFTRYECK	K3(DSSO);C12(Carbamidomethyl)	3	Q8WZ42	8245	LAKTYETTLEK	K3(DSSO)	3	P02768	375	18803;18805;18806	NonDepleted_PlasmaCOVID_DSSO_SCX_HPLC_F26.raw	F66	0
													EFNAETFTFHADICTLSEKER-QDKIYFMAGSSRK	DSSO	Inter	MS2_MS3	MS2	2	1	0	15.57	4.47	850.595	5	4248.95	29062	70.3615	-3.37472	54.03	P14625-P02768	EFNAETFTFHADICTLSEKER	C14(Carbamidomethyl);K19(DSSO)	19	P02768	543	QDKIYFMAGSSRK	K3(DSSO);M7(Oxidation)	3	P14625	537	29062;29064;29065	NonDepleted_PlasmaCOVID_DSSO_SCX_HPLC_F26.raw	F66	0
													IVKQDEFTRYECK-LAKTYETTLEK	DSSO	Inter	MS2_MS3	MS2	2	1	1	15.57	6.38	634.715	5	3169.55	18020	52.2718	-0.80265	61.04	P02768-Q8WZ42	IVKQDEFTRYECK	K3(DSSO);C12(Carbamidomethyl)	3	Q8WZ42	8245	LAKTYETTLEK	K3(DSSO)	3	P02768	375	18020;18022;18023	NonDepleted_PlasmaCOVID_DSSO_SCX_HPLC_F27.raw	F65	0
													INSPNSKVNTLSK-YELDKAFSDR	DSSO	Inter	MS2_MS3	MS2	2	1	1	15.57	13.04	701.348	4	2802.37	24319	64.2111	-2.70905	39.46	P01024-P40939	INSPNSKVNTLSK	K7(DSSO)	7	P40939	60	YELDKAFSDR	K5(DSSO)	5	P01024	1436	24319;24321;24322	NonDepleted_PlasmaCOVID_DSSO_SCX_HPLC_F32.raw	F60	0
													VSNKALPAPIEK-EAKVQWK	DSSO	Inter	MS2_MS3	MS2	4	1	1	15.22	7.3	771.415	3	2312.23	18128	52.5972	0.88634	39.46	P01834-P0DOX5	VSNKALPAPIEK	K4(DSSO)	4	P0DOX5	328	EAKVQWK	K3(DSSO)	3	P01834	38	18128;18131;18132	NonDepleted_PlasmaCOVID_DSSO_SCX_HPLC_F31.raw	F61	0
													GLPAPIEKTISK-EAKVQWK	DSSO	Inter	MS2_MS3	MS2	3	1	0	15.22	15.22	767.083	3	2299.24	21154	57.9625	0.54187	42.1	P01834-P01859	GLPAPIEKTISK	K8(DSSO)	8	P01859	213	EAKVQWK	K3(DSSO)	3	P01834	38	21154;21156;21157	NonDepleted_PlasmaCOVID_DSSO_SCX_HPLC_F31.raw	F61	0
													IKEWYEKHGNSHQGEPR-LKCASLQK	DSSO	Inter	MS2_MS3	MS2	2	1	1	15.2	15.2	640.714	5	3199.54	9910	34.7504	0.48261	54.03	P02768-P13645	IKEWYEKHGNSHQGEPR	K2(DSSO)	2	P13645	179	LKCASLQK	K2(DSSO);C3(Carbamidomethyl)	2	P02768	223	9910;9912;9913	NonDepleted_PlasmaCOVID_DSSO_SCX_HPLC_F33.raw	F59	0
													GAKGNMGEPGEPGQKGR-GFMDGKQACERMIR	DSSO	Inter	MS2_MS3	MS2	2	1	0	14.97	14.97	712.323	5	3557.59	15549	46.3776	-1.52459	45.23	P12110-P35580	GAKGNMGEPGEPGQKGR	M6(Oxidation);K15(DSSO)	15	P12110	282	GFMDGKQACERMIR	K6(DSSO);C9(Carbamidomethyl);M12(Oxidation)	6	P35580	744	15549;15552;15553	NonDepleted_PlasmaCOVID_DSSO_SCX_HPLC_F33.raw	F59	0
													YKAAFTECCQAADK-FIINDWVKTHTK	DSSO	Inter	MS2_MS3	MS2	2	1	1	14.97	4.74	831.144	4	3321.55	30723	74.3763	-5.08031	61.04	P05121-P02768	YKAAFTECCQAADK	K2(DSSO);C8(Carbamidomethyl);C9(Carbamidomethyl)	2	P02768	186	FIINDWVKTHTK	K8(DSSO)	8	P05121	164	30723;30725;30726	NonDepleted_PlasmaCOVID_DSSO_SCX_HPLC_F35.raw	F57	0
													AVGDKLPECEADDGCPKPPEIAHGYVEHSVR-GLPGEKGER	DSSO	Inter	MS2_MS3	MS2	2	1	0	14.78	6.62	756.188	6	4532.09	19432	54.8539	0.56058	61.04	Q99715-P00738	AVGDKLPECEADDGCPKPPEIAHGYVEHSVR	K5(DSSO);C9(Carbamidomethyl);C15(Carbamidomethyl)	5	P00738	82	GLPGEKGER	K6(DSSO)	6	Q99715	2986	19432;19434;19435	NonDepleted_PlasmaCOVID_DSSO_SCX_HPLC_F35.raw	F57	0
													HEDAQKAVDEMNGK-FIINDWVKTHTK	DSSO	Inter	MS2_MS3	MS2	2	1	0	14.67	8.23	808.389	4	3230.53	30748	75.3858	-3.11409	61.04	P05121-P11940	HEDAQKAVDEMNGK	K6(DSSO)	6	P11940	246	FIINDWVKTHTK	K8(DSSO)	8	P05121	164	30748;30751;30752	NonDepleted_PlasmaCOVID_DSSO_SCX_HPLC_F27.raw	F65	0
													NMQDLVEDLKNK-FLEDVKK	DSSO	Inter	MS2_MS3	MS2	3	1	0	14.67	7.02	833.408	3	2498.21	22047	62.0063	1.80791	45.23	P01009-P48668	NMQDLVEDLKNK	M2(Oxidation);K10(DSSO)	10	P48668	250	FLEDVKK	K6(DSSO)	6	P01009	159	22047;22051;22052	NonDepleted_PlasmaCOVID_DSSO_SCX_HPLC_F17.raw	F56	0
													VYACEVTHQGLSSPVTKSFNR-EYKCK	DSSO	Inter	MS2_MS3	MS2	6	1	1	14.62	9.48	653.711	5	3264.52	17682	50.3611	-3.62333	45.23	P0DOX5-P01834	VYACEVTHQGLSSPVTKSFNR	C4(Carbamidomethyl);K17(DSSO)	17	P01834	100	EYKCK	K3(DSSO);C4(Carbamidomethyl)	3	P0DOX5	322	17682;17684;17685	NonDepleted_PlasmaCOVID_DSSO_SCX_HPLC_F26.raw	F66	0
													EAKVQWK-EYKCK	DSSO	Inter	MS2_MS3	MS2	6	1	1	14.62	8.71	591.618	3	1772.84	9093	32.7953	-1.97769	50.07	P0DOX5-P01834	EAKVQWK	K3(DSSO)	3	P01834	38	EYKCK	K3(DSSO);C4(Carbamidomethyl)	3	P0DOX5	322	9093;9095;9096	NonDepleted_PlasmaCOVID_DSSO_SCX_HPLC_F31.raw	F61	0
													SWTAADMAAQITKRK-ATKEQLK	DSSO	Inter	MS2_MS3	MS2	2	1	1	14.42	4.73	663.844	4	2652.35	18547	53.9322	-1.98966	45.23	P02768-P04439	SWTAADMAAQITKRK	K13(DSSO)	13	P04439	168	ATKEQLK	K3(DSSO)	3	P02768	565	18547;18550;18551	NonDepleted_PlasmaCOVID_DSSO_SCX_HPLC_F24.raw	F68	0
													KGGETSEMYLIQPDSSVKPYR-WIGSETDLEPPVVKR	DSSO	Inter	MS2_MS3	MS2	2	1	0	14.42	8.57	857.624	5	4284.09	25821	66.1637	-1.51727	61.04	O14974-P02675	KGGETSEMYLIQPDSSVKPYR	M8(Oxidation);K18(DSSO)	18	P02675	264	WIGSETDLEPPVVKR	K14(DSSO)	14	O14974	30	25821;25823;25824	NonDepleted_PlasmaCOVID_DSSO_SCX_HPLC_F27.raw	F65	0
													KGGETSEMYLIQPDSSVKPYR-WIGSETDLEPPVVKR	DSSO	Inter	MS2_MS3	MS2	2	1	0	14.42	8.04	857.625	5	4284.09	24886	66.1899	-2.51479	61.04	O14974-P02675	KGGETSEMYLIQPDSSVKPYR	M8(Oxidation);K18(DSSO)	18	P02675	264	WIGSETDLEPPVVKR	K14(DSSO)	14	O14974	30	24886;24888;24889	NonDepleted_PlasmaCOVID_DSSO_SCX_HPLC_F28.raw	F64	0
													EFNAETFTFHADICTLSEKER-KWDPYKQGFGNVATNTDGK	DSSO	Inter	MS2_MS3	MS2	2	1	0	14.01	4.24	805.536	6	4828.18	27902	67.96	2.15453	49.07	P02675-P02768	EFNAETFTFHADICTLSEKER	C14(Carbamidomethyl);K19(DSSO)	19	P02768	543	KWDPYKQGFGNVATNTDGK	K6(DSSO)	6	P02675	300	27902;27904;27905	NonDepleted_PlasmaCOVID_DSSO_SCX_HPLC_F25.raw	F67	0
													AKEVTWYKDGK-AFKAWAVAR	DSSO	Inter	MS2_MS3	MS2	2	1	1	14	5.06	626.074	4	2501.28	21251	58.4404	-4.18676	73.05	P02768-Q8WZ42	AKEVTWYKDGK	K8(DSSO)	8	Q8WZ42	33680	AFKAWAVAR	K3(DSSO)	3	P02768	236	21251;21253;21254	NonDepleted_PlasmaCOVID_DSSO_SCX_HPLC_F30.raw	F62	0
													GEERVKQK-ASSAKQR	DSSO	Inter	MS2_MS3	MS2	2	1	0	13.99	13.99	470.245	4	1877.96	8508	32.0775	-4.39202	61.04	P02768-P21333	GEERVKQK	K6(DSSO)	6	P21333	529	ASSAKQR	K5(DSSO)	5	P02768	219	8508;8510;8511	NonDepleted_PlasmaCOVID_DSSO_SCX_HPLC_F28.raw	F64	0
													EFNAETFTFHADICTLSEKER-KWDPYKQGFGNVATNTDGK	DSSO	Inter	MS2_MS3	MS2	2	1	0	13.96	5.99	966.443	5	4828.18	27926	68.0039	1.92415	61.04	P02675-P02768	EFNAETFTFHADICTLSEKER	C14(Carbamidomethyl);K19(DSSO)	19	P02768	543	KWDPYKQGFGNVATNTDGK	K6(DSSO)	6	P02675	300	27926;27928;27929	NonDepleted_PlasmaCOVID_DSSO_SCX_HPLC_F25.raw	F67	0
													LSEAEFEVLKAFVVDMMER-YLGEEYVKAVGNLR	DSSO	Inter	MS2_MS3	MS2	2	1	0	13.96	8.97	806.2	5	4026.97	33883	78.7767	-3.97288	61.04	P02787-P04275	LSEAEFEVLKAFVVDMMER	K10(DSSO);M16(Oxidation)	10	P04275	1297	YLGEEYVKAVGNLR	K8(DSSO)	8	P02787	676	33883;33886;33887	NonDepleted_PlasmaCOVID_DSSO_SCX_HPLC_F25.raw	F67	0
													NKSNEDQSMGNWQIKR-GQVVKGSVFLR	DSSO	Inter	MS2_MS3	MS2	3	1	1	13.91	13.91	825.162	4	3297.62	27501	70.5749	-4.4269	61.04	P0C0L5-P02545	NKSNEDQSMGNWQIKR	M9(Oxidation);K15(DSSO)	15	P02545	470	GQVVKGSVFLR	K5(DSSO)	5	P0C0L5	53	27501;27504;27505	NonDepleted_PlasmaCOVID_DSSO_SCX_HPLC_F22.raw	F70	0
													NKSNEDQSMGNWQIKR-GQVVKGSVFLR	DSSO	Inter	MS2_MS3	MS2	3	1	1	13.91	13.91	825.161	4	3297.62	28424	72.3131	-3.39008	61.04	P0C0L5-P02545	NKSNEDQSMGNWQIKR	M9(Oxidation);K15(DSSO)	15	P02545	470	GQVVKGSVFLR	K5(DSSO)	5	P0C0L5	53	28424;28428;28429	NonDepleted_PlasmaCOVID_DSSO_SCX_HPLC_F22.raw	F70	0
													EEVSRSEAKTELSIPK-LKCASLQK	DSSO	Inter	MS2_MS3	MS2	2	1	1	13.91	13.91	582.299	5	2907.47	9240	33.1193	4.58287	61.04	P02768-Q8WZ42	EEVSRSEAKTELSIPK	K9(DSSO)	9	Q8WZ42	16386	LKCASLQK	K2(DSSO);C3(Carbamidomethyl)	2	P02768	223	9240;9242;9243	NonDepleted_PlasmaCOVID_DSSO_SCX_HPLC_F25.raw	F67	0
													MPCAEDYLSVVLNQLCVLHEKTPVSDR-MHGNKCALCAEIFKQR	DSSO	Inter	MS2_MS3	MS2	2	1	0	13.91	8.52	885.755	6	5309.49	34552	80.0282	-2.75736	49.07	Q9NQ38-P02768	MPCAEDYLSVVLNQLCVLHEKTPVSDR	C3(Carbamidomethyl);C16(Carbamidomethyl);K21(DSSO)	21	P02768	490	MHGNKCALCAEIFKQR	M1(Oxidation);C6(Carbamidomethyl);C9(Carbamidomethyl);K14(DSSO)	14	Q9NQ38	266	34552;34554;34555	NonDepleted_PlasmaCOVID_DSSO_SCX_HPLC_F25.raw	F67	0
													EEVSRSEAKTELSIPK-LKCASLQK	DSSO	Inter	MS2_MS3	MS2	2	1	1	13.91	7.46	582.298	5	2907.46	9848	34.5018	6.15785	61.04	P02768-Q8WZ42	EEVSRSEAKTELSIPK	K9(DSSO)	9	Q8WZ42	16386	LKCASLQK	K2(DSSO);C3(Carbamidomethyl)	2	P02768	223	9848;9850;9851	NonDepleted_PlasmaCOVID_DSSO_SCX_HPLC_F26.raw	F66	0
													DIPMNPMCIYRSPEKK-LKCASLQK	DSSO	Inter	MS2_MS3	MS2	2	1	1	13.91	10.68	617.5	5	3083.47	16903	48.8496	4.14033	61.04	P02768-P01008	DIPMNPMCIYRSPEKK	C8(Carbamidomethyl);K15(DSSO)	15	P01008	60	LKCASLQK	K2(DSSO);C3(Carbamidomethyl)	2	P02768	223	16903;16907;16908	NonDepleted_PlasmaCOVID_DSSO_SCX_HPLC_F26.raw	F66	0
													TTSAKETQSIEKTSAK-VTKCCTESLVNR	DSSO	Inter	MS2_MS3	MS2	2	1	1	13.91	13.91	834.156	4	3333.6	18146	51.2761	-0.94768	61.04	P02768-Q92954	TTSAKETQSIEKTSAK	K12(DSSO)	12	Q92954	315	VTKCCTESLVNR	K3(DSSO);C4(Carbamidomethyl);C5(Carbamidomethyl)	3	P02768	499	18146;18148;18149	NonDepleted_PlasmaCOVID_DSSO_SCX_HPLC_F26.raw	F66	0
													GPEVQLVAHSPWLKDSLSR-NKSNEDQSMGNWQIKR	DSSO	Inter	MS2_MS3	MS2	3	1	1	13.91	8.92	846.215	5	4227.05	29664	71.4964	-2.63179	61.04	P02545-P0C0L5	GPEVQLVAHSPWLKDSLSR	K14(DSSO)	14	P0C0L5	118	NKSNEDQSMGNWQIKR	M9(Oxidation);K15(DSSO)	15	P02545	470	29664;29666;29667	NonDepleted_PlasmaCOVID_DSSO_SCX_HPLC_F26.raw	F66	0
													LKGEMMDLQHGSLFLR-LKCASLQK	DSSO	Inter	MS2_MS3	MS2	2	1	1	13.91	4.72	596.705	5	2979.5	10121	35.1926	-1.64939	61.04	P02768-P00338	LKGEMMDLQHGSLFLR	K2(DSSO)	2	P00338	59	LKCASLQK	K2(DSSO);C3(Carbamidomethyl)	2	P02768	223	10121;10123;10124	NonDepleted_PlasmaCOVID_DSSO_SCX_HPLC_F33.raw	F59	0
													MPCAEDYLSVVLNQLCVLHEKTPVSDR-MHGNKCALCAEIFKQR	DSSO	Inter	MS2_MS3	MS2	2	1	0	13.91	8.52	888.42	6	5325.48	34000	78.2467	-1.66373	35.88	Q9NQ38-P02768	MPCAEDYLSVVLNQLCVLHEKTPVSDR	M1(Oxidation);C3(Carbamidomethyl);C16(Carbamidomethyl);K21(DSSO)	21	P02768	490	MHGNKCALCAEIFKQR	M1(Oxidation);C6(Carbamidomethyl);C9(Carbamidomethyl);K14(DSSO)	14	Q9NQ38	266	34000;34002;34003	NonDepleted_PlasmaCOVID_DSSO_SCX_HPLC_F33.raw	F59	0
													EEVSRSEAKTELSIPK-LKCASLQK	DSSO	Inter	MS2_MS3	MS2	2	1	1	13.91	10.48	582.299	5	2907.47	9057	32.6405	4.79287	61.04	P02768-Q8WZ42	EEVSRSEAKTELSIPK	K9(DSSO)	9	Q8WZ42	16386	LKCASLQK	K2(DSSO);C3(Carbamidomethyl)	2	P02768	223	9057;9059;9060	NonDepleted_PlasmaCOVID_DSSO_SCX_HPLC_F34.raw	F58	0
													MTLDDFRIKFEMEQNLR-LAKTYETTLEK	DSSO	Inter	MS2_MS3	MS2	2	1	1	13.43	4.9	914.698	4	3655.77	31256	77.787	0.28011	61.04	P02768-P35527	MTLDDFRIKFEMEQNLR	K9(DSSO);M12(Oxidation)	9	P35527	242	LAKTYETTLEK	K3(DSSO)	3	P02768	375	31256;31258;31259	NonDepleted_PlasmaCOVID_DSSO_SCX_HPLC_F32.raw	F60	0
													IKEWYEKHGNSHQGEPR-LKCASLQK	DSSO	Inter	MS2_MS3	MS2	2	1	1	13.43	7.39	640.714	5	3199.54	9895	34.5205	0.00555	54.03	P02768-P13645	IKEWYEKHGNSHQGEPR	K2(DSSO)	2	P13645	179	LKCASLQK	K2(DSSO);C3(Carbamidomethyl)	2	P02768	223	9895;9897;9898	NonDepleted_PlasmaCOVID_DSSO_SCX_HPLC_F34.raw	F58	0
													DYVSQFEGSALGKQLNLK-SGKDPNHFRPAGLPEKY	DSSO	Inter	MS2_MS3	MS2	2	1	1	13.43	5.12	678.672	6	4067	26883	67.3598	-0.25942	49.07	P0DJI8-P02647	DYVSQFEGSALGKQLNLK	K13(DSSO)	13	P02647	64	SGKDPNHFRPAGLPEKY	K16(DSSO)	16	P0DJI8	121	26883;26885;26886	NonDepleted_PlasmaCOVID_DSSO_SCX_HPLC_F35.raw	F57	0
													AFYQKMYGISLCQAILDETK-YQCKNYYK	DSSO	Inter	MS2_MS3	MS2	2	1	1	13.4	5.02	926.436	4	3702.72	19789	56.6625	-5.97981	61.04	P00738-P04083	AFYQKMYGISLCQAILDETK	K5(DSSO);C12(Carbamidomethyl)	5	P04083	317	YQCKNYYK	C3(Carbamidomethyl);K4(DSSO)	4	P00738	112	19789;19791;19792	NonDepleted_PlasmaCOVID_DSSO_SCX_HPLC_F28.raw	F64	0
													AMLSLVSTKENGNGPMTVDK-YQCKNYYK	DSSO	Inter	MS2_MS3	MS2	2	1	1	13.4	5.86	858.643	4	3431.55	15616	47.7326	3.83371	61.04	P00738-P23470	AMLSLVSTKENGNGPMTVDK	M2(Oxidation);K9(DSSO)	9	P23470	1414	YQCKNYYK	C3(Carbamidomethyl);K4(DSSO)	4	P00738	112	15616;15619;15620	NonDepleted_PlasmaCOVID_DSSO_SCX_HPLC_F30.raw	F62	0
													GVPIPNKVIFIR-KEMQLR	DSSO	Inter	MS2_MS3	MS2	2	1	0	13.13	13.13	583.323	4	2330.27	26896	68.1033	0.08141	61.04	P23246-P01023	GVPIPNKVIFIR	K7(DSSO)	7	P01023	382	KEMQLR	K1(DSSO);M3(Oxidation)	1	P23246	561	26896;26900;26901	NonDepleted_PlasmaCOVID_DSSO_SCX_HPLC_F27.raw	F65	0
													EAKVQWK-TKGQPR	DSSO	Inter	MS2_MS3	MS2	4	1	1	13.13	13.13	433.727	4	1731.89	7301	29.1023	-0.49296	49.07	P01860-P01834	EAKVQWK	K3(DSSO)	3	P01834	38	TKGQPR	K2(DSSO)	2	P01860	270	7301;7303;7304	NonDepleted_PlasmaCOVID_DSSO_SCX_HPLC_F28.raw	F64	0
													FKDLGEENFK-MKFACYYPR	DSSO	Inter	MS2_MS3	MS2	3	1	1	13.05	13.05	524.635	5	2619.15	14921	45.291	9.70788	54.03	P02768-P0C0L5	FKDLGEENFK	K2(DSSO)	2	P02768	36	MKFACYYPR	K2(DSSO);C5(Carbamidomethyl)	2	P0C0L5	1615	14921;14923;14924	NonDepleted_PlasmaCOVID_DSSO_SCX_HPLC_F25.raw	F67	0
													GFTTKGVTSVSQIFHSPDLAIR-KDSCYLTWK	DSSO	Inter	MS2_MS3	MS2	2	1	0	13.05	8.42	930.465	4	3718.84	35415	84.4197	-3.67242	45.23	Q8WZ42-P05155	GFTTKGVTSVSQIFHSPDLAIR	K5(DSSO)	5	P05155	216	KDSCYLTWK	K1(DSSO);C4(Carbamidomethyl)	1	Q8WZ42	18250	35415;35417;35418	NonDepleted_PlasmaCOVID_DSSO_SCX_HPLC_F27.raw	F65	0
													ALELVKQEGLR-ISLPESLKR	DSSO	Inter	MS2_MS3	MS2	2	1	0	13.05	6.03	819.124	3	2455.36	25493	66.2535	0.55184	61.04	P01024-P55058	ALELVKQEGLR	K6(DSSO)	6	P55058	35	ISLPESLKR	K8(DSSO)	8	P01024	289	25493;25494;25495	NonDepleted_PlasmaCOVID_DSSO_SCX_HPLC_F30.raw	F62	0
													TQQSFEMVKGGYTLDSNK-LKCASLQK	DSSO	Inter	MS2_MS3	MS2	2	1	1	12.98	8.18	785.124	4	3137.47	19512	53.7817	6.98106	54.03	P02768-Q08554	TQQSFEMVKGGYTLDSNK	K9(DSSO)	9	Q08554	784	LKCASLQK	K2(DSSO);C3(Carbamidomethyl)	2	P02768	223	19512;19514;19515	NonDepleted_PlasmaCOVID_DSSO_SCX_HPLC_F26.raw	F66	0
													ISAFGYLECSAKTKEGVR-TSTADYAMFKVGPEADK	DSSO	Inter	MS2_MS3	MS2	2	1	1	12.98	4.85	801.582	5	4003.88	22813	59.4016	-0.6736	61.04	P02679-P08134	ISAFGYLECSAKTKEGVR	C9(Carbamidomethyl);K12(DSSO)	12	P08134	162	TSTADYAMFKVGPEADK	K10(DSSO)	10	P02679	292	22813;22816;22817	NonDepleted_PlasmaCOVID_DSSO_SCX_HPLC_F26.raw	F66	0
													MSSTQFNKGPSYGLSAEVKNR-KVPQVSTPTLVEVSR	DSSO	Inter	MS2_MS3	MS2	2	1	1	12.88	7.03	1029.27	4	4114.05	34383	83.3531	2.51915	73.05	P02768-Q99439	MSSTQFNKGPSYGLSAEVKNR	M1(Oxidation);K8(DSSO)	8	Q99439	8	KVPQVSTPTLVEVSR	K1(DSSO)	1	P02768	438	34383;34385;34386	NonDepleted_PlasmaCOVID_DSSO_SCX_HPLC_F31.raw	F61	0
													FIINDWVKTHTK-ECCEKPLLEK	DSSO	Inter	MS2_MS3	MS2	2	1	1	12.79	5.14	741.861	4	2964.42	30279	75.851	3.15749	61.04	P02768-P05121	FIINDWVKTHTK	K8(DSSO)	8	P05121	164	ECCEKPLLEK	C2(Carbamidomethyl);C3(Carbamidomethyl);K5(DSSO)	5	P02768	305	30279;30282;30283	NonDepleted_PlasmaCOVID_DSSO_SCX_HPLC_F30.raw	F62	0
													LANVMMGPYRQDLLAKCDR-VTNPKQA	DSSO	Inter	MS2_MS3	MS2	2	1	0	12.56	7.56	1066.52	3	3197.53	33548	82.8809	-3.64993	49.07	P01011-P18206	LANVMMGPYRQDLLAKCDR	M5(Oxidation);M6(Oxidation);K16(DSSO);C17(Carbamidomethyl)	16	P18206	544	VTNPKQA	K5(DSSO)	5	P01011	421	33548;33551;33552	NonDepleted_PlasmaCOVID_DSSO_SCX_HPLC_F23.raw	F69	0
													LANVMMGPYRQDLLAKCDR-VTNPKQA	DSSO	Inter	MS2_MS3	MS2	2	1	0	12.56	9.12	1066.51	3	3197.52	33378	82.7982	-0.78579	49.07	P01011-P18206	LANVMMGPYRQDLLAKCDR	M5(Oxidation);M6(Oxidation);K16(DSSO);C17(Carbamidomethyl)	16	P18206	544	VTNPKQA	K5(DSSO)	5	P01011	421	33378;33380;33381	NonDepleted_PlasmaCOVID_DSSO_SCX_HPLC_F24.raw	F68	0
													IEWLESHQDADIEDFKAKK-TEGDGVYTLNDKK	DSSO	Inter	MS2_MS3	MS2	3	1	0	12.56	4.64	975.463	4	3898.83	21919	59.6228	0.77558	49.07	P00738-P11021	IEWLESHQDADIEDFKAKK	K18(DSSO)	18	P11021	619	TEGDGVYTLNDKK	K12(DSSO)	12	P00738	71	21919;21923;21924	NonDepleted_PlasmaCOVID_DSSO_SCX_HPLC_F30.raw	F62	0
													DGSHFEKVGGSSSGDLMIR-HPEAKR	DSSO	Inter	MS2_MS3	MS2	2	1	1	12.56	9.34	719.093	4	2873.35	7971	30.2833	-6.53221	54.03	P02768-Q9P232	DGSHFEKVGGSSSGDLMIR	K7(DSSO)	7	Q9P232	553	HPEAKR	K5(DSSO)	5	P02768	468	7971;7973;7974	NonDepleted_PlasmaCOVID_DSSO_SCX_HPLC_F35.raw	F57	0
													DGSHFEKVGGSSSGDLMIR-HPEAKR	DSSO	Inter	MS2_MS3	MS2	2	1	0	12.56	12.56	719.092	4	2873.35	8855	32.3329	-6.10723	54.03	P02768-Q9P232	DGSHFEKVGGSSSGDLMIR	K7(DSSO)	7	Q9P232	553	HPEAKR	K5(DSSO)	5	P02768	468	8855;8857;8858	NonDepleted_PlasmaCOVID_DSSO_SCX_HPLC_F35.raw	F57	0
													VTKCCTESLVNR-QYMQMLPKEK	DSSO	Inter	MS2_MS3	MS2	2	1	1	12.23	5.17	984.454	3	2951.35	21250	60.0393	-0.91009	61.04	Q9UGI8-P02768	VTKCCTESLVNR	K3(DSSO);C4(Carbamidomethyl);C5(Carbamidomethyl)	3	P02768	499	QYMQMLPKEK	M3(Oxidation);M5(Oxidation);K8(DSSO)	8	Q9UGI8	132	21250;21252;21253	NonDepleted_PlasmaCOVID_DSSO_SCX_HPLC_F18.raw	F55	0
													KDGSHFEKVGGSSSGDLMIR-LAKTYETTLEK	DSSO	Inter	MS2_MS3	MS2	2	1	1	12.17	12.04	716.151	5	3576.73	18862	54.4461	-1.66485	61.04	P02768-Q9P232	KDGSHFEKVGGSSSGDLMIR	K1(DSSO);M18(Oxidation)	1	Q9P232	546	LAKTYETTLEK	K3(DSSO)	3	P02768	375	18862;18864;18865	NonDepleted_PlasmaCOVID_DSSO_SCX_HPLC_F29.raw	F63	0
													IEWLESHQDADIEDFKAKK-TEGDGVYTLNDKK	DSSO	Inter	MS2_MS3	MS2	3	1	1	11.92	5.82	780.571	5	3898.83	21895	59.5863	1.23313	61.04	P00738-P11021	IEWLESHQDADIEDFKAKK	K18(DSSO)	18	P11021	619	TEGDGVYTLNDKK	K12(DSSO)	12	P00738	71	21895;21897;21898	NonDepleted_PlasmaCOVID_DSSO_SCX_HPLC_F30.raw	F62	0
													TICESSGIWSNPSPICQKLDK-KVPQVSTPTLVEVSR	DSSO	Inter	MS2_MS3	MS2	2	1	1	11.79	6.69	1055.03	4	4217.11	33415	82.613	-3.99078	73.05	P02768-P14151	TICESSGIWSNPSPICQKLDK	C3(Carbamidomethyl);C16(Carbamidomethyl);K18(DSSO)	18	P14151	318	KVPQVSTPTLVEVSR	K1(DSSO)	1	P02768	438	33415;33417;33418	NonDepleted_PlasmaCOVID_DSSO_SCX_HPLC_F23.raw	F69	0
													QYMPWEAALSSLSYFKLMFDR-KQTALVELVK	DSSO	Inter	MS2_MS3	MS2	2	1	2	11.79	11.79	967.993	4	3868.95	35239	86.2864	-3.32962	61.04	P02768-P15144	QYMPWEAALSSLSYFKLMFDR	K16(DSSO)	16	P15144	706	KQTALVELVK	K1(DSSO)	1	P02768	549	35239;35241;35242	NonDepleted_PlasmaCOVID_DSSO_SCX_HPLC_F23.raw	F69	0
													TICESSGIWSNPSPICQKLDK-KVPQVSTPTLVEVSR	DSSO	Inter	MS2_MS3	MS2	2	1	2	11.79	5.95	1055.03	4	4217.12	33268	82.5797	-5.49636	73.05	P02768-P14151	TICESSGIWSNPSPICQKLDK	C3(Carbamidomethyl);C16(Carbamidomethyl);K18(DSSO)	18	P14151	318	KVPQVSTPTLVEVSR	K1(DSSO)	1	P02768	438	33268;33270;33271	NonDepleted_PlasmaCOVID_DSSO_SCX_HPLC_F24.raw	F68	0
													VNERGEYFWEKR-ASSAKQR	DSSO	Inter	MS2_MS3	MS2	2	1	1	11.59	7.19	630.053	4	2517.19	14509	45.5331	1.43196	49.07	P02768-P04275	VNERGEYFWEKR	K11(DSSO)	11	P04275	2688	ASSAKQR	K5(DSSO)	5	P02768	219	14509;14511;14512	NonDepleted_PlasmaCOVID_DSSO_SCX_HPLC_F29.raw	F63	0
													HEDAQKAVDEMNGK-FIINDWVKTHTK	DSSO	Inter	MS2_MS3	MS2	2	1	0	11.59	4.21	808.39	4	3230.54	29777	74.8405	-4.09685	61.04	P05121-P11940	HEDAQKAVDEMNGK	K6(DSSO)	6	P11940	246	FIINDWVKTHTK	K8(DSSO)	8	P05121	164	29777;29779;29780	NonDepleted_PlasmaCOVID_DSSO_SCX_HPLC_F30.raw	F62	0
													DIPMNPMCIYRSPEKK-LKCASLQK	DSSO	Inter	MS2_MS3	MS2	2	1	1	11.53	11.53	617.501	5	3083.48	10508	35.9535	2.35827	54.03	P02768-P01008	DIPMNPMCIYRSPEKK	C8(Carbamidomethyl);K15(DSSO)	15	P01008	60	LKCASLQK	K2(DSSO);C3(Carbamidomethyl)	2	P02768	223	10508;10511;10512	NonDepleted_PlasmaCOVID_DSSO_SCX_HPLC_F26.raw	F66	0
													VTKCCTESLVNR-AKILNKYGDMR	DSSO	Inter	MS2_MS3	MS2	2	1	2	11.49	8.19	983.472	3	2948.4	17343	51.9303	3.11926	39.46	Q14185-P02768	VTKCCTESLVNR	K3(DSSO);C4(Carbamidomethyl);C5(Carbamidomethyl)	3	P02768	499	AKILNKYGDMR	K2(DSSO);M10(Oxidation)	2	Q14185	1050	17343;17348;17349	NonDepleted_PlasmaCOVID_DSSO_SCX_HPLC_F23.raw	F69	0
													VTKCCTESLVNR-AKILNKYGDMR	DSSO	Inter	MS2_MS3	MS2	2	1	1	11.49	4.46	737.856	4	2948.4	17385	51.9917	2.77179	61.04	Q14185-P02768	VTKCCTESLVNR	K3(DSSO);C4(Carbamidomethyl);C5(Carbamidomethyl)	3	P02768	499	AKILNKYGDMR	K2(DSSO);M10(Oxidation)	2	Q14185	1050	17385;17388;17389	NonDepleted_PlasmaCOVID_DSSO_SCX_HPLC_F23.raw	F69	0
													GGETSEMYLIQPDSSVKPYR-LFAEAVQKSRK	DSSO	Inter	MS2_MS3	MS2	2	1	1	11.49	11.49	1230.94	3	3690.81	31846	79.5016	1.92618	61.04	P31327-P02675	GGETSEMYLIQPDSSVKPYR	K17(DSSO)	17	P02675	264	LFAEAVQKSRK	K8(DSSO)	8	P31327	1479	31846;31849	NonDepleted_PlasmaCOVID_DSSO_SCX_HPLC_F23.raw	F69	0
													ELHLDNNKLAR-AFKAWAVAR	DSSO	Inter	MS2_MS3	MS2	2	1	1	11.49	11.49	833.771	3	2499.3	24279	64.5793	-2.21976	54.03	P02768-P21810	ELHLDNNKLAR	K8(DSSO)	8	P21810	288	AFKAWAVAR	K3(DSSO)	3	P02768	236	24279;24281;24282	NonDepleted_PlasmaCOVID_DSSO_SCX_HPLC_F29.raw	F63	0
													FCGQLGSPLGNPPGKKEFMSQGNK-YQCKNYYK	DSSO	Inter	MS2_MS3	MS2	2	1	1	11.47	4.59	976.205	4	3901.8	16381	48.9882	-4.98988	61.04	P00738-P00736	FCGQLGSPLGNPPGKKEFMSQGNK	C2(Carbamidomethyl);K15(DSSO)	15	P00736	102	YQCKNYYK	C3(Carbamidomethyl);K4(DSSO)	4	P00738	112	16381;16383;16384	NonDepleted_PlasmaCOVID_DSSO_SCX_HPLC_F27.raw	F65	0
													VHSPSGALEECYVTEIDQDKYAVR-AFKAWAVAR	DSSO	Inter	MS2_MS3	MS2	2	1	1	11.47	5.18	789.376	5	3942.85	24677	62.6766	7.22085	61.04	P02768-P21333	VHSPSGALEECYVTEIDQDKYAVR	C11(Carbamidomethyl);K20(DSSO)	20	P21333	2387	AFKAWAVAR	K3(DSSO)	3	P02768	236	24677;24679;24680	NonDepleted_PlasmaCOVID_DSSO_SCX_HPLC_F33.raw	F59	0
													AISSNMREDITYLYKHPEGSDAER-EFNAETFTFHADICTLSEKER	DSSO	Inter	MS2_MS3	MS2	2	1	1	11.47	9.09	1100.9	5	5500.49	21871	59.1684	-3.79132	61.04	P02768-P22735	AISSNMREDITYLYKHPEGSDAER	M6(Oxidation);K15(DSSO)	15	P22735	545	EFNAETFTFHADICTLSEKER	C14(Carbamidomethyl);K19(DSSO)	19	P02768	543	21871;21874;21875	NonDepleted_PlasmaCOVID_DSSO_SCX_HPLC_F35.raw	F57	0
													TMMKVMKLTTGEEYQFR-YQCKNYYK	DSSO	Inter	MS2_MS3	MS2	2	1	1	10.91	5.59	866.89	4	3464.54	19746	56.2883	-1.02293	49.07	P00738-Q8WZ42	TMMKVMKLTTGEEYQFR	M2(Oxidation);M3(Oxidation);K4(DSSO);M6(Oxidation)	4	Q8WZ42	27557	YQCKNYYK	C3(Carbamidomethyl);K4(DSSO)	4	P00738	112	19746;19748;19749	NonDepleted_PlasmaCOVID_DSSO_SCX_HPLC_F22.raw	F70	0
													LDNIYSSDKFYK-LAKTYETTLEK	DSSO	Inter	MS2_MS3	MS2	2	1	1	10.83	6.38	982.813	3	2946.43	19245	55.2141	2.62775	35.17	P02768-P04114	LDNIYSSDKFYK	K9(DSSO)	9	P04114	1778	LAKTYETTLEK	K3(DSSO)	3	P02768	375	19245;19248;19249	NonDepleted_PlasmaCOVID_DSSO_SCX_HPLC_F23.raw	F69	0
													MPCAEDYLSVVLNQLCVLHEKTPVSDR-VNERGEYFWEKR	DSSO	Inter	MS2_MS3	MS2	2	1	1	10.83	4.39	989.47	5	4943.32	33872	81.4473	0.80707	61.04	P04275-P02768	MPCAEDYLSVVLNQLCVLHEKTPVSDR	C3(Carbamidomethyl);C16(Carbamidomethyl);K21(DSSO)	21	P02768	490	VNERGEYFWEKR	K11(DSSO)	11	P04275	2688	33872;33876;33877	NonDepleted_PlasmaCOVID_DSSO_SCX_HPLC_F27.raw	F65	0
													HEDAQKAVDEMNGK-FIINDWVKTHTK	DSSO	Inter	MS2_MS3	MS2	2	1	0	10.83	10.83	808.389	4	3230.54	30127	75.9157	-3.34088	61.04	P05121-P11940	HEDAQKAVDEMNGK	K6(DSSO)	6	P11940	246	FIINDWVKTHTK	K8(DSSO)	8	P05121	164	30127;30130;30131	NonDepleted_PlasmaCOVID_DSSO_SCX_HPLC_F29.raw	F63	0
													IDLEVRSLETCMYDHKTFSEILNR-LAKTYETTLEK	DSSO	Inter	MS2_MS3	MS2	2	1	1	10.79	6.75	885.438	5	4423.16	21063	56.4884	-2.65927	49.07	P02768-Q14204	IDLEVRSLETCMYDHKTFSEILNR	C11(Carbamidomethyl);K16(DSSO)	16	Q14204	872	LAKTYETTLEK	K3(DSSO)	3	P02768	375	21063;21065;21066	NonDepleted_PlasmaCOVID_DSSO_SCX_HPLC_F25.raw	F67	0
													FCGQLGSPLGNPPGKKEFMSQGNK-YQCKNYYK	DSSO	Inter	MS2_MS3	MS2	2	1	1	10.79	5.01	976.206	4	3901.8	17117	49.2201	-5.49058	61.04	P00738-P00736	FCGQLGSPLGNPPGKKEFMSQGNK	C2(Carbamidomethyl);K15(DSSO)	15	P00736	102	YQCKNYYK	C3(Carbamidomethyl);K4(DSSO)	4	P00738	112	17117;17119;17120	NonDepleted_PlasmaCOVID_DSSO_SCX_HPLC_F26.raw	F66	0
													QLKRQLEEAEEEAQR-VGSKCCK	DSSO	Inter	MS2_MS3	MS2	2	1	1	10.59	5.2	713.84	4	2852.34	10079	35.0177	-1.06296	54.03	P02768-P35579	QLKRQLEEAEEEAQR	K3(DSSO)	3	P35579	1876	VGSKCCK	K4(DSSO);C5(Carbamidomethyl);C6(Carbamidomethyl)	4	P02768	460	10079;10082;10083	NonDepleted_PlasmaCOVID_DSSO_SCX_HPLC_F26.raw	F66	0
													CELYTAPPSTPPATCLSQYCADKAR-AFKAWAVAR	DSSO	Inter	MS2_MS3	MS2	2	1	1	10.48	4.45	807.579	5	4033.87	39355	88.2094	0.90611	61.04	P02768-Q04721	CELYTAPPSTPPATCLSQYCADKAR	C1(Carbamidomethyl);C15(Carbamidomethyl);C20(Carbamidomethyl);K23(DSSO)	23	Q04721	1433	AFKAWAVAR	K3(DSSO)	3	P02768	236	39355;39357	NonDepleted_PlasmaCOVID_DSSO_SCX_HPLC_F34.raw	F58	0
													AGFFGDAMKATATSCRPCPCPYIDASR-YQCKNYYK	DSSO	Inter	MS2_MS3	MS2	2	1	0	10.28	10.28	1083.47	4	4330.87	21332	58.5893	-3.47167	61.04	P00738-P98160	AGFFGDAMKATATSCRPCPCPYIDASR	K9(DSSO);C15(Carbamidomethyl);C18(Carbamidomethyl);C20(Carbamidomethyl)	9	P98160	805	YQCKNYYK	C3(Carbamidomethyl);K4(DSSO)	4	P00738	112	21332;21334;21335	NonDepleted_PlasmaCOVID_DSSO_SCX_HPLC_F30.raw	F62	0
													MSGDLSSNVTVSVTSSTISSNVASKAAFGGSGGRGSSSGGGYSSGSSSYGSGGR-AFKAWAVAR	DSSO	Inter	MS2_MS3	MS2	2	1	1	10.24	4.2	1022.97	6	6132.78	28482	70.2713	5.23769	49.07	P02768-P35908	MSGDLSSNVTVSVTSSTISSNVASKAAFGGSGGRGSSSGGGYSSGSSSYGSGGR	M1(Oxidation);K25(DSSO)	25	P35908	515	AFKAWAVAR	K3(DSSO)	3	P02768	236	28482;28484;28485	NonDepleted_PlasmaCOVID_DSSO_SCX_HPLC_F35.raw	F57	0
													NNKGFRPLSCEYK-VTKCCTESLVNR	DSSO	Inter	MS2_MS3	MS2	2	1	1	10.23	4.39	809.88	4	3236.5	19599	55.8284	-0.29245	61.04	P02768-P53708	NNKGFRPLSCEYK	K3(DSSO);C10(Carbamidomethyl)	3	P53708	706	VTKCCTESLVNR	K3(DSSO);C4(Carbamidomethyl);C5(Carbamidomethyl)	3	P02768	499	19599;19601;19602	NonDepleted_PlasmaCOVID_DSSO_SCX_HPLC_F24.raw	F68	0
													INSPNSKVNTLSK-YELDKAFSDR	DSSO	Inter	MS2_MS3	MS2	2	1	1	10.23	7.07	701.349	4	2802.37	24763	64.5506	-4.62637	61.04	P01024-P40939	INSPNSKVNTLSK	K7(DSSO)	7	P40939	60	YELDKAFSDR	K5(DSSO)	5	P01024	1436	24763;24767;24768	NonDepleted_PlasmaCOVID_DSSO_SCX_HPLC_F31.raw	F61	0
													VNERGEYFWEKR-ASSAKQR	DSSO	Inter	MS2_MS3	MS2	2	1	1	10.18	5.94	630.051	4	2517.18	15016	46.6467	4.53686	54.03	P02768-P04275	VNERGEYFWEKR	K11(DSSO)	11	P04275	2688	ASSAKQR	K5(DSSO)	5	P02768	219	15016;15018;15019	NonDepleted_PlasmaCOVID_DSSO_SCX_HPLC_F29.raw	F63	0
													MSLPDVDLDLKGPKMK-LKCASLQK	DSSO	Inter	MS2_MS3	MS2	2	1	0	10.14	10.14	727.622	4	2907.47	9203	33.0795	1.24307	45.23	P02768-Q09666	MSLPDVDLDLKGPKMK	K11(DSSO);M15(Oxidation)	11	Q09666	1077	LKCASLQK	K2(DSSO);C3(Carbamidomethyl)	2	P02768	223	9203;9205;9206	NonDepleted_PlasmaCOVID_DSSO_SCX_HPLC_F26.raw	F66	0
													ATTATMATSGSARKR-GNYDAAKR	DSSO	Inter	MS2_MS3	MS2	3	1	1	10.14	7.29	645.062	4	2577.23	15130	45.6516	-4.96261	61.04	P0DJI8-P38919	ATTATMATSGSARKR	M6(Oxidation);K14(DSSO)	14	P38919	15	GNYDAAKR	K7(DSSO)	7	P0DJI8	64	15130;15131;15132	NonDepleted_PlasmaCOVID_DSSO_SCX_HPLC_F34.raw	F58	0
													GFTTKGVTSVSQIFHSPDLAIR-KDSCYLTWK	DSSO	Inter	MS2_MS3	MS2	2	1	0	9.99	5.55	930.464	4	3718.83	34435	84.2422	-2.6874	45.23	Q8WZ42-P05155	GFTTKGVTSVSQIFHSPDLAIR	K5(DSSO)	5	P05155	216	KDSCYLTWK	K1(DSSO);C4(Carbamidomethyl)	1	Q8WZ42	18250	34435;34437;34438	NonDepleted_PlasmaCOVID_DSSO_SCX_HPLC_F29.raw	F63	0
													AVGDKLPECEADDGCPKPPEIAHGYVEHSVR-GLPGEKGER	DSSO	Inter	MS2_MS3	MS2	2	1	0	9.99	9.99	756.188	6	4532.09	20272	54.888	0.47976	73.05	Q99715-P00738	AVGDKLPECEADDGCPKPPEIAHGYVEHSVR	K5(DSSO);C9(Carbamidomethyl);C15(Carbamidomethyl)	5	P00738	82	GLPGEKGER	K6(DSSO)	6	Q99715	2986	20272;20276;20277	NonDepleted_PlasmaCOVID_DSSO_SCX_HPLC_F33.raw	F59	0
													DLSPDDPQVQKAAQAAVASYNMGSNSIYYFR-YQCKNYYK	DSSO	Inter	MS2_MS3	MS2	2	1	1	9.9	9.9	1183.29	4	4730.15	24369	64.3048	-3.89304	54.03	P00738-Q15828	DLSPDDPQVQKAAQAAVASYNMGSNSIYYFR	K11(DSSO)	11	Q15828	50	YQCKNYYK	C3(Carbamidomethyl);K4(DSSO)	4	P00738	112	24369;24373;24374	NonDepleted_PlasmaCOVID_DSSO_SCX_HPLC_F32.raw	F60	0
													ISAFGYLECSAKTKEGVR-TSTADYAMFKVGPEADK	DSSO	Inter	MS2_MS3	MS2	2	1	1	9.84	7.42	804.779	5	4019.87	20284	56.3252	1.01001	54.03	P02679-P08134	ISAFGYLECSAKTKEGVR	C9(Carbamidomethyl);K12(DSSO)	12	P08134	162	TSTADYAMFKVGPEADK	M8(Oxidation);K10(DSSO)	10	P02679	292	20284;20286;20287	NonDepleted_PlasmaCOVID_DSSO_SCX_HPLC_F27.raw	F65	0
													DGSHFEKVGGSSSGDLMIR-AKLQEMAGK	DSSO	Inter	MS2_MS3	MS2	2	1	1	9.79	4.18	778.626	4	3111.48	18784	52.4699	-8.51149	45.23	Q92817-Q9P232	DGSHFEKVGGSSSGDLMIR	K7(DSSO)	7	Q9P232	553	AKLQEMAGK	K2(DSSO)	2	Q92817	1216	18784;18786;18787	NonDepleted_PlasmaCOVID_DSSO_SCX_HPLC_F26.raw	F66	0
													SLKEAEVLLKDLFLDVDK-ATKEQLK	DSSO	Inter	MS2_MS3	MS2	2	1	1	9.75	5.35	763.161	4	3049.62	20583	57.654	4.77002	42.1	P02768-Q92817	SLKEAEVLLKDLFLDVDK	K3(DSSO)	3	Q92817	88	ATKEQLK	K3(DSSO)	3	P02768	565	20583;20585;20586	NonDepleted_PlasmaCOVID_DSSO_SCX_HPLC_F23.raw	F69	0
													EKMVGGIAQIIAAQEEMLRK-TKGQPR	DSSO	Inter	MS2_MS3	MS2	3	1	1	9.29	7.74	765.4	4	3058.58	23960	63.021	2.47266	50.07	P01860-Q9Y490	EKMVGGIAQIIAAQEEMLRK	K2(DSSO)	2	Q9Y490	2493	TKGQPR	K2(DSSO)	2	P01860	270	23960;23964;23965	NonDepleted_PlasmaCOVID_DSSO_SCX_HPLC_F27.raw	F65	0
													YPKELR-QKFLR	DSSO	Inter	MS2_MS3	MS2	2	1	1	9.27	9.27	414.225	4	1653.88	12469	40.1895	-0.85533	61.04	O00159-P01024	YPKELR	K3(DSSO)	3	P01024	688	QKFLR	K2(DSSO)	2	O00159	753	12469;12471;12472	NonDepleted_PlasmaCOVID_DSSO_SCX_HPLC_F26.raw	F66	0
													GVPIPNKVIFIR-KEMQLR	DSSO	Inter	MS2_MS3	MS2	2	1	1	9.27	9.27	777.43	3	2330.27	27905	68.2442	-0.78908	61.04	P23246-P01023	GVPIPNKVIFIR	K7(DSSO)	7	P01023	382	KEMQLR	K1(DSSO);M3(Oxidation)	1	P23246	561	27905;27907;27908	NonDepleted_PlasmaCOVID_DSSO_SCX_HPLC_F26.raw	F66	0
													VTKCCTESLVNR-QYMQMLPKEK	DSSO	Inter	MS2_MS3	MS2	2	1	1	9.21	9.21	984.452	3	2951.34	22297	60.2965	0.39323	61.04	Q9UGI8-P02768	VTKCCTESLVNR	K3(DSSO);C4(Carbamidomethyl);C5(Carbamidomethyl)	3	P02768	499	QYMQMLPKEK	M3(Oxidation);M5(Oxidation);K8(DSSO)	8	Q9UGI8	132	22297;22299;22300	NonDepleted_PlasmaCOVID_DSSO_SCX_HPLC_F19.raw	F54	0
													ADSMIRLLFNDVQTLKDGR-ATKEQLK	DSSO	Inter	MS2_MS3	MS2	2	1	0	9.07	5.93	1061.55	3	3182.63	20984	58.3633	-4.82529	61.04	P02768-Q15149	ADSMIRLLFNDVQTLKDGR	M4(Oxidation);K16(DSSO)	16	Q15149	597	ATKEQLK	K3(DSSO)	3	P02768	565	20984;20986;20987	NonDepleted_PlasmaCOVID_DSSO_SCX_HPLC_F23.raw	F69	0
													QLKRQLEEAEEEAQR-VGSKCCK	DSSO	Inter	MS2_MS3	MS2	2	1	1	8.94	7.69	713.835	4	2852.32	9329	33.7349	5.87254	54.03	P02768-P35579	QLKRQLEEAEEEAQR	K3(DSSO)	3	P35579	1876	VGSKCCK	K4(DSSO);C5(Carbamidomethyl);C6(Carbamidomethyl)	4	P02768	460	9329;9332;9333	NonDepleted_PlasmaCOVID_DSSO_SCX_HPLC_F27.raw	F65	0
													DGVVLFKK-NKLTQSK	DSSO	Inter	MS2_MS3	MS2	2	1	2	8.77	8.77	627.676	3	1881.01	16230	49.2296	0.30453	45.23	P01024-P07237	DGVVLFKK	K7(DSSO)	7	P07237	207	NKLTQSK	K2(DSSO)	2	P01024	610	16230;16233;16234	NonDepleted_PlasmaCOVID_DSSO_SCX_HPLC_F29.raw	F63	0
													KTANDMIHAENMRLGR-LKCASLQK	DSSO	Inter	MS2_MS3	MS2	2	1	1	8.73	8.73	599.495	5	2993.45	14853	45.1623	-1.77898	61.04	P02768-P26038	KTANDMIHAENMRLGR	K1(DSSO);M6(Oxidation);M12(Oxidation)	1	P26038	538	LKCASLQK	K2(DSSO);C3(Carbamidomethyl)	2	P02768	223	14853;14855;14856	NonDepleted_PlasmaCOVID_DSSO_SCX_HPLC_F25.raw	F67	0
													MSLPDVDLDLKGPKMK-LKCASLQK	DSSO	Inter	MS2_MS3	MS2	2	1	1	8.73	8.73	582.299	5	2907.47	9079	32.9337	1.0167	61.04	P02768-Q09666	MSLPDVDLDLKGPKMK	K11(DSSO);M15(Oxidation)	11	Q09666	1077	LKCASLQK	K2(DSSO);C3(Carbamidomethyl)	2	P02768	223	9079;9081;9082	NonDepleted_PlasmaCOVID_DSSO_SCX_HPLC_F33.raw	F59	0
													WLAAAAPSLAR-AFKAWAVAR	DSSO	Inter	MS2_MS3	MS2	2	1	1	8.53	8.53	576.56	4	2303.22	23533	63.2121	-3.6312	61.04	P02768-P55786	WLAAAAPSLAR	N-Term(DSSO)	0	P55786	1	AFKAWAVAR	K3(DSSO)	3	P02768	236	23533;23537;23538	NonDepleted_PlasmaCOVID_DSSO_SCX_HPLC_F29.raw	F63	0
													WLAAAAPSLAR-AFKAWAVAR	DSSO	Inter	MS2_MS3	MS2	2	1	1	8.53	6.98	576.562	4	2303.22	23744	63.058	-5.43399	61.04	P02768-P55786	WLAAAAPSLAR	N-Term(DSSO)	0	P55786	1	AFKAWAVAR	K3(DSSO)	3	P02768	236	23744;23746;23747	NonDepleted_PlasmaCOVID_DSSO_SCX_HPLC_F30.raw	F62	0
													YLGEEYVKAVGNLR-YLLRYKSDSDK	DSSO	Inter	MS2_MS3	MS2	2	1	1	8.53	4.89	631.922	5	3155.58	27279	66.1518	-2.88518	45.23	A0A0G2JS06-P02787	YLGEEYVKAVGNLR	K8(DSSO)	8	P02787	676	YLLRYKSDSDK	K6(DSSO)	6	A0A0G2JS06	72	27279;27281;27282	NonDepleted_PlasmaCOVID_DSSO_SCX_HPLC_F34.raw	F58	0
													TMMKVMKLTTGEEYQFR-YQCKNYYK	DSSO	Inter	MS2_MS3	MS2	2	1	1	8.3	8.3	862.892	4	3448.54	20409	57.4817	-1.53545	39.46	P00738-Q8WZ42	TMMKVMKLTTGEEYQFR	M2(Oxidation);M3(Oxidation);K4(DSSO)	4	Q8WZ42	27557	YQCKNYYK	C3(Carbamidomethyl);K4(DSSO)	4	P00738	112	20409;20411;20412	NonDepleted_PlasmaCOVID_DSSO_SCX_HPLC_F22.raw	F70	0
													TMMKVMKLTTGEEYQFR-YQCKNYYK	DSSO	Inter	MS2_MS3	MS2	2	1	1	8.28	8.28	862.892	4	3448.55	21279	59.0061	-1.96034	61.04	P00738-Q8WZ42	TMMKVMKLTTGEEYQFR	M2(Oxidation);M3(Oxidation);K4(DSSO)	4	Q8WZ42	27557	YQCKNYYK	C3(Carbamidomethyl);K4(DSSO)	4	P00738	112	21279;21282;21283	NonDepleted_PlasmaCOVID_DSSO_SCX_HPLC_F22.raw	F70	0
													GVFVLNKK-VDKTVER	DSSO	Inter	MS2_MS3	MS2	2	1	1	8.15	8.15	636.68	3	1908.03	19541	55.7213	0.15843	37.17	P01859-P01024	GVFVLNKK	K7(DSSO)	7	P01024	607	VDKTVER	K3(DSSO)	3	P01859	96	19541;19542;19543	NonDepleted_PlasmaCOVID_DSSO_SCX_HPLC_F29.raw	F63	0
													TMMKVMKLTTGEEYQFR-YQCKNYYK	DSSO	Inter	MS2_MS3	MS2	2	1	2	8.13	8.13	862.891	4	3448.54	18923	54.8432	-0.68565	49.07	P00738-Q8WZ42	TMMKVMKLTTGEEYQFR	M2(Oxidation);M3(Oxidation);K4(DSSO)	4	Q8WZ42	27557	YQCKNYYK	C3(Carbamidomethyl);K4(DSSO)	4	P00738	112	18923;18927;18928	NonDepleted_PlasmaCOVID_DSSO_SCX_HPLC_F22.raw	F70	0
													LDNIYSSDKFYK-LAKTYETTLEK	DSSO	Inter	MS2_MS3	MS2	2	1	1	7.93	7.93	982.812	3	2946.42	19252	55.1858	4.1819	45.23	P02768-P04114	LDNIYSSDKFYK	K9(DSSO)	9	P04114	1778	LAKTYETTLEK	K3(DSSO)	3	P02768	375	19252;19255;19256	NonDepleted_PlasmaCOVID_DSSO_SCX_HPLC_F24.raw	F68	0
													HEDAQKAVDEMNGK-FIINDWVKTHTK	DSSO	Inter	MS2_MS3	MS2	2	1	0	7.93	5.31	808.39	4	3230.54	29658	75.2535	-4.09685	61.04	P05121-P11940	HEDAQKAVDEMNGK	K6(DSSO)	6	P11940	246	FIINDWVKTHTK	K8(DSSO)	8	P05121	164	29658;29660;29661	NonDepleted_PlasmaCOVID_DSSO_SCX_HPLC_F28.raw	F64	0
													KVPQVSTPTLVEVSR-KLHSLQPHACFR	DSSO	Inter	MS2_MS3	MS2	2	1	0	7.93	5.4	823.432	4	3290.71	18603	53.3104	2.19052	49.07	Q14204-P02768	KVPQVSTPTLVEVSR	K1(DSSO)	1	P02768	438	KLHSLQPHACFR	K1(DSSO);C10(Carbamidomethyl)	1	Q14204	4112	18603;18607;18608	NonDepleted_PlasmaCOVID_DSSO_SCX_HPLC_F35.raw	F57	0
													MVGELRDLSPDDPQVQKAAQAAVASYNMGSNSIYYFR-YQCKNYYK	DSSO	Inter	MS2_MS3	MS2	2	1	2	7.71	4.12	908.751	6	5447.47	24920	66.2507	1.11806	49.07	P00738-Q15828	MVGELRDLSPDDPQVQKAAQAAVASYNMGSNSIYYFR	M1(Oxidation);K17(DSSO);M28(Oxidation)	17	Q15828	50	YQCKNYYK	C3(Carbamidomethyl);K4(DSSO)	4	P00738	112	24920;24922;24923	NonDepleted_PlasmaCOVID_DSSO_SCX_HPLC_F28.raw	F64	0
													VVAGVANALAHKYH-NANFKFTDHLK	DSSO	Inter	MS2_MS3	MS2	3	1	1	7.65	7.65	589.102	5	2941.48	20955	57.5992	-1.04895	54.03	P00738-P02042	VVAGVANALAHKYH	K12(DSSO)	12	P02042	145	NANFKFTDHLK	K5(DSSO)	5	P00738	291	20955;20959;20960	NonDepleted_PlasmaCOVID_DSSO_SCX_HPLC_F35.raw	F57	0
													HEDAQKAVDEMNGKELNGK-YQCKNYYK	DSSO	Inter	MS2_MS3	MS2	2	1	2	7.54	7.54	859.892	4	3436.55	20138	56.9955	-6.62671	49.07	P00738-P11940	HEDAQKAVDEMNGKELNGK	K6(DSSO)	6	P11940	246	YQCKNYYK	C3(Carbamidomethyl);K4(DSSO)	4	P00738	112	20138;20140;20141	NonDepleted_PlasmaCOVID_DSSO_SCX_HPLC_F22.raw	F70	0
													ADYEKHK-EYKCK	DSSO	Inter	MS2_MS3	MS2	6	1	1	7.38	7.38	592.263	3	1774.77	2949	17.713	1.91728	61.04	P0DOX5-P01834	ADYEKHK	K5(DSSO)	5	P01834	81	EYKCK	K3(DSSO);C4(Carbamidomethyl)	3	P0DOX5	322	2949;2951;2952	NonDepleted_PlasmaCOVID_DSSO_SCX_HPLC_F26.raw	F66	0
													AFYQKMYGISLCQAILDETK-YQCKNYYK	DSSO	Inter	MS2_MS3	MS2	2	1	2	7.2	5.88	926.435	4	3702.72	20392	56.5261	-5.51813	61.04	P00738-P04083	AFYQKMYGISLCQAILDETK	K5(DSSO);C12(Carbamidomethyl)	5	P04083	317	YQCKNYYK	C3(Carbamidomethyl);K4(DSSO)	4	P00738	112	20392;20396;20397	NonDepleted_PlasmaCOVID_DSSO_SCX_HPLC_F27.raw	F65	0
													KDGSHFEKVGGSSSGDLMIR-LAKTYETTLEK	DSSO	Inter	MS2_MS3	MS2	2	1	1	7.2	7.2	894.939	4	3576.73	18893	54.5088	-3.88763	61.04	P02768-Q9P232	KDGSHFEKVGGSSSGDLMIR	K1(DSSO);M18(Oxidation)	1	Q9P232	546	LAKTYETTLEK	K3(DSSO)	3	P02768	375	18893;18896;18897	NonDepleted_PlasmaCOVID_DSSO_SCX_HPLC_F29.raw	F63	0
													SKEQLTPLIKK-EILKEQENR	DSSO	Inter	MS2_MS3	MS2	2	1	1	7.06	7.06	650.855	4	2600.4	16402	49.0349	-0.47108	61.04	Q99497-P02652	SKEQLTPLIKK	K10(DSSO)	10	P02652	77	EILKEQENR	K4(DSSO)	4	Q99497	93	16402;16405;16406	NonDepleted_PlasmaCOVID_DSSO_SCX_HPLC_F27.raw	F65	0
													NEFDKLVCNCK-HPEAKR	DSSO	Inter	MS2_MS3	MS2	2	1	0	7.03	7.03	581.018	4	2321.05	6149	25.8022	-0.58193	61.04	P02768-P11047	NEFDKLVCNCK	K5(DSSO);C8(Carbamidomethyl);C10(Carbamidomethyl)	5	P11047	302	HPEAKR	K5(DSSO)	5	P02768	468	6149;6151;6152	NonDepleted_PlasmaCOVID_DSSO_SCX_HPLC_F35.raw	F57	0
													GFMDGKQACERMIR-YICENQDSISSKLK	DSSO	Inter	MS2_MS3	MS2	2	1	0	6.89	6.89	889.905	4	3556.6	13528	42.3849	0.88964	35.17	P02768-P35580	GFMDGKQACERMIR	K6(DSSO);C9(Carbamidomethyl);M12(Oxidation)	6	P35580	744	YICENQDSISSKLK	C3(Carbamidomethyl);K12(DSSO)	12	P02768	298	13528;13531;13532	NonDepleted_PlasmaCOVID_DSSO_SCX_HPLC_F33.raw	F59	0
													GAKGNMGEPGEPGQKGR-GFMDGKQACERMIR	DSSO	Inter	MS2_MS3	MS2	2	1	0	6.89	6.89	890.153	4	3557.59	15574	46.4159	-2.23198	35.17	P12110-P35580	GAKGNMGEPGEPGQKGR	M6(Oxidation);K15(DSSO)	15	P12110	282	GFMDGKQACERMIR	K6(DSSO);C9(Carbamidomethyl);M12(Oxidation)	6	P35580	744	15574;15577;15578	NonDepleted_PlasmaCOVID_DSSO_SCX_HPLC_F33.raw	F59	0
													ALEWLAHIFSNDEKSYSTSLK-KGSCER	DSSO	Inter	MS2_MS3	MS2	2	1	0	6.88	6.88	833.901	4	3332.58	18348	53.2782	-7.64872	61.04	P00751-A0A0B4J1V2	ALEWLAHIFSNDEKSYSTSLK	K14(DSSO)	14	A0A0B4J1V2	78	KGSCER	K1(DSSO);C4(Carbamidomethyl)	1	P00751	653	18348;18350;18351	NonDepleted_PlasmaCOVID_DSSO_SCX_HPLC_F30.raw	F62	0
													QYMPWEAALSSLSYFKLMFDR-KQTALVELVK	DSSO	Inter	MS2_MS3	MS2	2	1	2	6.88	6.88	967.994	4	3868.95	34550	84.2308	-4.15017	54.03	P02768-P15144	QYMPWEAALSSLSYFKLMFDR	K16(DSSO)	16	P15144	706	KQTALVELVK	K1(DSSO)	1	P02768	549	34550;34552;34553	NonDepleted_PlasmaCOVID_DSSO_SCX_HPLC_F30.raw	F62	0
													MSSTQFNKGPSYGLSAEVKNR-KVPQVSTPTLVEVSR	DSSO	Inter	MS2_MS3	MS2	2	1	1	6.88	5.17	1029.27	4	4114.04	36731	83.2389	4.18116	73.05	P02768-Q99439	MSSTQFNKGPSYGLSAEVKNR	M1(Oxidation);K8(DSSO)	8	Q99439	8	KVPQVSTPTLVEVSR	K1(DSSO)	1	P02768	438	36731;36733;36734	NonDepleted_PlasmaCOVID_DSSO_SCX_HPLC_F33.raw	F59	0
													KQQPPAQPGTCI-FKDLGEENFK	DSSO	Inter	MS2_MS3	MS2	2	1	1	6.69	6.69	677.82	4	2708.26	11201	37.362	3.43948	61.04	P02768-O75882	KQQPPAQPGTCI	K1(DSSO);C11(Carbamidomethyl)	1	O75882	1418	FKDLGEENFK	K2(DSSO)	2	P02768	36	11201;11204;11205	NonDepleted_PlasmaCOVID_DSSO_SCX_HPLC_F34.raw	F58	0
													NNKGFRPLSCEYK-VTKCCTESLVNR	DSSO	Inter	MS2_MS3	MS2	2	1	1	6.38	6.38	809.883	4	3236.51	18048	53.4046	-4.74442	61.04	P02768-P53708	NNKGFRPLSCEYK	K3(DSSO);C10(Carbamidomethyl)	3	P53708	706	VTKCCTESLVNR	K3(DSSO);C4(Carbamidomethyl);C5(Carbamidomethyl)	3	P02768	499	18048;18050;18051	NonDepleted_PlasmaCOVID_DSSO_SCX_HPLC_F28.raw	F64	0
													NNKGFRPLSCEYK-VTKCCTESLVNR	DSSO	Inter	MS2_MS3	MS2	2	1	0	6.38	6.38	809.878	4	3236.49	21958	59.3715	1.21669	61.04	P02768-P53708	NNKGFRPLSCEYK	K3(DSSO);C10(Carbamidomethyl)	3	P53708	706	VTKCCTESLVNR	K3(DSSO);C4(Carbamidomethyl);C5(Carbamidomethyl)	3	P02768	499	21958;21960;21961	NonDepleted_PlasmaCOVID_DSSO_SCX_HPLC_F31.raw	F61	0
													NNKGFRPLSCEYK-VTKCCTESLVNR	DSSO	Inter	MS2_MS3	MS2	2	1	1	6.38	6.38	809.878	4	3236.49	19987	55.8416	2.19763	61.04	P02768-P53708	NNKGFRPLSCEYK	K3(DSSO);C10(Carbamidomethyl)	3	P53708	706	VTKCCTESLVNR	K3(DSSO);C4(Carbamidomethyl);C5(Carbamidomethyl)	3	P02768	499	19987;19990;19991	NonDepleted_PlasmaCOVID_DSSO_SCX_HPLC_F35.raw	F57	0
													VNERGEYFWEKR-AFKAWAVAR	DSSO	Inter	MS2_MS3	MS2	2	1	1	6.03	6.03	698.095	4	2789.36	23565	62.3718	1.55824	50.07	P02768-P04275	VNERGEYFWEKR	K11(DSSO)	11	P04275	2688	AFKAWAVAR	K3(DSSO)	3	P02768	236	23565;23567;23568	NonDepleted_PlasmaCOVID_DSSO_SCX_HPLC_F27.raw	F65	0
													LKGEMMDLQHGSLFLR-LKCASLQK	DSSO	Inter	MS2_MS3	MS2	2	1	1	6.03	6.03	497.421	6	2979.49	10006	34.9703	0.85515	61.04	P02768-P00338	LKGEMMDLQHGSLFLR	K2(DSSO)	2	P00338	59	LKCASLQK	K2(DSSO);C3(Carbamidomethyl)	2	P02768	223	10006;10008;10009	NonDepleted_PlasmaCOVID_DSSO_SCX_HPLC_F35.raw	F57	0
													CELYTAPPSTPPATCLSQYCADKAR-AFKAWAVAR	DSSO	Inter	MS2_MS3	MS2	2	1	1	5.78	5.78	807.58	5	4033.87	42337	96.3599	0.30073	61.04	P02768-Q04721	CELYTAPPSTPPATCLSQYCADKAR	C1(Carbamidomethyl);C15(Carbamidomethyl);C20(Carbamidomethyl);K23(DSSO)	23	Q04721	1433	AFKAWAVAR	K3(DSSO)	3	P02768	236	42337;42340	NonDepleted_PlasmaCOVID_DSSO_SCX_HPLC_F34.raw	F58	0
													MTLDDFRIKFEMEQNLR-LAKTYETTLEK	DSSO	Inter	MS2_MS3	MS2	2	1	1	5.66	5.66	914.698	4	3655.77	32017	77.8452	0.28011	61.04	P02768-P35527	MTLDDFRIKFEMEQNLR	K9(DSSO);M12(Oxidation)	9	P35527	242	LAKTYETTLEK	K3(DSSO)	3	P02768	375	32017;32020;32021	NonDepleted_PlasmaCOVID_DSSO_SCX_HPLC_F27.raw	F65	0
													KTANDMIHAENMRLGR-LKCASLQK	DSSO	Inter	MS2_MS3	MS2	2	1	1	5.61	5.61	596.297	5	2977.45	12832	41.083	-2.00757	54.03	P02768-P26038	KTANDMIHAENMRLGR	K1(DSSO);M6(Oxidation)	1	P26038	538	LKCASLQK	K2(DSSO);C3(Carbamidomethyl)	2	P02768	223	12832;12834	NonDepleted_PlasmaCOVID_DSSO_SCX_HPLC_F25.raw	F67	0
													DYVSQFEGSALGKQLNLK-GNYDAAKR	DSSO	Inter	MS2_MS3	MS2	3	1	1	5.59	5.59	1016.83	3	3048.48	25850	67.723	-1.07879	54.03	P0DJI9-P02647	DYVSQFEGSALGKQLNLK	K13(DSSO)	13	P02647	64	GNYDAAKR	K7(DSSO)	7	P0DJI9	64	25850;25852	NonDepleted_PlasmaCOVID_DSSO_SCX_HPLC_F23.raw	F69	0
													GEERVKQK-ASSAKQR	DSSO	Inter	MS2_MS3	MS2	2	1	1	5.59	5.59	626.657	3	1877.96	8558	32.1901	-4.10652	39.46	P02768-P21333	GEERVKQK	K6(DSSO)	6	P21333	529	ASSAKQR	K5(DSSO)	5	P02768	219	8558;8560;8561	NonDepleted_PlasmaCOVID_DSSO_SCX_HPLC_F28.raw	F64	0
													MPCAEDYLSVVLNQLCVLHEKTPVSDR-LTGAVMHYGNMKFK	DSSO	Inter	MS2_MS3	MS2	2	1	0	5.32	5.32	992.67	5	4959.32	33178	82.0301	2.61453	61.04	P12882-P02768	MPCAEDYLSVVLNQLCVLHEKTPVSDR	M1(Oxidation);C3(Carbamidomethyl);C16(Carbamidomethyl);K21(DSSO)	21	P02768	490	LTGAVMHYGNMKFK	M6(Oxidation);K12(DSSO)	12	P12882	366	33178;33181;33182	NonDepleted_PlasmaCOVID_DSSO_SCX_HPLC_F28.raw	F64	0
													EISMQKEDDSK-FKDLGEENFK	DSSO	Inter	MS2_MS3	MS2	2	1	1	5.2	5.2	674.053	4	2693.19	17910	51.0684	2.08227	54.03	P02768-P15924	EISMQKEDDSK	K6(DSSO)	6	P15924	1228	FKDLGEENFK	K2(DSSO)	2	P02768	36	17910;17912;17913	NonDepleted_PlasmaCOVID_DSSO_SCX_HPLC_F25.raw	F67	0
													EISMQKEDDSK-FKDLGEENFK	DSSO	Inter	MS2_MS3	MS2	2	1	1	5.2	5.2	542.647	5	2709.21	14961	45.1144	-5.82031	54.03	P02768-P15924	EISMQKEDDSK	M4(Oxidation);K6(DSSO)	6	P15924	1228	FKDLGEENFK	K2(DSSO)	2	P02768	36	14961;14963;14964	NonDepleted_PlasmaCOVID_DSSO_SCX_HPLC_F26.raw	F66	0
													EISMQKEDDSK-FKDLGEENFK	DSSO	Inter	MS2_MS3	MS2	2	1	1	5.2	5.2	542.645	5	2709.19	18197	51.3761	-1.53822	54.03	P02768-P15924	EISMQKEDDSK	M4(Oxidation);K6(DSSO)	6	P15924	1228	FKDLGEENFK	K2(DSSO)	2	P02768	36	18197;18199;18200	NonDepleted_PlasmaCOVID_DSSO_SCX_HPLC_F26.raw	F66	0
													CLENSRSVVKTPMTDVCR-SNEKAEEWGR	DSSO	Inter	MS2_MS3	MS2	2	1	1	5.18	5.18	879.409	4	3514.61	17884	51.989	-8.79684	54.03	P35542-P07942	CLENSRSVVKTPMTDVCR	C1(Carbamidomethyl);K10(DSSO);C17(Carbamidomethyl)	10	P07942	748	SNEKAEEWGR	K4(DSSO)	4	P35542	107	17884;17887;17888	NonDepleted_PlasmaCOVID_DSSO_SCX_HPLC_F35.raw	F57	0
													HEDAQKAVDEMNGKELNGK-YQCKNYYK	DSSO	Inter	MS2_MS3	MS2	2	1	1	4.98	4.98	688.115	5	3436.54	20229	57.1558	-5.92992	49.07	P00738-P11940	HEDAQKAVDEMNGKELNGK	K6(DSSO)	6	P11940	246	YQCKNYYK	C3(Carbamidomethyl);K4(DSSO)	4	P00738	112	20229;20231;20232	NonDepleted_PlasmaCOVID_DSSO_SCX_HPLC_F22.raw	F70	0
													ALEWLAHIFSNDEKSYSTSLK-KGSCER	DSSO	Inter	MS2_MS3	MS2	2	1	1	4.63	4.63	833.902	4	3332.59	18701	53.6835	-9.11435	54.03	P00751-A0A0B4J1V2	ALEWLAHIFSNDEKSYSTSLK	K14(DSSO)	14	A0A0B4J1V2	78	KGSCER	K1(DSSO);C4(Carbamidomethyl)	1	P00751	653	18701;18704;18705	NonDepleted_PlasmaCOVID_DSSO_SCX_HPLC_F31.raw	F61	0
													ALEWLAHIFSNDEKSYSTSLK-KGSCER	DSSO	Inter	MS2_MS3	MS2	2	1	1	4.63	4.63	833.901	4	3332.58	19053	54.5305	-7.50216	50.07	P00751-A0A0B4J1V2	ALEWLAHIFSNDEKSYSTSLK	K14(DSSO)	14	A0A0B4J1V2	78	KGSCER	K1(DSSO);C4(Carbamidomethyl)	1	P00751	653	19053;19057;19058	NonDepleted_PlasmaCOVID_DSSO_SCX_HPLC_F32.raw	F60	0
													NMQDLVEDLKNK-LVDKFLEDVKK	DSSO	Inter	MS2_MS3	MS2	3	1	0	4.45	4.45	739.126	4	2953.48	24362	64.7846	2.74316	61.04	P01009-P48668	NMQDLVEDLKNK	M2(Oxidation);K10(DSSO)	10	P48668	250	LVDKFLEDVKK	K10(DSSO)	10	P01009	159	24362;24367	NonDepleted_PlasmaCOVID_DSSO_SCX_HPLC_F24.raw	F68	0
													NEFDKLVCNCK-HPEAKR	DSSO	Inter	MS2_MS3	MS2	2	1	0	4.45	4.45	581.018	4	2321.05	5994	25.4575	-2.1604	61.04	P02768-P11047	NEFDKLVCNCK	K5(DSSO);C8(Carbamidomethyl);C10(Carbamidomethyl)	5	P11047	302	HPEAKR	K5(DSSO)	5	P02768	468	5994;5997;5998	NonDepleted_PlasmaCOVID_DSSO_SCX_HPLC_F34.raw	F58	0
													VSWAKDSREIR-SPEKK	DSSO	Inter	MS2_MS3	MS2	2	1	1	4.45	4.07	523.768	4	2092.05	10126	35.0223	-0.72463	49.07	P01008-Q8WZ42	VSWAKDSREIR	K5(DSSO)	5	Q8WZ42	9115	SPEKK	K4(DSSO)	4	P01008	60	10126;10128;10129	NonDepleted_PlasmaCOVID_DSSO_SCX_HPLC_F34.raw	F58	0
													ADSMIRLLFNDVQTLKDGR-ATKEQLK	DSSO	Inter	MS2_MS3	MS2	2	1	1	4.4	4.4	796.413	4	3182.63	21055	58.474	-3.57412	39.46	P02768-Q15149	ADSMIRLLFNDVQTLKDGR	M4(Oxidation);K16(DSSO)	16	Q15149	597	ATKEQLK	K3(DSSO)	3	P02768	565	21055;21057;21058	NonDepleted_PlasmaCOVID_DSSO_SCX_HPLC_F23.raw	F69	0
													MSGDLSSNVTVSVTSSTISSNVASKAAFGGSGGRGSSSGGGYSSGSSSYGSGGR-AFKAWAVAR	DSSO	Inter	MS2_MS3	MS2	2	1	0	4.35	4.35	1227.36	5	6132.78	28531	70.3591	5.54406	54.03	P02768-P35908	MSGDLSSNVTVSVTSSTISSNVASKAAFGGSGGRGSSSGGGYSSGSSSYGSGGR	M1(Oxidation);K25(DSSO)	25	P35908	515	AFKAWAVAR	K3(DSSO)	3	P02768	236	28531;28534;28535	NonDepleted_PlasmaCOVID_DSSO_SCX_HPLC_F35.raw	F57	0
													ATTATMATSGSARKR-GNYDAAKR	DSSO	Inter	MS2_MS3	MS2	3	1	0	4.32	4.32	645.064	4	2577.23	15161	45.6175	-7.52133	61.04	P0DJI8-P38919	ATTATMATSGSARKR	M6(Oxidation);K14(DSSO)	14	P38919	15	GNYDAAKR	K7(DSSO)	7	P0DJI8	64	15161;15163;15164	NonDepleted_PlasmaCOVID_DSSO_SCX_HPLC_F33.raw	F59	0
													LSVQTHSTDDYINANYMPGYHSKK-FKDLGEENFK	DSSO	Inter	MS2_MS3	MS2	2	1	1	4.17	4.17	834.581	5	4168.88	25091	65.5139	2.87536	61.04	P02768-Q12913	LSVQTHSTDDYINANYMPGYHSKK	M17(Oxidation);K23(DSSO)	23	Q12913	1106	FKDLGEENFK	K2(DSSO)	2	P02768	36	25091;25093;25094	NonDepleted_PlasmaCOVID_DSSO_SCX_HPLC_F30.raw	F62	0
													LSVQTHSTDDYINANYMPGYHSKK-FKDLGEENFK	DSSO	Inter	MS2_MS3	MS2	2	1	0	4.17	4.17	1042.98	4	4168.88	25143	65.6047	1.75918	61.04	P02768-Q12913	LSVQTHSTDDYINANYMPGYHSKK	M17(Oxidation);K23(DSSO)	23	Q12913	1106	FKDLGEENFK	K2(DSSO)	2	P02768	36	25143;25145;25146	NonDepleted_PlasmaCOVID_DSSO_SCX_HPLC_F30.raw	F62	0
													VNERGEYFWEKR-AFKAWAVAR	DSSO	Inter	MS2_MS3	MS2	2	1	1	4.15	4.15	698.094	4	2789.36	23046	62.8778	2.2587	54.03	P02768-P04275	VNERGEYFWEKR	K11(DSSO)	11	P04275	2688	AFKAWAVAR	K3(DSSO)	3	P02768	236	23046;23050;23051	NonDepleted_PlasmaCOVID_DSSO_SCX_HPLC_F28.raw	F64	0

## Sheet: S3 - Healthy HDL XL-MS
Healthy control HDL alone XL-MS
Data are represted as the required import for data visualisation with xiview.org
Protein accession numbers are derived from Uniprot. Score are obtained from xlinkx within Proteome Discoverer.												Data below are the exported CSMs from Proteome Discoverer, as can be observed in the .pdresult files uploaded to PRIDE - accession:
Protein1	SeqPos1	LinkedRes1	Protein2	SeqPos2	LinkedRes2	Highest Score						Sequence	Crosslinker	Crosslink Type	Crosslink Strategy	Identified By	# Proteins	# Identified MS2 Scans	# Identified MS3 Scans	XlinkX Score	Delta XlinkX Score	m/z [Da]	Charge	MH+ [Da]	First Scan	RT [min]	DeltaM [ppm]	Reporter Ion Score	Accessions	Sequence A	Modifications A	Crosslinker Position A	Protein Accession A	Leading Protein Position A	Sequence B	Modifications B	Crosslinker Position B	Protein Accession B	Leading Protein Position B	All Scans	Spectrum File	File ID	Validator Q-value
P02671	87	K	P02675	77	K	134.2						LAEYHAKATEHLSTLSEK-KIQQNTFTR	DSSO	Inter	MS2_MS3	MS3	2	0	4	398.63	369.07	664.936	5	3320.65	9529	34.6021	1.77323	73.05	P02647-P21333	LAEYHAKATEHLSTLSEK	K7(DSSO)	7	P02647	219	KIQQNTFTR	K1(DSSO)	1	P21333	43	9529;9531;9532;9533;9534	HDL_UC_01_XL_20190319_Fraction05.raw	F22	0
P02671	87	K	P02675	51	K	60.4						LHELQEKLSPLGEEMRDR-AIMKRFFFNIFTR	DSSO	Inter	MS2_MS3	MS3	2	0	3	361.62	333.45	1011.76	4	4044.02	22108	54.1926	-2.07534	61.04	P02647-P10646	LHELQEKLSPLGEEMRDR	K7(DSSO)	7	P02647	164	AIMKRFFFNIFTR	M3(Oxidation);K4(DSSO)	4	P10646	68	22108;22110;22111;22112;22113	HDL_UC_XL_20190319_02.raw	F27	0
P01023	1164	K	P02675	77	K	25.58						LAEYHAKATEHLSTLSEK-ELTYQTEEDRKNLLR	DSSO	Inter	MS2_MS3	MS3	2	1	3	351.93	309.3	819.41	5	4093.02	21131	72.054	-4.16781	54.03	P02647-P12883	LAEYHAKATEHLSTLSEK	K7(DSSO)	7	P02647	219	ELTYQTEEDRKNLLR	K11(DSSO)	11	P12883	1859	21131;21132;21133;21134;21135	HDL_UC_01_XL_20190319_Fraction07.raw	F24	0
P01834	80	K	P01859	293	K	158.2						LAEYHAKATEHLSTLSEK-SKEQLTPLIK	DSSO	Inter	MS2_MS3	MS3	2	0	4	351.93	319	669.147	5	3341.71	11428	39.6563	-3.83688	61.04	P02647-P02652	LAEYHAKATEHLSTLSEK	K7(DSSO)	7	P02647	219	SKEQLTPLIK	K2(DSSO)	2	P02652	69	11428;11429;11430;11431;11432	HDL_UC_01_XL_20190319_Fraction05.raw	F22	0
P02652	67	K	P02654	78	K	172.03						SPELQAEAKSYFEK-IKQSELSAK	DSSO	Inter	MS2_MS3	MS3	2	1	4	348.85	241.15	697.599	4	2787.38	16505	42.476	-1.96376	61.04	P02652-P02654	SPELQAEAKSYFEK	K9(DSSO)	9	P02652	62	IKQSELSAK	K2(DSSO)	2	P02654	56	16505;16507;16508;16509;16510	HDL_UC_XL_20190319_01.raw	F26	0
P02652	53	K	P02654	78	K	201.93						LAEYHAKATEHLSTLSEK-IKQSELSAK	DSSO	Inter	MS2_MS3	MS3	2	1	4	346.28	291.61	638.529	5	3188.62	7029	25.7227	-2.51032	61.04	P02647-P02654	LAEYHAKATEHLSTLSEK	K7(DSSO)	7	P02647	219	IKQSELSAK	K2(DSSO)	2	P02654	56	7029;7031;7032;7033;7034	HDL_UC_01_XL_20190319_Fraction04.raw	F21	0
P02652	77	K	P02654	78	K	327.32						LAEYHAKATEHLSTLSEK-IKQSELSAK	DSSO	Inter	MS2_MS3	MS3	2	1	4	338.48	307.64	638.529	5	3188.62	7361	28.3992	-2.6312	61.04	P02647-P02654	LAEYHAKATEHLSTLSEK	K7(DSSO)	7	P02647	219	IKQSELSAK	K2(DSSO)	2	P02654	56	7361;7363;7364;7365;7366	HDL_UC_01_XL_20190319_Fraction05.raw	F22	0
P02652	67	K	P02654	56	K	192.26						SKEQLTPLIKK-IKQSELSAK	DSSO	Inter	MS2_MS3	MS3	2	0	4	335.78	205.96	612.098	4	2445.37	6676	26.2237	-2.80613	61.04	P02652-P02654	SKEQLTPLIKK	K10(DSSO)	10	P02652	77	IKQSELSAK	K2(DSSO)	2	P02654	56	6676;6677;6678;6679;6680	HDL_UC_01_XL_20190319_Fraction05.raw	F22	0
P02671	243	K	P02675	51	K	164.2						LLDNWDSVTSTFSKLR-SPELQAEAKSYFEK	DSSO	Inter	MS2_MS3	MS3	2	1	4	335.69	278	917.202	4	3665.79	24021	78.2796	-2.27088	41.1	P02652-P02647	LLDNWDSVTSTFSKLR	K14(DSSO)	14	P02647	83	SPELQAEAKSYFEK	K9(DSSO)	9	P02652	62	24021;24023;24024;24025;24026	HDL_UC_01_XL_20190319_Fraction08.raw	F25	0
P02652	77	K	P02654	56	K	335.78						SKEQLTPLIKK-VKEKLK	DSSO	Inter	MS2_MS3	MS3	2	1	4	327.32	208.42	547.327	4	2186.29	4899	15.0636	-0.33971	61.04	P02652-P02654	SKEQLTPLIKK	K10(DSSO)	10	P02652	77	VKEKLK	K4(DSSO)	4	P02654	78	4899;4902;4903;4904;4905	HDL_UC_XL_20190319_01.raw	F26	0
P02675	160	K	P39060	754	K	129.36						SPELQAEAKSYFEK-VKEKLK	DSSO	Inter	MS2_MS3	MS3	2	0	4	322.79	264.81	632.83	4	2528.3	9593	36.4628	-1.25699	61.04	P02652-P02654	SPELQAEAKSYFEK	K9(DSSO)	9	P02652	62	VKEKLK	K4(DSSO)	4	P02654	78	9593;9595;9596;9597;9598	HDL_UC_01_XL_20190319_Fraction06.raw	F23	0
O14791	167	K	P12883	206	K	182.16						SKEQLTPLIKK-QKVEPLR	DSSO	Inter	MS2_MS3	MS3	2	1	4	320.96	179.07	578.583	4	2311.31	7599	27.2964	-3.31319	54.03	P02652-P02647	SKEQLTPLIKK	K10(DSSO)	10	P02652	77	QKVEPLR	K2(DSSO)	2	P02647	142	7599;7601;7602;7603;7604	HDL_UC_01_XL_20190319_Fraction04.raw	F21	0
P02647	142	K	P21333	43	K	227.71						LHELQEKLSPLGEEMR-AIMKRFFFNIFTR	DSSO	Inter	MS2_MS3	MS3	2	0	3	314.98	266.09	943.984	4	3772.91	18099	59.1711	-2.3382	61.04	P02647-P10646	LHELQEKLSPLGEEMR	K7(DSSO)	7	P02647	164	AIMKRFFFNIFTR	M3(Oxidation);K4(DSSO)	4	P10646	68	18099;18101;18102;18103;18104	HDL_UC_01_XL_20190319_Fraction06.raw	F23	0
P02647	142	K	Q3SY84	217	K	192.58						SPELQAEAKSYFEK-GPGGVWAAKLISR	DSSO	Inter	MS2_MS3	MS3	2	1	4	313.99	280.81	774.644	4	3095.55	21057	66.5129	-3.34152	61.04	P02652-P35542	SPELQAEAKSYFEK	K9(DSSO)	9	P02652	62	GPGGVWAAKLISR	K9(DSSO)	9	P35542	74	21057;21059;21060;21061;21062	HDL_UC_01_XL_20190319_Fraction06.raw	F23	0
P02652	77	K	P02654	63	K	19.79						VSFLSALEEYTKK-SKEQLTPLIKK	DSSO	Inter	MS2_MS3	MS3	2	0	4	312.78	197.49	739.906	4	2956.6	20373	64.7919	-2.81663	61.04	P02652-P02647	VSFLSALEEYTKK	K12(DSSO)	12	P02647	262	SKEQLTPLIKK	K10(DSSO)	10	P02652	77	20373;20375;20376;20377;20378	HDL_UC_01_XL_20190319_Fraction06.raw	F23	0
P02652	62	K	P02654	78	K	322.79						ATEHLSTLSEKAKPALEDLR-LTGAIMHYGNMKFKQK	DSSO	Inter	MS2_MS3	MS3	2	1	3	309.69	293.8	850.634	5	4249.14	22766	76.4294	0.7202	49.07	P02647-P13533	ATEHLSTLSEKAKPALEDLR	K11(DSSO)	11	P02647	230	LTGAIMHYGNMKFKQK	M11(Oxidation);K12(DSSO)	12	P13533	364	22766;22767;22768;22769;22770	HDL_UC_01_XL_20190319_Fraction07.raw	F24	0
P02652	53	K	P02654	47	K	304.5						SKEQLTPLIKK-QKVEPLR	DSSO	Inter	MS2_MS3	MS3	2	1	4	309.38	175.96	578.581	4	2311.3	7769	27.1097	-2.29376	49.07	P02652-P02647	SKEQLTPLIKK	K10(DSSO)	10	P02652	77	QKVEPLR	K2(DSSO)	2	P02647	142	7769;7771;7772;7773;7774	HDL_UC_01_XL_20190319_Fraction03.raw	F20	0
P02652	69	K	P02654	56	K	213.91						LAEYHAKATEHLSTLSEK-ELTYQTEEDRKNLLR	DSSO	Inter	MS2_MS3	MS3	2	0	3	309.06	259.66	1024.01	4	4093.01	20994	71.7215	-2.65698	54.03	P02647-P12883	LAEYHAKATEHLSTLSEK	K7(DSSO)	7	P02647	219	ELTYQTEEDRKNLLR	K11(DSSO)	11	P12883	1859	20994;20996;20997;20998;20999	HDL_UC_01_XL_20190319_Fraction07.raw	F24	0
P02671	71	K	P02675	51	K	201.48						SKEQLTPLIKK-IKQSELSAK	DSSO	Inter	MS2_MS3	MS3	2	1	4	306.58	176.39	612.097	4	2445.37	8124	23.8325	-2.50249	61.04	P02652-P02654	SKEQLTPLIKK	K10(DSSO)	10	P02652	77	IKQSELSAK	K2(DSSO)	2	P02654	56	8124;8126;8127;8128;8129	HDL_UC_XL_20190319_02.raw	F27	0
P02652	62	K	P02654	56	K	348.85						LKEFGNTLEDKAR-VKSPELQAEAK	DSSO	Inter	MS2_MS3	MS3	2	1	4	304.5	284.19	720.123	4	2877.47	9531	31.9751	-2.80888	61.04	P02654-P02652	LKEFGNTLEDKAR	K11(DSSO)	11	P02654	47	VKSPELQAEAK	K2(DSSO)	2	P02652	53	9531;9532;9533;9534;9535	HDL_UC_01_XL_20190319_Fraction03.raw	F20	0
P02654	78	K	P35542	74	K	201.48						SPELQAEAKSYFEK-VKEKLK	DSSO	Inter	MS2_MS3	MS3	2	1	4	303.42	227.75	632.832	4	2528.31	10459	34.8549	-2.85457	73.05	P02652-P02654	SPELQAEAKSYFEK	K9(DSSO)	9	P02652	62	VKEKLK	K4(DSSO)	4	P02654	78	10459;10461;10462;10463;10464	HDL_UC_01_XL_20190319_Fraction03.raw	F20	0
P02647	263	K	P02652	62	K	30.64						LHELQEKLSPLGEEMR-KIQQNTFTR	DSSO	Inter	MS2_MS3	MS3	2	0	3	302.35	242.7	801.155	4	3201.6	16056	50.9144	1.11907	49.07	P02647-P21333	LHELQEKLSPLGEEMR	K7(DSSO)	7	P02647	164	KIQQNTFTR	K1(DSSO)	1	P21333	43	16056;16058;16059;16060;16061	HDL_UC_01_XL_20190319_Fraction05.raw	F22	0
P02675	426	K	P02679	151	K	179.46						SKEQLTPLIKK-IKQSELSAK	DSSO	Inter	MS2_MS3	MS3	2	1	4	302.33	172.51	612.098	4	2445.37	6590	23.7439	-2.82761	61.04	P02652-P02654	SKEQLTPLIKK	K10(DSSO)	10	P02652	77	IKQSELSAK	K2(DSSO)	2	P02654	56	6590;6593;6594;6595;6596	HDL_UC_01_XL_20190319_Fraction03.raw	F20	0
P02671	97	K	P02679	84	K	263.29						LAEYHAKATEHLSTLSEK-ELTYQTEEDRKNLLR	DSSO	Inter	MS2_MS3	MS3	2	0	4	300.84	287.16	1024.01	4	4093.01	30302	71.0255	-4.14001	61.04	P02647-P12883	LAEYHAKATEHLSTLSEK	K7(DSSO)	7	P02647	219	ELTYQTEEDRKNLLR	K11(DSSO)	11	P12883	1859	30302;30305;30306;30307;30308	HDL_UC_XL_20190319_02.raw	F27	0
P02647	120	K	P02655	61	K	178.76						ATEHLSTLSEKAKPALEDLR-SLNVASGSGKSGGYGFGRGR	DSSO	Inter	MS2_MS3	MS3	2	1	3	298.77	270.55	856.833	5	4280.14	19157	66.8824	-3.49211	45.23	P02647-Q3SY84	ATEHLSTLSEKAKPALEDLR	K11(DSSO)	11	P02647	230	SLNVASGSGKSGGYGFGRGR	K10(DSSO)	10	Q3SY84	65	19157;19162;19163;19164;19165	HDL_UC_01_XL_20190319_Fraction07.raw	F24	0
P02652	53	K	P35542	74	K	176.65						SFFKEALQGVGDMGR-SKEQLTPLIKK	DSSO	Inter	MS2_MS3	MS3	2	1	4	298.58	216.66	771.654	4	3083.59	24876	59.7894	-2.41262	61.04	P02652-P35542	SFFKEALQGVGDMGR	K4(DSSO)	4	P35542	26	SKEQLTPLIKK	K10(DSSO)	10	P02652	77	24876;24881;24882;24883;24884	HDL_UC_XL_20190319_02.raw	F27	0
P02647	142	K	P12883	1557	K	251.88						LAEYHAKATEHLSTLSEK-VKSPELQAEAK	DSSO	Inter	MS2_MS3	MS3	2	0	4	298.56	267.72	677.746	5	3384.7	8116	28.6894	-2.57979	61.04	P02647-P02652	LAEYHAKATEHLSTLSEK	K7(DSSO)	7	P02647	219	VKSPELQAEAK	K2(DSSO)	2	P02652	53	8116;8118;8119;8120;8121	HDL_UC_01_XL_20190319_Fraction04.raw	F21	0
P02647	164	K	P10646	68	K	361.62						SKEQLTPLIKK-VKEKLK	DSSO	Inter	MS2_MS3	MS3	2	1	4	295.17	189.97	547.328	4	2186.29	4897	15.0963	-1.5695	61.04	P02652-P02654	SKEQLTPLIKK	K10(DSSO)	10	P02652	77	VKEKLK	K4(DSSO)	4	P02654	78	4897;4898;4899;4900;4901	HDL_UC_XL_20190319_02.raw	F27	0
P02654	47	K	P12883	865	K	16.54						SKEQLTPLIKK-IKQSELSAK	DSSO	Inter	MS2_MS3	MS3	2	1	4	292.59	162.77	612.096	4	2445.36	8096	23.5797	-1.24323	54.03	P02652-P02654	SKEQLTPLIKK	K10(DSSO)	10	P02652	77	IKQSELSAK	K2(DSSO)	2	P02654	56	8096;8097;8098;8099;8100	HDL_UC_XL_20190319_01.raw	F26	0
P02647	83	K	P02654	78	K	116.9						AIMKRFFFNIFTR-VSFLSALEEYTKK	DSSO	Inter	MS2_MS3	MS3	2	0	3	289.59	182.19	845.439	4	3378.74	24683	76.066	-4.23828	61.04	P02647-P10646	AIMKRFFFNIFTR	M3(Oxidation);K4(DSSO)	4	P10646	68	VSFLSALEEYTKK	K12(DSSO)	12	P02647	262	24683;24685;24686;24687;24688	HDL_UC_01_XL_20190319_Fraction06.raw	F23	0
P02671	238	K	P02675	157	K	74.03						NNKDSHSLTTNIMEILR-TSEVKQLIK	DSSO	Inter	MS2_MS3	MS3	2	1	4	289.2	279.67	797.912	4	3188.63	25318	60.6475	-1.84266	61.04	P02671-P02679	NNKDSHSLTTNIMEILR	K3(DSSO)	3	P02671	100	TSEVKQLIK	K5(DSSO)	5	P02679	84	25318;25320;25321;25322;25323	HDL_UC_XL_20190319_02.raw	F27	0
P02647	232	K	P35542	74	K	147.37						SPELQAEAKSYFEK-IKQSELSAK	DSSO	Inter	MS2_MS3	MS3	2	1	4	288.55	211.78	697.6	4	2787.38	13720	43.1907	-2.85376	39.46	P02652-P02654	SPELQAEAKSYFEK	K9(DSSO)	9	P02652	62	IKQSELSAK	K2(DSSO)	2	P02654	56	13720;13722;13723;13724;13725	HDL_UC_01_XL_20190319_Fraction04.raw	F21	0
P02652	77	K	P35542	26	K	298.58						SKEQLTPLIKK-VKEKLK	DSSO	Inter	MS2_MS3	MS3	2	0	4	288.11	162.39	547.327	4	2186.28	4059	16.7937	-1.02799	61.04	P02652-P02654	SKEQLTPLIKK	K10(DSSO)	10	P02652	77	VKEKLK	K4(DSSO)	4	P02654	78	4059;4060;4061;4062;4063	HDL_UC_01_XL_20190319_Fraction08.raw	F25	0
P02647	83	K	P04114	1163	K	32.5						SFFKEALQGVGDMGR-SKEQLTPLIKK	DSSO	Inter	MS2_MS3	MS3	2	1	4	284.87	189.8	771.654	4	3083.59	24929	59.6867	-0.82034	61.04	P02652-P35542	SFFKEALQGVGDMGR	K4(DSSO)	4	P35542	26	SKEQLTPLIKK	K10(DSSO)	10	P02652	77	24929;24934;24935;24936;24937	HDL_UC_XL_20190319_01.raw	F26	0
P02671	100	K	P02679	84	K	289.2						ATEHLSTLSEKAKPALEDLR-SKEQLTPLIKK	DSSO	Inter	MS2_MS3	MS3	2	1	4	281.41	126.15	730.999	5	3650.97	13928	45.9387	-2.64379	61.04	P02652-P02647	ATEHLSTLSEKAKPALEDLR	K11(DSSO)	11	P02647	230	SKEQLTPLIKK	K10(DSSO)	10	P02652	77	13928;13931;13932;13933;13934	HDL_UC_01_XL_20190319_Fraction05.raw	F22	0
P02647	262	K	P02654	56	K	183.67						SKEQLTPLIKK-IKQSELSAK	DSSO	Inter	MS2_MS3	MS3	2	0	4	278.95	162.32	612.097	4	2445.37	6456	24.0476	-2.66751	61.04	P02652-P02654	SKEQLTPLIKK	K10(DSSO)	10	P02652	77	IKQSELSAK	K2(DSSO)	2	P02654	56	6456;6458;6459;6460;6461	HDL_UC_01_XL_20190319_Fraction04.raw	F21	0
P02647	142	K	Q9UHG3	291	K	226.67						ATEHLSTLSEKAKPALEDLR-VKSPELQAEAK	DSSO	Inter	MS2_MS3	MS3	2	1	4	278.61	243.6	713.971	5	3565.83	12542	42.5027	-2.70268	45.23	P02647-P02652	ATEHLSTLSEKAKPALEDLR	K11(DSSO)	11	P02647	230	VKSPELQAEAK	K2(DSSO)	2	P02652	53	12542;12543;12544;12545;12546	HDL_UC_01_XL_20190319_Fraction05.raw	F22	0
P02652	69	K	P35542	74	K	188.28						ATEHLSTLSEKAKPALEDLR-EQLTPLIKK	DSSO	Inter	MS2_MS3	MS3	2	1	4	278.61	262.35	687.973	5	3435.84	15630	49.9325	-3.2357	54.03	P02647-P02652	ATEHLSTLSEKAKPALEDLR	K11(DSSO)	11	P02647	230	EQLTPLIKK	K8(DSSO)	8	P02652	77	15630;15634;15635;15636;15637	HDL_UC_01_XL_20190319_Fraction05.raw	F22	0
P02675	264	K	P02679	196	K	83.61						ATEHLSTLSEKAKPALEDLR-SKEQLTPLIK	DSSO	Inter	MS2_MS3	MS3	2	1	4	278.61	247.87	705.38	5	3522.87	15924	50.6059	-3.18107	61.04	P02647-P02652	ATEHLSTLSEKAKPALEDLR	K11(DSSO)	11	P02647	230	SKEQLTPLIK	K2(DSSO)	2	P02652	69	15924;15926;15927;15928;15929	HDL_UC_01_XL_20190319_Fraction05.raw	F22	0
P02652	67	K	P35542	26	K	213.49						LAEYHAKATEHLSTLSEK-VKSPELQAEAK	DSSO	Inter	MS2_MS3	MS3	2	0	4	278.11	231.35	677.748	5	3384.71	8247	30.9382	-3.35738	61.04	P02647-P02652	LAEYHAKATEHLSTLSEK	K7(DSSO)	7	P02647	219	VKSPELQAEAK	K2(DSSO)	2	P02652	53	8247;8252;8253;8254;8255	HDL_UC_01_XL_20190319_Fraction05.raw	F22	0
P02647	262	K	P02654	47	K	165.78						LHELQEKLSPLGEEMRDR-AIMKRFFFNIFTR	DSSO	Inter	MS2_MS3	MS3	2	0	3	276.94	251.09	1011.76	4	4044.03	18426	56.1294	-3.18773	61.04	P02647-P10646	LHELQEKLSPLGEEMRDR	K7(DSSO)	7	P02647	164	AIMKRFFFNIFTR	M3(Oxidation);K4(DSSO)	4	P10646	68	18426;18428;18429;18430;18431	HDL_UC_01_XL_20190319_Fraction05.raw	F22	0
P02671	48	K	P02675	88	K	74.94						VKSPELQAEAKSYFEK-IKQSELSAK	DSSO	Inter	MS2_MS3	MS3	2	1	4	274.01	219.71	754.391	4	3014.54	11851	38.3931	-2.7247	61.04	P02652-P02654	VKSPELQAEAKSYFEK	K11(DSSO)	11	P02652	62	IKQSELSAK	K2(DSSO)	2	P02654	56	11851;11852;11853;11854;11855	HDL_UC_01_XL_20190319_Fraction04.raw	F21	0
P02647	262	K	P10646	68	K	289.59						SPELQAEAKSYFEK-IKQSELSAK	DSSO	Inter	MS2_MS3	MS3	2	1	4	273.66	193.88	697.6	4	2787.38	13205	42.7852	-2.98284	61.04	P02652-P02654	SPELQAEAKSYFEK	K9(DSSO)	9	P02652	62	IKQSELSAK	K2(DSSO)	2	P02654	56	13205;13207;13208;13209;13210	HDL_UC_01_XL_20190319_Fraction03.raw	F20	0
P02671	195	K	P02675	348	K	215.08						VKSPELQAEAKSYFEK-IKQSELSAK	DSSO	Inter	MS2_MS3	MS3	2	0	4	273.39	232.15	754.387	4	3014.53	9883	39.5576	-2.29438	61.04	P02652-P02654	VKSPELQAEAKSYFEK	K11(DSSO)	11	P02652	62	IKQSELSAK	K2(DSSO)	2	P02654	56	9883;9884;9885;9886;9887	HDL_UC_01_XL_20190319_Fraction07.raw	F24	0
P02647	69	K	P21333	43	K	246.79						LHELQEKLSPLGEEMR-AIMKRFFFNIFTR	DSSO	Inter	MS2_MS3	MS3	2	0	3	272.97	214.21	943.981	4	3772.9	24070	57.8499	-2.87591	61.04	P02647-P10646	LHELQEKLSPLGEEMR	K7(DSSO)	7	P02647	164	AIMKRFFFNIFTR	M3(Oxidation);K4(DSSO)	4	P10646	68	24070;24072;24073;24074;24075	HDL_UC_XL_20190319_01.raw	F26	0
P02652	67	K	P02656	41	K	143.11						VSFLSALEEYTKK-SKEQLTPLIKK	DSSO	Inter	MS2_MS3	MS3	2	0	4	272.32	157.03	739.905	4	2956.6	18463	65.0571	-0.67501	61.04	P02652-P02647	VSFLSALEEYTKK	K12(DSSO)	12	P02647	262	SKEQLTPLIKK	K10(DSSO)	10	P02652	77	18463;18465;18466;18467;18468	HDL_UC_01_XL_20190319_Fraction07.raw	F24	0
P02652	53	K	P02656	41	K	135.83						SPELQAEAKSYFEK-VKEKLK	DSSO	Inter	MS2_MS3	MS3	2	0	4	271.44	207.53	632.829	4	2528.29	10649	35.3895	-2.09275	73.05	P02652-P02654	SPELQAEAKSYFEK	K9(DSSO)	9	P02652	62	VKEKLK	K4(DSSO)	4	P02654	78	10649;10652;10653;10654;10655	HDL_UC_01_XL_20190319_Fraction04.raw	F21	0
P00738	112	K	P02533	15	K	182.98						SPELQAEAKSYFEK-IKQSELSAK	DSSO	Inter	MS2_MS3	MS3	2	1	4	270.79	196.49	697.601	4	2787.38	13034	43.7408	-2.90296	61.04	P02652-P02654	SPELQAEAKSYFEK	K9(DSSO)	9	P02652	62	IKQSELSAK	K2(DSSO)	2	P02654	56	13034;13035;13036;13037;13038	HDL_UC_01_XL_20190319_Fraction05.raw	F22	0
P10646	68	K	P21333	43	K	56.19						VKSPELQAEAKSYFEK-IKQSELSAK	DSSO	Inter	MS2_MS3	MS3	2	1	4	270.21	224.66	754.389	4	3014.53	11254	39.1928	-2.32067	61.04	P02652-P02654	VKSPELQAEAKSYFEK	K11(DSSO)	11	P02652	62	IKQSELSAK	K2(DSSO)	2	P02654	56	11254;11256;11257;11258;11259	HDL_UC_01_XL_20190319_Fraction05.raw	F22	0
P02647	131	K	P21333	43	K	205.74						ATEHLSTLSEKAKPALEDLR-MKQTVEAMKTILDDLR	DSSO	Inter	MS2_MS3	MS3	2	1	4	268.83	230.15	855.639	5	4274.17	24034	78.3102	-0.12183	54.03	P02647-P19823	ATEHLSTLSEKAKPALEDLR	K11(DSSO)	11	P02647	230	MKQTVEAMKTILDDLR	M1(Oxidation);K2(DSSO)	2	P19823	327	24034;24036;24037;24038;24039	HDL_UC_01_XL_20190319_Fraction08.raw	F25	0
P02647	262	K	Q86Y46	8	K	240.33						LAEYHAKATEHLSTLSEK-SKEQLTPLIK	DSSO	Inter	MS2_MS3	MS3	2	1	4	267.07	227.73	669.152	5	3341.73	11506	39.8588	-3.93133	61.04	P02647-P02652	LAEYHAKATEHLSTLSEK	K7(DSSO)	7	P02647	219	SKEQLTPLIK	K2(DSSO)	2	P02652	69	11506;11507;11508;11509;11510	HDL_UC_01_XL_20190319_Fraction05.raw	F22	0
P02647	131	K	P10646	68	K	243.1						NSLFEYQKNNK-TSEVKQLIK	DSSO	Inter	MS2_MS3	MS3	2	1	4	263.29	169.09	647.582	4	2587.31	16701	42.8598	-1.42756	54.03	P02671-P02679	NSLFEYQKNNK	K8(DSSO)	8	P02671	97	TSEVKQLIK	K5(DSSO)	5	P02679	84	16701;16702;16703;16704;16705	HDL_UC_XL_20190319_01.raw	F26	0
P02647	64	K	P21333	43	K	243.23						SPELQAEAKSYFEK-IKQSELSAK	DSSO	Inter	MS2_MS3	MS3	2	1	4	258.6	194.69	697.599	4	2787.37	16231	42.1936	-2.29323	61.04	P02652-P02654	SPELQAEAKSYFEK	K9(DSSO)	9	P02652	62	IKQSELSAK	K2(DSSO)	2	P02654	56	16231;16236;16237;16238;16239	HDL_UC_XL_20190319_02.raw	F27	0
P02647	36	K	P21333	43	K	184.03						LAEYHAKATEHLSTLSEK-KIQQNTFTR	DSSO	Inter	MS2_MS3	MS3	2	0	3	257.55	243.02	830.921	4	3320.66	9518	34.5692	3.26893	61.04	P02647-P21333	LAEYHAKATEHLSTLSEK	K7(DSSO)	7	P02647	219	KIQQNTFTR	K1(DSSO)	1	P21333	43	9518;9520;9521;9522;9523	HDL_UC_01_XL_20190319_Fraction05.raw	F22	0
P02652	69	K	P35613	350	K	240.23						VKSPELQAEAKSYFEK-IKQSELSAK	DSSO	Inter	MS2_MS3	MS3	2	1	4	257.48	214.15	754.389	4	3014.53	13809	37.1625	-2.15256	61.04	P02652-P02654	VKSPELQAEAKSYFEK	K11(DSSO)	11	P02652	62	IKQSELSAK	K2(DSSO)	2	P02654	56	13809;13811;13812;13813;13814	HDL_UC_XL_20190319_02.raw	F27	0
P02647	262	K	P21333	43	K	226.73						LHELQEKLSPLGEEMRDR-AIMKRFFFNIFTR	DSSO	Inter	MS2_MS3	MS3	2	1	3	256.98	225	809.613	5	4044.03	22046	54.0852	-2.41396	37.17	P02647-P10646	LHELQEKLSPLGEEMRDR	K7(DSSO)	7	P02647	164	AIMKRFFFNIFTR	M3(Oxidation);K4(DSSO)	4	P10646	68	22046;22048;22049;22050;22051	HDL_UC_XL_20190319_02.raw	F27	0
P02647	219	K	P12883	1859	K	351.93						LHELQEKLSPLGEEMRDR-AIMKRFFFNIFTR	DSSO	Inter	MS2_MS3	MS3	2	0	4	256.98	241.04	674.843	6	4044.02	22079	54.1407	-1.71657	49.07	P02647-P10646	LHELQEKLSPLGEEMRDR	K7(DSSO)	7	P02647	164	AIMKRFFFNIFTR	M3(Oxidation);K4(DSSO)	4	P10646	68	22079;22081;22082;22083;22084	HDL_UC_XL_20190319_02.raw	F27	0
P02652	53	K	P02654	63	K	43.46						VSFLSALEEYTKK-SKEQLTPLIKK	DSSO	Inter	MS2_MS3	MS3	2	0	4	255.12	153.61	739.905	4	2956.6	19243	65.2432	-2.4217	61.04	P02652-P02647	VSFLSALEEYTKK	K12(DSSO)	12	P02647	262	SKEQLTPLIKK	K10(DSSO)	10	P02652	77	19243;19245;19246;19247;19248	HDL_UC_01_XL_20190319_Fraction08.raw	F25	0
P02652	77	K	P02654	38	K	167.84						SPELQAEAKSYFEK-GPGGVWAAKLISR	DSSO	Inter	MS2_MS3	MS3	2	1	4	254.01	201.83	774.644	4	3095.55	19213	67.0219	-2.36605	61.04	P02652-P35542	SPELQAEAKSYFEK	K9(DSSO)	9	P02652	62	GPGGVWAAKLISR	K9(DSSO)	9	P35542	74	19213;19215;19216;19217;19218	HDL_UC_01_XL_20190319_Fraction07.raw	F24	0
P02652	77	K	P02654	47	K	239.82						KMTVTDQVNCPK-SKEQLTPLIK	DSSO	Inter	MS2_MS3	MS3	2	1	4	253.29	203.84	684.351	4	2734.38	12256	39.4545	-2.32199	61.04	P02652-P05090	KMTVTDQVNCPK	K1(DSSO);C10(Carbamidomethyl)	1	P05090	176	SKEQLTPLIK	K2(DSSO)	2	P02652	69	12256;12257;12258;12259;12260	HDL_UC_01_XL_20190319_Fraction04.raw	F21	0
P01023	123	K	P10909	429	K	83.4						ATEHLSTLSEKAKPALEDLR-MKQTVEAMKTILDDLR	DSSO	Inter	MS2_MS3	MS3	2	1	3	252.81	237.91	855.64	5	4274.17	23547	78.3424	-0.31879	54.03	P02647-P19823	ATEHLSTLSEKAKPALEDLR	K11(DSSO)	11	P02647	230	MKQTVEAMKTILDDLR	K2(DSSO);M8(Oxidation)	2	P19823	327	23547;23549;23550;23551;23552	HDL_UC_01_XL_20190319_Fraction07.raw	F24	0
P02647	232	K	P26038	568	K	98.03						ATEHLSTLSEKAKPALEDLR-SPELQAEAKSYFEK	DSSO	Inter	MS2_MS3	MS3	2	1	4	252.81	222.83	799.405	5	3992.99	18191	55.6108	-2.27716	61.04	P02647-P02652	ATEHLSTLSEKAKPALEDLR	K11(DSSO)	11	P02647	230	SPELQAEAKSYFEK	K9(DSSO)	9	P02652	62	18191;18193;18194;18195;18196	HDL_UC_01_XL_20190319_Fraction05.raw	F22	0
P02647	120	K	P26038	568	K	145.23						LKEFGNTLEDKAR-VKSPELQAEAK	DSSO	Inter	MS2_MS3	MS3	2	1	4	251.95	221	720.122	4	2877.47	9364	34.145	-2.94919	61.04	P02654-P02652	LKEFGNTLEDKAR	K11(DSSO)	11	P02654	47	VKSPELQAEAK	K2(DSSO)	2	P02652	53	9364;9366;9367;9368;9369	HDL_UC_01_XL_20190319_Fraction05.raw	F22	0
P00738	112	K	P08779	15	K	169.44						MELQSALEEAEASLEHEEGKILR-QKVEPLRAELQEGAR	DSSO	Inter	MS2_MS3	MS3	2	0	4	251.88	215.22	642.753	7	4493.22	21934	53.8669	-1.51016	50.07	P02647-P12883	MELQSALEEAEASLEHEEGKILR	K20(DSSO)	20	P12883	1557	QKVEPLRAELQEGAR	K2(DSSO)	2	P02647	142	21934;21936;21937;21938;21939	HDL_UC_XL_20190319_02.raw	F27	0
P01023	123	K	P02647	83	K	137.61						SPELQAEAKSYFEK-VKEKLK	DSSO	Inter	MS2_MS3	MS3	2	1	4	248.22	195.65	632.83	4	2528.3	10261	36.6372	-2.96415	73.05	P02652-P02654	SPELQAEAKSYFEK	K9(DSSO)	9	P02652	62	VKEKLK	K4(DSSO)	4	P02654	78	10261;10262;10263;10264;10265	HDL_UC_01_XL_20190319_Fraction05.raw	F22	0
P02647	83	K	P02652	62	K	335.69						ATEHLSTLSEKAKPALEDLR-SLNVASGSGKSGGYGFGRGR	DSSO	Inter	MS2_MS3	MS3	2	0	3	248.13	243.55	1070.79	4	4280.13	19220	67.0417	-3.73125	49.07	P02647-Q3SY84	ATEHLSTLSEKAKPALEDLR	K11(DSSO)	11	P02647	230	SLNVASGSGKSGGYGFGRGR	K10(DSSO)	10	Q3SY84	65	19220;19222;19223;19224;19225	HDL_UC_01_XL_20190319_Fraction07.raw	F24	0
P02647	230	K	P19823	327	K	268.83						LHELQEKLSPLGEEMR-KIQQNTFTR	DSSO	Inter	MS2_MS3	MS3	2	0	4	246.96	195.37	801.154	4	3201.59	14704	50.9977	2.35933	61.04	P02647-P21333	LHELQEKLSPLGEEMR	K7(DSSO)	7	P02647	164	KIQQNTFTR	K1(DSSO)	1	P21333	43	14704;14706;14707;14708;14709	HDL_UC_01_XL_20190319_Fraction06.raw	F23	0
P02647	262	K	P35542	26	K	216.53						QLNLKLLDNWDSVTSTFSK-KIQQNTFTR	DSSO	Inter	MS2_MS3	MS3	2	1	4	246.79	214.99	876.196	4	3501.76	23978	78.185	1.54006	61.04	P02647-P21333	QLNLKLLDNWDSVTSTFSK	K5(DSSO)	5	P02647	69	KIQQNTFTR	K1(DSSO)	1	P21333	43	23978;23980;23981;23982;23983	HDL_UC_01_XL_20190319_Fraction08.raw	F25	0
P02647	164	K	P21333	43	K	302.35						DSGRDYVSQFEGSALGKQLNLK-KIQQNTFTR	DSSO	Inter	MS2_MS3	MS3	2	0	4	243.23	181.33	926.963	4	3704.83	25451	60.908	2.32038	61.04	P02647-P21333	DSGRDYVSQFEGSALGKQLNLK	K17(DSSO)	17	P02647	64	KIQQNTFTR	K1(DSSO)	1	P21333	43	25451;25453;25454;25455;25456	HDL_UC_XL_20190319_02.raw	F27	0
P02647	83	K	P13671	397	K	148.24						AIMKRFFFNIFTR-KWQEEMELYR	DSSO	Inter	MS2_MS3	MS3	2	0	3	243.1	187.92	819.652	4	3275.59	23967	57.9078	-2.10615	61.04	P02647-P10646	AIMKRFFFNIFTR	M3(Oxidation);K4(DSSO)	4	P10646	68	KWQEEMELYR	K1(DSSO)	1	P02647	131	23967;23972;23973;23974;23975	HDL_UC_XL_20190319_02.raw	F27	0
P02647	262	K	P02652	77	K	312.78						LKEFGNTLEDKAR-VKSPELQAEAK	DSSO	Inter	MS2_MS3	MS3	2	0	4	240.66	207.47	720.122	4	2877.47	9564	32.4837	-2.8576	61.04	P02654-P02652	LKEFGNTLEDKAR	K11(DSSO)	11	P02654	47	VKSPELQAEAK	K2(DSSO)	2	P02652	53	9564;9566;9567;9568;9569	HDL_UC_01_XL_20190319_Fraction04.raw	F21	0
P02652	62	K	P35542	74	K	313.99						VSFLSALEEYTKK-SRQFTYKSGAAAK	DSSO	Inter	MS2_MS3	MS3	2	0	4	240.33	163.46	772.4	4	3086.58	23843	57.6642	-5.60925	61.04	P02647-Q86Y46	VSFLSALEEYTKK	K12(DSSO)	12	P02647	262	SRQFTYKSGAAAK	K7(DSSO)	7	Q86Y46	8	23843;23848;23849;23850;23851	HDL_UC_XL_20190319_02.raw	F27	0
P02652	77	K	P02787	331	K	218.75						RKPEDVLDDDDAGSAPLK-SKEQLTPLIK	DSSO	Inter	MS2_MS3	MS3	2	0	4	240.23	189.75	814.415	4	3254.64	21749	63.5461	0.73403	45.23	P02652-P35613	RKPEDVLDDDDAGSAPLK	K2(DSSO)	2	P35613	350	SKEQLTPLIK	K2(DSSO)	2	P02652	69	21749;21751;21752;21753;21754	HDL_UC_01_XL_20190319_Fraction05.raw	F22	0
P02647	230	K	P13533	364	K	309.69						DSGRDYVSQFEGSALGKQLNLK-KIQQNTFTR	DSSO	Inter	MS2_MS3	MS3	2	0	3	240.14	204.46	926.963	4	3704.83	25620	61.0734	2.62355	61.04	P02647-P21333	DSGRDYVSQFEGSALGKQLNLK	K17(DSSO)	17	P02647	64	KIQQNTFTR	K1(DSSO)	1	P21333	43	25620;25625;25626;25627;25628	HDL_UC_XL_20190319_01.raw	F26	0
P02647	47	K	P05107	196	K	238.43						LKEFGNTLEDKAR-EQLTPLIKK	DSSO	Inter	MS2_MS3	MS3	2	0	4	239.82	219.54	687.622	4	2747.47	12687	42.8576	-4.43397	49.07	P02654-P02652	LKEFGNTLEDKAR	K11(DSSO)	11	P02654	47	EQLTPLIKK	K8(DSSO)	8	P02652	77	12687;12692;12693;12694;12695	HDL_UC_01_XL_20190319_Fraction05.raw	F22	0
P02647	142	K	P35542	74	K	198.92						NNKDSHSLTTNIMEILR-TSEVKQLIK	DSSO	Inter	MS2_MS3	MS3	2	1	4	239.58	225.71	797.912	4	3188.63	25452	60.7335	-1.98541	54.03	P02671-P02679	NNKDSHSLTTNIMEILR	K3(DSSO)	3	P02671	100	TSEVKQLIK	K5(DSSO)	5	P02679	84	25452;25454;25455;25456;25457	HDL_UC_XL_20190319_01.raw	F26	0
P02647	230	K	Q3SY84	65	K	298.77						ATEHLSTLSEKAKPALEDLR-SPELQAEAKSYFEK	DSSO	Inter	MS2_MS3	MS3	2	1	4	239.31	181.82	799.396	5	3992.95	18278	55.7934	-3.86596	61.04	P02652-P02647	ATEHLSTLSEKAKPALEDLR	K11(DSSO)	11	P02647	230	SPELQAEAKSYFEK	K9(DSSO)	9	P02652	62	18278;18280;18281;18282;18283	HDL_UC_01_XL_20190319_Fraction05.raw	F22	0
P01019	75	K	P01023	123	K	74.42						VKDLATVYVDVLKDSGR-EKECQPPFAFRHVLK	DSSO	Inter	MS2_MS3	MS3	2	0	3	238.43	211.71	981.004	4	3921	24338	79.0314	-0.12038	49.07	P02647-P05107	VKDLATVYVDVLKDSGR	K13(DSSO)	13	P02647	47	EKECQPPFAFRHVLK	K2(DSSO);C4(Carbamidomethyl)	2	P05107	196	24338;24340;24341;24342;24343	HDL_UC_01_XL_20190319_Fraction08.raw	F25	0
P02652	77	K	P02654	74	K	196.67						DYVSQFEGSALGKQLNLK-KIQQNTFTR	DSSO	Inter	MS2_MS3	MS3	2	0	3	238.12	219.97	823.169	4	3289.65	23189	66.9305	1.58243	54.03	P02647-P21333	DYVSQFEGSALGKQLNLK	K13(DSSO)	13	P02647	64	KIQQNTFTR	K1(DSSO)	1	P21333	43	23189;23191;23192;23193;23194	HDL_UC_01_XL_20190319_Fraction05.raw	F22	0
P02647	83	K	P12035	415	K	184.44						SPELQAEAKSYFEK-VKEKLK	DSSO	Inter	MS2_MS3	MS3	2	1	4	237.21	174.32	632.829	4	2528.29	12500	34.096	-1.56224	54.03	P02652-P02654	SPELQAEAKSYFEK	K9(DSSO)	9	P02652	62	VKEKLK	K4(DSSO)	4	P02654	78	12500;12505;12506;12507;12508	HDL_UC_XL_20190319_02.raw	F27	0
P02647	83	K	P21333	43	K	192.4						GTEWVDPEDPTVIAENELLGAAAAIEAAAKK-VSFLSALEEYTKK	DSSO	Inter	MS2_MS3	MS3	2	0	3	234.7	172.33	971.09	5	4851.42	23056	77.1852	-1.4663	61.04	P02647-Q9Y490	GTEWVDPEDPTVIAENELLGAAAAIEAAAKK	K30(DSSO)	30	Q9Y490	2321	VSFLSALEEYTKK	K12(DSSO)	12	P02647	262	23056;23058;23059;23060;23061	HDL_UC_01_XL_20190319_Fraction07.raw	F24	0
P02647	262	K	Q9Y490	2321	K	234.7						SFFKEALQGVGDMGR-EQLTPLIKK	DSSO	Inter	MS2_MS3	MS3	2	1	4	233.86	216.77	717.872	4	2868.47	22364	70.0134	-2.82853	54.03	P35542-P02652	SFFKEALQGVGDMGR	K4(DSSO)	4	P35542	26	EQLTPLIKK	K8(DSSO)	8	P02652	77	22364;22365;22366;22367;22368	HDL_UC_01_XL_20190319_Fraction06.raw	F23	0
P02652	53	K	P02654	56	K	222.32						LLDNWDSVTSTFSKLR-SPELQAEAKSYFEK	DSSO	Inter	MS2_MS3	MS3	2	1	4	232.22	185.13	917.197	4	3665.77	23529	78.3073	-2.66002	61.04	P02652-P02647	LLDNWDSVTSTFSKLR	K14(DSSO)	14	P02647	83	SPELQAEAKSYFEK	K9(DSSO)	9	P02652	62	23529;23533;23534;23535;23536	HDL_UC_01_XL_20190319_Fraction07.raw	F24	0
P02652	69	K	P05090	176	K	253.29						LHELQEKLSPLGEEMRDR-AIMKRFFFNIFTR	DSSO	Inter	MS2_MS3	MS3	2	0	3	231.83	127.56	809.612	5	4044.03	18302	55.8453	-2.41632	61.04	P02647-P10646	LHELQEKLSPLGEEMRDR	K7(DSSO)	7	P02647	164	AIMKRFFFNIFTR	M3(Oxidation);K4(DSSO)	4	P10646	68	18302;18304;18305;18306;18307	HDL_UC_01_XL_20190319_Fraction05.raw	F22	0
P02652	51	K	P35542	74	K	181.53						LKEFGNTLEDKAR-SKEQLTPLIKK	DSSO	Inter	MS2_MS3	MS3	2	0	4	227.72	108.82	741.402	4	2962.59	10725	35.5927	-3.71282	61.04	P02652-P02654	LKEFGNTLEDKAR	K11(DSSO)	11	P02654	47	SKEQLTPLIKK	K10(DSSO)	10	P02652	77	10725;10727;10728;10729;10730	HDL_UC_01_XL_20190319_Fraction04.raw	F21	0
P02652	53	K	P35542	26	K	169.21						KIQQNTFTR-QKVEPLR	DSSO	Inter	MS2_MS3	MS3	2	1	4	227.71	186.14	541.289	4	2162.13	9819	27.8283	2.85614	54.03	P02647-P21333	KIQQNTFTR	K1(DSSO)	1	P21333	43	QKVEPLR	K2(DSSO)	2	P02647	142	9819;9820;9821;9822;9823	HDL_UC_XL_20190319_02.raw	F27	0
P02652	69	K	P02654	47	K	201.83						VSFLSALEEYTKK-KIQQNTFTR	DSSO	Inter	MS2_MS3	MS3	2	0	3	226.73	184.35	702.61	4	2807.42	23635	68.05	1.3474	73.05	P02647-P21333	VSFLSALEEYTKK	K12(DSSO)	12	P02647	262	KIQQNTFTR	K1(DSSO)	1	P21333	43	23635;23637;23638;23639;23640	HDL_UC_01_XL_20190319_Fraction05.raw	F22	0
P02647	120	K	P12035	415	K	117.86						TKYTGNPTKMYEVVYQIGTETR-QKVEPLRAELQEGAR	DSSO	Inter	MS2_MS3	MS3	2	1	3	226.67	181.82	746.873	6	4476.2	20341	64.7152	0.4286	61.04	P02647-Q9UHG3	TKYTGNPTKMYEVVYQIGTETR	K9(DSSO);M10(Oxidation)	9	Q9UHG3	291	QKVEPLRAELQEGAR	K2(DSSO)	2	P02647	142	20341;20343;20344;20345;20346	HDL_UC_01_XL_20190319_Fraction06.raw	F23	0
P01023	123	K	P02647	120	K	172.17						QLNLKLLDNWDSVTSTFSK-KIQQNTFTR	DSSO	Inter	MS2_MS3	MS3	2	1	4	226.65	200.07	876.195	4	3501.76	25580	78.2071	0.25074	61.04	P02647-P21333	QLNLKLLDNWDSVTSTFSK	K5(DSSO)	5	P02647	69	KIQQNTFTR	K1(DSSO)	1	P21333	43	25580;25585;25586;25587;25588	HDL_UC_01_XL_20190319_Fraction06.raw	F23	0
P02647	120	K	Q9Y490	2321	K	122.18						VSFLSALEEYTKK-SRQFTYKSGAAAK	DSSO	Inter	MS2_MS3	MS3	2	0	4	225.55	164.13	772.396	4	3086.56	23901	57.5378	-5.24974	61.04	P02647-Q86Y46	VSFLSALEEYTKK	K12(DSSO)	12	P02647	262	SRQFTYKSGAAAK	K7(DSSO)	7	Q86Y46	8	23901;23906;23907;23908;23909	HDL_UC_XL_20190319_01.raw	F26	0
P02647	219	K	P02654	56	K	346.28						VKSPELQAEAKSYFEK-IKQSELSAK	DSSO	Inter	MS2_MS3	MS3	2	0	4	224.36	156.33	754.39	4	3014.54	14013	37.3449	-0.77721	61.04	P02652-P02654	VKSPELQAEAKSYFEK	K11(DSSO)	11	P02652	62	IKQSELSAK	K2(DSSO)	2	P02654	56	14013;14014;14015;14016;14017	HDL_UC_XL_20190319_01.raw	F26	0
P02652	77	K	P05090	176	K	32.47						LLDNWDSVTSTFSKLR-SPELQAEAKSYFEK	DSSO	Inter	MS2_MS3	MS3	2	1	3	223.39	154.63	917.198	4	3665.77	25642	78.3431	-3.09064	61.04	P02652-P02647	LLDNWDSVTSTFSKLR	K14(DSSO)	14	P02647	83	SPELQAEAKSYFEK	K9(DSSO)	9	P02652	62	25642;25645;25646;25647	HDL_UC_01_XL_20190319_Fraction06.raw	F23	0
P02647	219	K	P02652	69	K	351.93						VKSPELQAEAK-IKQSELSAK	DSSO	Inter	MS2_MS3	MS3	2	1	4	222.32	222.32	590.816	4	2360.24	5461	20.0689	-3.61802	45.23	P02654-P02652	VKSPELQAEAK	K2(DSSO)	2	P02652	53	IKQSELSAK	K2(DSSO)	2	P02654	56	5461;5462;5463;5464;5465	HDL_UC_01_XL_20190319_Fraction02.raw	F19	0
P02647	232	K	Q96N23	2885	K	23.24						DSGRDYVSQFEGSALGKQLNLK-KIQQNTFTR	DSSO	Inter	MS2_MS3	MS3	2	0	4	222.2	154.49	926.964	4	3704.83	26861	80.3906	1.42076	61.04	P02647-P21333	DSGRDYVSQFEGSALGKQLNLK	K17(DSSO)	17	P02647	64	KIQQNTFTR	K1(DSSO)	1	P21333	43	26861;26866;26867;26868;26869	HDL_UC_01_XL_20190319_Fraction04.raw	F21	0
P02647	230	K	P02652	53	K	278.61						SFFKEALQGVGDMGR-SKEQLTPLIKK	DSSO	Inter	MS2_MS3	MS3	2	1	4	221.44	165.12	775.653	4	3099.59	16248	54.7763	-4.61103	61.04	P02652-P35542	SFFKEALQGVGDMGR	K4(DSSO);M13(Oxidation)	4	P35542	26	SKEQLTPLIKK	K10(DSSO)	10	P02652	77	16248;16253;16254;16255;16256	HDL_UC_01_XL_20190319_Fraction06.raw	F23	0
P02647	230	K	P02652	77	K	281.41						DSGRDYVSQFEGSALGKQLNLK-KIQQNTFTR	DSSO	Inter	MS2_MS3	MS3	2	0	3	220.16	163.57	926.961	4	3704.82	20937	61.6593	1.31559	37.17	P02647-P21333	DSGRDYVSQFEGSALGKQLNLK	K17(DSSO)	17	P02647	64	KIQQNTFTR	K1(DSSO)	1	P21333	43	20937;20939;20940;20941;20942	HDL_UC_01_XL_20190319_Fraction05.raw	F22	0
P02652	77	K	P05090	175	K	37.65						ATEHLSTLSEKAKPALEDLR-VKSPELQAEAK	DSSO	Inter	MS2_MS3	MS3	2	0	4	218.99	216.9	713.974	5	3565.84	13030	41.3828	-3.82117	61.04	P02647-P02652	ATEHLSTLSEKAKPALEDLR	K11(DSSO)	11	P02647	230	VKSPELQAEAK	K2(DSSO)	2	P02652	53	13030;13035;13036;13037;13038	HDL_UC_01_XL_20190319_Fraction04.raw	F21	0
P02652	51	K	P05090	175	K	168.82						AIMKRFFFNIFTR-KWQEEMELYR	DSSO	Inter	MS2_MS3	MS3	2	0	3	218.83	179.83	819.651	4	3275.58	19818	59.1349	-2.587	61.04	P02647-P10646	AIMKRFFFNIFTR	M3(Oxidation);K4(DSSO)	4	P10646	68	KWQEEMELYR	K1(DSSO)	1	P02647	131	19818;19819;19820;19821;19822	HDL_UC_01_XL_20190319_Fraction05.raw	F22	0
P02647	230	K	P02652	69	K	278.61						MDAKMYLGYEYVTAIRNLR-SKEQLTPLIKK	DSSO	Inter	MS2_MS3	MS3	2	0	4	218.75	123.27	750.599	5	3748.97	21342	72.5825	-4.89783	61.04	P02652-P02787	MDAKMYLGYEYVTAIRNLR	K4(DSSO)	4	P02787	331	SKEQLTPLIKK	K10(DSSO)	10	P02652	77	21342;21344;21345;21346;21347	HDL_UC_01_XL_20190319_Fraction07.raw	F24	0
P02647	230	K	P02652	62	K	252.81						LHELQEKLSPLGEEMR-KIQQNTFTR	DSSO	Inter	MS2_MS3	MS3	2	0	4	218.6	182.75	801.154	4	3201.6	16724	50.9208	2.12432	42.1	P02647-P21333	LHELQEKLSPLGEEMR	K7(DSSO)	7	P02647	164	KIQQNTFTR	K1(DSSO)	1	P21333	43	16724;16726;16727;16728;16729	HDL_UC_01_XL_20190319_Fraction04.raw	F21	0
P01011	216	K	P02647	263	K	25.58						LHELQEKLSPLGEEMRDR-AIMKRFFFNIFTR	DSSO	Inter	MS2_MS3	MS3	2	0	3	218.35	186.06	812.809	5	4060.02	16069	50.941	-2.94623	84.95	P02647-P10646	LHELQEKLSPLGEEMRDR	K7(DSSO);M15(Oxidation)	7	P02647	164	AIMKRFFFNIFTR	M3(Oxidation);K4(DSSO)	4	P10646	68	16069;16074;16075;16076;16077	HDL_UC_01_XL_20190319_Fraction05.raw	F22	0
P02647	219	K	P02652	53	K	298.56						QLNLKLLDNWDSVTSTFSK-KIQQNTFTR	DSSO	Inter	MS2_MS3	MS3	2	1	4	218.03	195.37	876.196	4	3501.76	23467	78.174	2.00779	54.03	P02647-P21333	QLNLKLLDNWDSVTSTFSK	K5(DSSO)	5	P02647	69	KIQQNTFTR	K1(DSSO)	1	P21333	43	23467;23469;23470;23471;23472	HDL_UC_01_XL_20190319_Fraction07.raw	F24	0
P02647	219	K	P21333	43	K	398.63						SFFKEALQGVGDMGR-VSFLSALEEYTKK	DSSO	Inter	MS2_MS3	MS3	2	1	4	216.53	151.77	829.16	4	3313.62	24364	80.1743	-2.51715	61.04	P02647-P35542	SFFKEALQGVGDMGR	K4(DSSO)	4	P35542	26	VSFLSALEEYTKK	K12(DSSO)	12	P02647	262	24364;24366;24367;24368;24369	HDL_UC_01_XL_20190319_Fraction07.raw	F24	0
P02647	131	K	Q8IUK5	38	K	178.02						MGPTELLIEMEDWKGDK-EVDLKDYEDQQK	DSSO	Inter	MS2_MS3	MS3	2	1	4	215.08	189.28	915.419	4	3658.65	34492	79.3285	-2.16707	61.04	P02671-P02675	MGPTELLIEMEDWKGDK	K14(DSSO)	14	P02675	348	EVDLKDYEDQQK	K5(DSSO)	5	P02671	195	34492;34494;34495;34496;34497	HDL_UC_XL_20190319_01.raw	F26	0
P02652	53	K	Q14CN4	340	K	145.41						LHELQEKLSPLGEEMR-KIQQNTFTR	DSSO	Inter	MS2_MS3	MS3	2	0	3	214.81	199.9	805.153	4	3217.59	14109	46.401	2.23142	73.05	P02647-P21333	LHELQEKLSPLGEEMR	K7(DSSO);M15(Oxidation)	7	P02647	164	KIQQNTFTR	K1(DSSO)	1	P21333	43	14109;14110;14111;14112;14113	HDL_UC_01_XL_20190319_Fraction05.raw	F22	0
P02647	142	K	P02652	77	K	320.96						SKEQLTPLIK-IKQSELSAK	DSSO	Inter	MS2_MS3	MS3	2	1	4	213.91	148.22	580.073	4	2317.27	9608	34.8032	-2.64408	61.04	P02652-P02654	SKEQLTPLIK	K2(DSSO)	2	P02652	69	IKQSELSAK	K2(DSSO)	2	P02654	56	9608;9610;9611;9612;9613	HDL_UC_01_XL_20190319_Fraction05.raw	F22	0
P02652	67	K	P02654	63	K	196.07						SFFKEALQGVGDMGR-SYFEKSK	DSSO	Inter	MS2_MS3	MS3	2	1	4	213.49	172.61	676.566	4	2703.24	16837	56.183	-1.33366	45.23	P35542-P02652	SFFKEALQGVGDMGR	K4(DSSO);M13(Oxidation)	4	P35542	26	SYFEKSK	K5(DSSO)	5	P02652	67	16837;16839;16840;16841;16842	HDL_UC_01_XL_20190319_Fraction06.raw	F23	0
P02652	53	K	P05090	175	K	172.76						LHELQEKLSPLGEEMRDR-KIQQNTFTR	DSSO	Inter	MS2_MS3	MS3	2	0	4	212.35	171.38	695.351	5	3472.73	14948	48.4401	1.37746	61.04	P02647-P21333	LHELQEKLSPLGEEMRDR	K7(DSSO)	7	P02647	164	KIQQNTFTR	K1(DSSO)	1	P21333	43	14948;14950;14951;14952;14953	HDL_UC_01_XL_20190319_Fraction05.raw	F22	0
P02652	53	K	P21333	43	K	115.65						VKSPELQAEAKSYFEK-VKEKLK	DSSO	Inter	MS2_MS3	MS3	2	1	4	209.93	173.43	689.621	4	2755.46	10859	30.1126	-1.59554	61.04	P02652-P02654	VKSPELQAEAKSYFEK	K11(DSSO)	11	P02652	62	VKEKLK	K4(DSSO)	4	P02654	78	10859;10861;10862;10863;10864	HDL_UC_XL_20190319_02.raw	F27	0
												VKSPELQAEAKSYFEK-VKEKLK	DSSO	Inter	MS2_MS3	MS3	2	1	4	208.38	168.7	689.623	4	2755.47	9226	31.632	-3.69828	61.04	P02652-P02654	VKSPELQAEAKSYFEK	K11(DSSO)	11	P02652	62	VKEKLK	K4(DSSO)	4	P02654	78	9226;9228;9229;9230;9231	HDL_UC_01_XL_20190319_Fraction04.raw	F21	0
												QLNLKLLDNWDSVTSTFSK-KIQQNTFTR	DSSO	Inter	MS2_MS3	MS3	2	1	4	208.34	195.82	876.195	4	3501.76	33491	77.4901	2.69207	61.04	P02647-P21333	QLNLKLLDNWDSVTSTFSK	K5(DSSO)	5	P02647	69	KIQQNTFTR	K1(DSSO)	1	P21333	43	33491;33493;33494;33495;33496	HDL_UC_XL_20190319_01.raw	F26	0
												KIQQNTFTR-QKVEPLR	DSSO	Inter	MS2_MS3	MS3	2	0	3	208.22	170.04	541.289	4	2162.13	8034	28.7428	2.23551	54.03	P02647-P21333	KIQQNTFTR	K1(DSSO)	1	P21333	43	QKVEPLR	K2(DSSO)	2	P02647	142	8034;8036;8037;8038;8039	HDL_UC_01_XL_20190319_Fraction02.raw	F19	0
												SFFKEALQGVGDMGR-EQLTPLIKK	DSSO	Inter	MS2_MS3	MS3	2	1	4	208.18	187.61	717.874	4	2868.47	29383	68.9072	-2.38266	54.03	P35542-P02652	SFFKEALQGVGDMGR	K4(DSSO)	4	P35542	26	EQLTPLIKK	K8(DSSO)	8	P02652	77	29383;29385;29386;29387;29388	HDL_UC_XL_20190319_02.raw	F27	0
												LHELQEKLSPLGEEMRDR-AIMKRFFFNIFTR	DSSO	Inter	MS2_MS3	MS3	2	0	4	207.39	172.11	809.612	5	4044.03	16241	56.7248	-1.14787	61.04	P02647-P10646	LHELQEKLSPLGEEMRDR	K7(DSSO)	7	P02647	164	AIMKRFFFNIFTR	M3(Oxidation);K4(DSSO)	4	P10646	68	16241;16243;16244;16245;16246	HDL_UC_01_XL_20190319_Fraction08.raw	F25	0
												SKEQLTPLIK-IKQSELSAK	DSSO	Inter	MS2_MS3	MS3	2	1	4	205.88	155.01	580.073	4	2317.27	9910	33.1768	-2.85792	42.1	P02652-P02654	SKEQLTPLIK	K2(DSSO)	2	P02652	69	IKQSELSAK	K2(DSSO)	2	P02654	56	9910;9911;9912;9913;9914	HDL_UC_01_XL_20190319_Fraction03.raw	F20	0
												KWQEEMELYR-KIQQNTFTR	DSSO	Inter	MS2_MS3	MS3	2	0	3	205.74	155.63	676.825	4	2704.28	15325	48.8511	0.88746	61.04	P02647-P21333	KWQEEMELYR	K1(DSSO)	1	P02647	131	KIQQNTFTR	K1(DSSO)	1	P21333	43	15325;15326;15327;15328;15329	HDL_UC_01_XL_20190319_Fraction03.raw	F20	0
												KIQQNTFTR-QKVEPLR	DSSO	Inter	MS2_MS3	MS3	2	0	4	203.07	152.27	541.289	4	2162.13	9815	27.701	3.83276	54.03	P02647-P21333	KIQQNTFTR	K1(DSSO)	1	P21333	43	QKVEPLR	K2(DSSO)	2	P02647	142	9815;9816;9817;9818;9819	HDL_UC_XL_20190319_01.raw	F26	0
												VKSPELQAEAK-VKEKLK	DSSO	Inter	MS2_MS3	MS3	2	1	4	201.93	104.78	526.046	4	2101.16	3168	12.5227	-2.08068	49.07	P02652-P02654	VKSPELQAEAK	K2(DSSO)	2	P02652	53	VKEKLK	K4(DSSO)	4	P02654	78	3168;3169;3170;3171;3172	HDL_UC_01_XL_20190319_Fraction02.raw	F19	0
												LKEFGNTLEDKAR-SKEQLTPLIK	DSSO	Inter	MS2_MS3	MS3	2	0	4	201.83	174.82	709.381	4	2834.5	12363	44.7711	-1.9484	61.04	P02654-P02652	LKEFGNTLEDKAR	K11(DSSO)	11	P02654	47	SKEQLTPLIK	K2(DSSO)	2	P02652	69	12363;12368;12369;12370;12371	HDL_UC_01_XL_20190319_Fraction06.raw	F23	0
												MKGLIDEVNQDFTNR-GHRPLDKK	DSSO	Inter	MS2_MS3	MS3	2	1	4	201.48	191.33	722.612	4	2887.43	13607	36.6535	-1.86402	45.23	P02671-P02675	MKGLIDEVNQDFTNR	K2(DSSO)	2	P02671	71	GHRPLDKK	K7(DSSO)	7	P02675	51	13607;13608;13609;13610;13611	HDL_UC_XL_20190319_02.raw	F27	0
												GPGGVWAAKLISR-VKEKLK	DSSO	Inter	MS2_MS3	MS3	2	1	4	201.48	179.9	554.068	4	2213.25	14042	37.4082	-0.79016	61.04	P35542-P02654	GPGGVWAAKLISR	K9(DSSO)	9	P35542	74	VKEKLK	K4(DSSO)	4	P02654	78	14042;14047;14048;14049;14050	HDL_UC_XL_20190319_01.raw	F26	0
												VKSPELQAEAK-IKQSELSAK	DSSO	Inter	MS2_MS3	MS3	2	1	4	200.21	86.22	590.812	4	2360.23	5476	21.0705	-2.91833	49.07	P02652-P02654	VKSPELQAEAK	K2(DSSO)	2	P02652	53	IKQSELSAK	K2(DSSO)	2	P02654	56	5476;5478;5479;5480;5481	HDL_UC_01_XL_20190319_Fraction04.raw	F21	0
												LHELQEKLSPLGEEMR-AIMKRFFFNIFTR	DSSO	Inter	MS2_MS3	MS3	2	0	4	199.68	161.66	755.386	5	3772.9	17285	59.6904	-0.7182	49.07	P02647-P10646	LHELQEKLSPLGEEMR	K7(DSSO)	7	P02647	164	AIMKRFFFNIFTR	M3(Oxidation);K4(DSSO)	4	P10646	68	17285;17287;17288;17289;17290	HDL_UC_01_XL_20190319_Fraction08.raw	F25	0
												GPGGVWAAKLISR-QKVEPLR	DSSO	Inter	MS2_MS3	MS3	2	1	4	198.92	152.95	585.326	4	2338.28	13878	52.467	-1.87627	54.03	P02647-P35542	GPGGVWAAKLISR	K9(DSSO)	9	P35542	74	QKVEPLR	K2(DSSO)	2	P02647	142	13878;13880;13881;13882;13883	HDL_UC_01_XL_20190319_Fraction07.raw	F24	0
												VKDLATVYVDVLKDSGR-EKECQPPFAFRHVLK	DSSO	Inter	MS2_MS3	MS3	2	0	4	197.51	182.08	785.005	5	3921	24319	78.9879	-0.0944	35.17	P02647-P05107	VKDLATVYVDVLKDSGR	K13(DSSO)	13	P02647	47	EKECQPPFAFRHVLK	K2(DSSO);C4(Carbamidomethyl)	2	P05107	196	24319;24321;24322;24323;24324	HDL_UC_01_XL_20190319_Fraction08.raw	F25	0
												MREWFSETFQKVK-SKEQLTPLIKK	DSSO	Inter	MS2_MS3	MS3	2	0	3	196.67	128.12	790.163	4	3157.63	13477	51.2841	-3.46806	61.04	P02652-P02654	MREWFSETFQKVK	K11(DSSO)	11	P02654	74	SKEQLTPLIKK	K10(DSSO)	10	P02652	77	13477;13478;13479;13480;13481	HDL_UC_01_XL_20190319_Fraction07.raw	F24	0
												ATEHLSTLSEKAKPALEDLR-LTGAIMHYGNMKFKQK	DSSO	Inter	MS2_MS3	MS3	2	0	4	196.61	171.99	850.635	5	4249.14	23310	76.5133	-2.48405	61.04	P02647-P13533	ATEHLSTLSEKAKPALEDLR	K11(DSSO)	11	P02647	230	LTGAIMHYGNMKFKQK	M11(Oxidation);K12(DSSO)	12	P13533	364	23310;23312;23313;23314;23315	HDL_UC_01_XL_20190319_Fraction08.raw	F25	0
												LHELQEKLSPLGEEMR-AIMKRFFFNIFTR	DSSO	Inter	MS2_MS3	MS3	2	0	3	196.47	155.6	943.979	4	3772.9	27321	81.0365	-2.21639	61.04	P02647-P10646	LHELQEKLSPLGEEMR	K7(DSSO)	7	P02647	164	AIMKRFFFNIFTR	M3(Oxidation);K4(DSSO)	4	P10646	68	27321;27323;27324;27325;27326	HDL_UC_01_XL_20190319_Fraction04.raw	F21	0
												VSFLSALEEYTKK-KIQQNTFTR	DSSO	Inter	MS2_MS3	MS3	2	0	3	196.27	146.17	702.608	4	2807.41	28495	66.8916	1.48406	42.1	P02647-P21333	VSFLSALEEYTKK	K12(DSSO)	12	P02647	262	KIQQNTFTR	K1(DSSO)	1	P21333	43	28495;28497;28498;28499;28500	HDL_UC_XL_20190319_01.raw	F26	0
												QSELSAKMR-SYFEKSK	DSSO	Inter	MS2_MS3	MS3	2	1	4	196.07	162.93	524.501	4	2094.98	8028	27.7956	-2.56891	39.46	P02654-P02652	QSELSAKMR	K7(DSSO)	7	P02654	63	SYFEKSK	K5(DSSO)	5	P02652	67	8028;8030;8031;8032;8033	HDL_UC_01_XL_20190319_Fraction03.raw	F20	0
												LKEFGNTLEDKAR-VKSPELQAEAK	DSSO	Inter	MS2_MS3	MS3	2	1	4	194.17	180.31	720.122	4	2877.46	11556	31.5493	-1.12778	61.04	P02654-P02652	LKEFGNTLEDKAR	K11(DSSO)	11	P02654	47	VKSPELQAEAK	K2(DSSO)	2	P02652	53	11556;11557;11558;11559;11560	HDL_UC_XL_20190319_01.raw	F26	0
												VSFLSALEEYTKK-KIQQNTFTR	DSSO	Inter	MS2_MS3	MS3	2	0	3	193.94	134.69	702.611	4	2807.42	21670	68.0443	1.66127	73.05	P02647-P21333	VSFLSALEEYTKK	K12(DSSO)	12	P02647	262	KIQQNTFTR	K1(DSSO)	1	P21333	43	21670;21675;21676;21677;21678	HDL_UC_01_XL_20190319_Fraction06.raw	F23	0
												DVVEDYKKR-QKVEPLR	DSSO	Inter	MS2_MS3	MS3	2	1	3	192.58	150.29	545.288	4	2178.13	8173	29.1691	-2.97042	54.03	P02647-Q3SY84	DVVEDYKKR	K7(DSSO)	7	Q3SY84	217	QKVEPLR	K2(DSSO)	2	P02647	142	8173;8174;8175;8176;8177	HDL_UC_01_XL_20190319_Fraction02.raw	F19	0
												LLDNWDSVTSTFSKLR-KIQQNTFTR	DSSO	Inter	MS2_MS3	MS3	2	0	4	192.4	171.33	794.402	4	3174.59	22946	71.383	3.10516	61.04	P02647-P21333	LLDNWDSVTSTFSKLR	K14(DSSO)	14	P02647	83	KIQQNTFTR	K1(DSSO)	1	P21333	43	22946;22948;22949;22950;22951	HDL_UC_01_XL_20190319_Fraction06.raw	F23	0
												IKQSELSAK-SYFEKSK	DSSO	Inter	MS2_MS3	MS3	2	1	4	192.26	192.26	513.012	4	2049.02	5702	20.7531	-4.4791	49.07	P02654-P02652	IKQSELSAK	K2(DSSO)	2	P02654	56	SYFEKSK	K5(DSSO)	5	P02652	67	5702;5703;5704;5705;5706	HDL_UC_01_XL_20190319_Fraction03.raw	F20	0
												MKGLIDEVNQDFTNR-GHRPLDKK	DSSO	Inter	MS2_MS3	MS3	2	1	4	192.18	160.82	722.611	4	2887.42	13755	36.7231	-1.24932	54.03	P02671-P02675	MKGLIDEVNQDFTNR	K2(DSSO)	2	P02671	71	GHRPLDKK	K7(DSSO)	7	P02675	51	13755;13756;13757;13758;13759	HDL_UC_XL_20190319_01.raw	F26	0
												GTEWVDPEDPTVIAENELLGAAAAIEAAAKK-VSFLSALEEYTKK	DSSO	Inter	MS2_MS3	MS3	2	1	3	191.79	136.96	971.088	5	4851.41	25135	77.181	-1.69263	61.04	P02647-Q9Y490	GTEWVDPEDPTVIAENELLGAAAAIEAAAKK	K30(DSSO)	30	Q9Y490	2321	VSFLSALEEYTKK	K12(DSSO)	12	P02647	262	25135;25137;25138;25139;25140	HDL_UC_01_XL_20190319_Fraction06.raw	F23	0
												QLNLKLLDNWDSVTSTFSK-KIQQNTFTR	DSSO	Inter	MS2_MS3	MS3	2	1	4	191.43	161.27	876.195	4	3501.76	33340	77.4523	2.64293	61.04	P02647-P21333	QLNLKLLDNWDSVTSTFSK	K5(DSSO)	5	P02647	69	KIQQNTFTR	K1(DSSO)	1	P21333	43	33340;33345;33346;33347;33348	HDL_UC_XL_20190319_02.raw	F27	0
												GPGGVWAAKLISR-SKEQLTPLIK	DSSO	Inter	MS2_MS3	MS3	2	1	4	188.28	138.04	657.115	4	2625.44	17677	63.008	-1.4897	61.04	P02652-P35542	GPGGVWAAKLISR	K9(DSSO)	9	P35542	74	SKEQLTPLIK	K2(DSSO)	2	P02652	69	17677;17679;17680;17681;17682	HDL_UC_01_XL_20190319_Fraction07.raw	F24	0
												LHELQEKLSPLGEEMR-KIQQNTFTR	DSSO	Inter	MS2_MS3	MS3	2	0	4	187.89	154.91	801.155	4	3201.6	14368	51.468	1.4183	61.04	P02647-P21333	LHELQEKLSPLGEEMR	K7(DSSO)	7	P02647	164	KIQQNTFTR	K1(DSSO)	1	P21333	43	14368;14369;14370;14371;14372	HDL_UC_01_XL_20190319_Fraction08.raw	F25	0
												VKSPELQAEAK-VKEKLK	DSSO	Inter	MS2_MS3	MS3	2	1	4	186.03	90.75	526.045	4	2101.16	3836	12.6065	-0.95632	54.03	P02652-P02654	VKSPELQAEAK	K2(DSSO)	2	P02652	53	VKEKLK	K4(DSSO)	4	P02654	78	3836;3841;3842;3843;3844	HDL_UC_XL_20190319_01.raw	F26	0
												GPGGVWAAKLISR-VKEKLK	DSSO	Inter	MS2_MS3	MS3	2	1	4	185.96	162.95	554.068	4	2213.25	10971	40.9476	-1.45675	61.04	P35542-P02654	GPGGVWAAKLISR	K9(DSSO)	9	P35542	74	VKEKLK	K4(DSSO)	4	P02654	78	10971;10972;10973;10974;10975	HDL_UC_01_XL_20190319_Fraction08.raw	F25	0
												MDAKMYLGYEYVTAIRNLR-SKEQLTPLIKK	DSSO	Inter	MS2_MS3	MS3	2	0	3	185.84	53.39	750.596	5	3748.95	21530	71.6824	-2.52384	61.04	P02652-P02787	MDAKMYLGYEYVTAIRNLR	K4(DSSO)	4	P02787	331	SKEQLTPLIKK	K10(DSSO)	10	P02652	77	21530;21532;21533;21534;21535	HDL_UC_01_XL_20190319_Fraction08.raw	F25	0
												LKEFGNTLEDKAR-SKEQLTPLIKK	DSSO	Inter	MS2_MS3	MS3	2	1	4	185.25	89.04	593.326	5	2962.6	10483	37.2081	-2.43574	54.03	P02652-P02654	LKEFGNTLEDKAR	K11(DSSO)	11	P02654	47	SKEQLTPLIKK	K10(DSSO)	10	P02652	77	10483;10485;10486;10487;10488	HDL_UC_01_XL_20190319_Fraction05.raw	F22	0
												HGDDLRNTKSEIIELNR-LLDNWDSVTSTFSKLR	DSSO	Inter	MS2_MS3	MS3	2	0	3	184.44	167.41	1013.01	4	4049.01	19184	66.9494	-2.48773	61.04	P02647-P12035	HGDDLRNTKSEIIELNR	K9(DSSO)	9	P12035	415	LLDNWDSVTSTFSKLR	K14(DSSO)	14	P02647	83	19184;19186;19187;19188;19189	HDL_UC_01_XL_20190319_Fraction07.raw	F24	0
												VKDLATVYVDVLK-KIQQNTFTR	DSSO	Inter	MS2_MS3	MS3	2	0	4	184.03	165.24	689.62	4	2755.46	21502	62.9625	1.22204	54.03	P02647-P21333	VKDLATVYVDVLK	K2(DSSO)	2	P02647	36	KIQQNTFTR	K1(DSSO)	1	P21333	43	21502;21505;21506;21507;21508	HDL_UC_01_XL_20190319_Fraction05.raw	F22	0
												VSFLSALEEYTKK-IKQSELSAK	DSSO	Inter	MS2_MS3	MS3	2	1	4	183.67	183.67	669.602	4	2675.39	25614	61.2449	-2.25275	61.04	P02654-P02647	VSFLSALEEYTKK	K12(DSSO)	12	P02647	262	IKQSELSAK	K2(DSSO)	2	P02654	56	25614;25616;25617;25618;25619	HDL_UC_XL_20190319_02.raw	F27	0
												QFTSSSSMKGSCGIGGGIGGGSSRISSVLAGGSCR-YQCKNYYK	DSSO	Inter	MS2_MS3	MS3	3	0	4	182.98	182.98	935.417	5	4673.05	16673	43.0545	1.63031	61.04	P00738-P02533	QFTSSSSMKGSCGIGGGIGGGSSRISSVLAGGSCR	K9(DSSO);C12(Carbamidomethyl);C34(Carbamidomethyl)	9	P02533	15	YQCKNYYK	C3(Carbamidomethyl);K4(DSSO)	4	P00738	112	16673;16674;16675;16676;16677	HDL_UC_XL_20190319_02.raw	F27	0
												ATEHLSTLSEKAKPALEDLR-VKSPELQAEAK	DSSO	Inter	MS2_MS3	MS3	2	1	4	182.47	168.9	713.974	5	3565.84	13441	42.4145	-5.07656	61.04	P02647-P02652	ATEHLSTLSEKAKPALEDLR	K11(DSSO)	11	P02647	230	VKSPELQAEAK	K2(DSSO)	2	P02652	53	13441;13442;13443;13444;13445	HDL_UC_01_XL_20190319_Fraction04.raw	F21	0
												ALADGVQKVHK-SKKDQSPGK	DSSO	Inter	MS2_MS3	MS3	2	1	4	182.16	182.16	575.055	4	2297.2	8453	24.3866	-1.38848	61.04	O14791-P12883	ALADGVQKVHK	K8(DSSO)	8	O14791	167	SKKDQSPGK	K2(DSSO)	2	P12883	206	8453;8454;8455;8456;8457	HDL_UC_XL_20190319_01.raw	F26	0
												GPGGVWAAKLISR-DLMEKVK	DSSO	Inter	MS2_MS3	MS3	2	1	4	181.53	163.74	583.561	4	2331.22	19844	63.4563	-2.55973	45.23	P35542-P02652	GPGGVWAAKLISR	K9(DSSO)	9	P35542	74	DLMEKVK	K5(DSSO)	5	P02652	51	19844;19846;19847;19848;19849	HDL_UC_01_XL_20190319_Fraction06.raw	F23	0
												DSGRDYVSQFEGSALGKQLNLK-KIQQNTFTR	DSSO	Inter	MS2_MS3	MS3	2	0	3	180.41	136.37	926.962	4	3704.83	17279	61.9747	2.03751	61.04	P02647-P21333	DSGRDYVSQFEGSALGKQLNLK	K17(DSSO)	17	P02647	64	KIQQNTFTR	K1(DSSO)	1	P21333	43	17279;17281;17282;17283;17284	HDL_UC_01_XL_20190319_Fraction07.raw	F24	0
												GPGGVWAAKLISR-VKEKLK	DSSO	Inter	MS2_MS3	MS3	2	1	4	179.57	149.27	554.068	4	2213.25	11065	40.963	-1.73548	61.04	P35542-P02654	GPGGVWAAKLISR	K9(DSSO)	9	P35542	74	VKEKLK	K4(DSSO)	4	P02654	78	11065;11066;11067;11068;11069	HDL_UC_01_XL_20190319_Fraction06.raw	F23	0
												LHELQEKLSPLGEEMRDR-KIQQNTFTR	DSSO	Inter	MS2_MS3	MS3	2	0	3	179.51	138.54	868.938	4	3472.73	14958	48.4634	1.91281	61.04	P02647-P21333	LHELQEKLSPLGEEMRDR	K7(DSSO)	7	P02647	164	KIQQNTFTR	K1(DSSO)	1	P21333	43	14958;14960;14961;14962;14963	HDL_UC_01_XL_20190319_Fraction05.raw	F22	0
												QCSKEDGGGWWYNR-IVNLKEK	DSSO	Inter	MS2_MS3	MS3	2	1	4	179.46	179.46	686.571	4	2743.26	16213	41.9574	-1.29384	61.04	P02675-P02679	QCSKEDGGGWWYNR	C2(Carbamidomethyl);K4(DSSO)	4	P02675	426	IVNLKEK	K5(DSSO)	5	P02679	151	16213;16215;16216;16217;16218	HDL_UC_XL_20190319_01.raw	F26	0
												NNKDSHSLTTNIMEILR-TSEVKQLIK	DSSO	Inter	MS2_MS3	MS3	2	1	4	179.37	148.02	638.533	5	3188.64	25496	60.8353	-2.88342	54.03	P02679-P02671	NNKDSHSLTTNIMEILR	K3(DSSO)	3	P02671	100	TSEVKQLIK	K5(DSSO)	5	P02679	84	25496;25498;25499;25500;25501	HDL_UC_XL_20190319_01.raw	F26	0
												ALADGVQKVHK-SKKDQSPGK	DSSO	Inter	MS2_MS3	MS3	2	1	3	179.09	156.31	575.054	4	2297.19	8457	24.6033	-1.93995	61.04	O14791-P12883	ALADGVQKVHK	K8(DSSO)	8	O14791	167	SKKDQSPGK	K2(DSSO)	2	P12883	206	8457;8458;8459;8460;8461	HDL_UC_XL_20190319_02.raw	F27	0
												TAAQNLYEKTYLPAVDEK-AKVQPYLDDFQK	DSSO	Inter	MS2_MS3	MS3	2	1	3	178.76	122.48	916.458	4	3662.81	15553	49.7624	-4.96966	61.04	P02647-P02655	TAAQNLYEKTYLPAVDEK	K9(DSSO)	9	P02655	61	AKVQPYLDDFQK	K2(DSSO)	2	P02647	120	15553;15555;15556;15557;15558	HDL_UC_01_XL_20190319_Fraction05.raw	F22	0
												ALSPQPGAGHDEGPGSGWAAKGTVR-KWQEEMELYR	DSSO	Inter	MS2_MS3	MS3	2	0	3	178.02	146.7	795.176	5	3971.85	14901	48.3373	-4.56601	49.07	P02647-Q8IUK5	ALSPQPGAGHDEGPGSGWAAKGTVR	K21(DSSO)	21	Q8IUK5	38	KWQEEMELYR	K1(DSSO)	1	P02647	131	14901;14903;14904;14905;14906	HDL_UC_01_XL_20190319_Fraction05.raw	F22	0
												NSLFEYQKNNK-TSEVKQLIK	DSSO	Inter	MS2_MS3	MS3	2	1	4	177.91	137.65	647.581	4	2587.3	16502	42.6937	-2.2323	42.1	P02679-P02671	NSLFEYQKNNK	K8(DSSO)	8	P02671	97	TSEVKQLIK	K5(DSSO)	5	P02679	84	16502;16505;16506;16507;16508	HDL_UC_XL_20190319_02.raw	F27	0
												LHELQEKLSPLGEEMRDR-AIMKRFFFNIFTR	DSSO	Inter	MS2_MS3	MS3	2	1	3	177.05	159.36	674.844	6	4044.03	18347	55.9457	-1.95069	54.03	P02647-P10646	LHELQEKLSPLGEEMRDR	K7(DSSO)	7	P02647	164	AIMKRFFFNIFTR	M3(Oxidation);K4(DSSO)	4	P10646	68	18347;18349;18350;18351;18352	HDL_UC_01_XL_20190319_Fraction05.raw	F22	0
												GPGGVWAAKLISR-VKSPELQAEAK	DSSO	Inter	MS2_MS3	MS3	2	1	4	176.65	146.67	667.859	4	2668.41	19983	49.6648	-1.91131	61.04	P35542-P02652	GPGGVWAAKLISR	K9(DSSO)	9	P35542	74	VKSPELQAEAK	K2(DSSO)	2	P02652	53	19983;19985;19986;19987;19988	HDL_UC_XL_20190319_01.raw	F26	0
												GPGGVWAAKLISR-SKEQLTPLIK	DSSO	Inter	MS2_MS3	MS3	2	1	4	176.65	131.94	657.117	4	2625.45	25813	61.4585	-2.30128	61.04	P02652-P35542	GPGGVWAAKLISR	K9(DSSO)	9	P35542	74	SKEQLTPLIK	K2(DSSO)	2	P02652	69	25813;25815;25816;25817;25818	HDL_UC_XL_20190319_01.raw	F26	0
												KWQEEMELYR-KIQQNTFTR	DSSO	Inter	MS2_MS3	MS3	2	0	4	176.48	136.69	676.824	4	2704.28	19121	47.7576	3.35438	61.04	P02647-P21333	KWQEEMELYR	K1(DSSO)	1	P02647	131	KIQQNTFTR	K1(DSSO)	1	P21333	43	19121;19123;19124;19125;19126	HDL_UC_XL_20190319_01.raw	F26	0
												VKSPELQAEAK-VKEKLK	DSSO	Inter	MS2_MS3	MS3	2	1	4	176.45	71.07	526.045	4	2101.16	3887	12.7644	-1.83259	49.07	P02652-P02654	VKSPELQAEAK	K2(DSSO)	2	P02652	53	VKEKLK	K4(DSSO)	4	P02654	78	3887;3889;3890;3891;3892	HDL_UC_XL_20190319_02.raw	F27	0
												GPGGVWAAKLISR-VKSPELQAEAK	DSSO	Inter	MS2_MS3	MS3	2	1	4	175.66	141.73	667.859	4	2668.41	13500	51.353	-2.41152	61.04	P35542-P02652	GPGGVWAAKLISR	K9(DSSO)	9	P35542	74	VKSPELQAEAK	K2(DSSO)	2	P02652	53	13500;13501;13502;13503;13504	HDL_UC_01_XL_20190319_Fraction07.raw	F24	0
												RKPEDVLDDDDAGSAPLK-SKEQLTPLIK	DSSO	Inter	MS2_MS3	MS3	2	0	4	175.64	131.41	814.413	4	3254.63	27572	65.1632	1.1575	61.04	P02652-P35613	RKPEDVLDDDDAGSAPLK	K2(DSSO)	2	P35613	350	SKEQLTPLIK	K2(DSSO)	2	P02652	69	27572;27574;27575;27576;27577	HDL_UC_XL_20190319_02.raw	F27	0
												VKSPELQAEAK-IKQSELSAK	DSSO	Inter	MS2_MS3	MS3	2	1	4	173.56	173.56	590.816	4	2360.24	5548	20.286	-3.13914	42.1	P02654-P02652	VKSPELQAEAK	K2(DSSO)	2	P02652	53	IKQSELSAK	K2(DSSO)	2	P02654	56	5548;5549;5550;5551;5552	HDL_UC_01_XL_20190319_Fraction03.raw	F20	0
												SPELQAEAKSYFEK-GPGGVWAAKLISR	DSSO	Inter	MS2_MS3	MS3	2	0	4	173.33	142.74	774.642	4	3095.54	19858	67.0558	-3.62833	61.04	P02652-P35542	SPELQAEAKSYFEK	K9(DSSO)	9	P02652	62	GPGGVWAAKLISR	K9(DSSO)	9	P35542	74	19858;19860;19861;19862;19863	HDL_UC_01_XL_20190319_Fraction08.raw	F25	0
												NILTSNNIDVKK-VKSPELQAEAK	DSSO	Inter	MS2_MS3	MS3	2	1	4	172.76	147.39	679.612	4	2715.43	11498	37.5149	-2.73261	54.03	P05090-P02652	NILTSNNIDVKK	K11(DSSO)	11	P05090	175	VKSPELQAEAK	K2(DSSO)	2	P02652	53	11498;11500;11501;11502;11503	HDL_UC_01_XL_20190319_Fraction04.raw	F21	0
												TTVMVKNEDSLVFVQTDK-AKVQPYLDDFQK	DSSO	Inter	MS2_MS3	MS3	2	1	4	172.17	146.2	916.457	4	3662.81	14965	48.4827	-5.54345	61.04	P02647-P01023	TTVMVKNEDSLVFVQTDK	K6(DSSO)	6	P01023	123	AKVQPYLDDFQK	K2(DSSO)	2	P02647	120	14965;14967;14968;14969;14970	HDL_UC_01_XL_20190319_Fraction05.raw	F22	0
												SFFKEALQGVGDMGR-VSFLSALEEYTKK	DSSO	Inter	MS2_MS3	MS2	2	1	2	172.15	172.15	829.159	4	3313.62	24892	80.2371	-1.26244	61.04	P02647-P35542	SFFKEALQGVGDMGR	K4(DSSO)	4	P35542	26	VSFLSALEEYTKK	K12(DSSO)	12	P02647	262	24892;24897;24898	HDL_UC_01_XL_20190319_Fraction08.raw	F25	0
												QCSKEDGGGWWYNR-IVNLKEK	DSSO	Inter	MS2_MS3	MS3	2	1	4	172.1	172.1	686.571	4	2743.26	16012	41.8147	-2.41634	61.04	P02675-P02679	QCSKEDGGGWWYNR	C2(Carbamidomethyl);K4(DSSO)	4	P02675	426	IVNLKEK	K5(DSSO)	5	P02679	151	16012;16013;16014;16015;16016	HDL_UC_XL_20190319_02.raw	F27	0
												SYFEKSK-VKEKLK	DSSO	Inter	MS2_MS3	MS3	2	1	4	172.03	98.81	448.24	4	1789.94	3826	12.5917	-0.88804	61.04	P02654-P02652	SYFEKSK	K5(DSSO)	5	P02652	67	VKEKLK	K4(DSSO)	4	P02654	78	3826;3831;3832;3833;3834	HDL_UC_XL_20190319_01.raw	F26	0
												KIQQNTFTR-QKVEPLR	DSSO	Inter	MS2_MS3	MS3	2	1	3	169.57	135.38	541.285	4	2162.12	10421	28.9852	4.67361	50.07	P02647-P21333	KIQQNTFTR	K1(DSSO)	1	P21333	43	QKVEPLR	K2(DSSO)	2	P02647	142	10421;10422;10423;10424;10425	HDL_UC_XL_20190319_01.raw	F26	0
												QFTSSSSMKGSCGIGGGIGGGSSRISSVLAGGSCR-YQCKNYYK	DSSO	Inter	MS2_MS3	MS3	3	0	4	169.44	169.44	935.425	5	4673.09	16905	43.2722	1.66395	61.04	P00738-P08779	QFTSSSSMKGSCGIGGGIGGGSSRISSVLAGGSCR	K9(DSSO);C12(Carbamidomethyl);C34(Carbamidomethyl)	9	P08779	15	YQCKNYYK	C3(Carbamidomethyl);K4(DSSO)	4	P00738	112	16905;16907;16908;16909;16910	HDL_UC_XL_20190319_01.raw	F26	0
												QFTSSSSMKGSCGIGGGIGGGSSRISSVLAGGSCR-YQCKNYYK	DSSO	Inter	MS2_MS3	MS3	3	0	4	169.21	169.21	935.436	5	4673.15	16887	43.2424	2.59729	61.04	P00738-P08779	QFTSSSSMKGSCGIGGGIGGGSSRISSVLAGGSCR	K9(DSSO);C12(Carbamidomethyl);C34(Carbamidomethyl)	9	P08779	15	YQCKNYYK	C3(Carbamidomethyl);K4(DSSO)	4	P00738	112	16887;16889;16890;16891;16892	HDL_UC_XL_20190319_01.raw	F26	0
												SFFKEALQGVGDMGR-VKSPELQAEAK	DSSO	Inter	MS2_MS3	MS3	2	1	4	169.21	118.54	750.373	4	2998.47	20223	60.0356	-3.18523	61.04	P02652-P35542	SFFKEALQGVGDMGR	K4(DSSO)	4	P35542	26	VKSPELQAEAK	K2(DSSO)	2	P02652	53	20223;20228;20229;20230;20231	HDL_UC_01_XL_20190319_Fraction05.raw	F22	0
												EFGNTLEDKAR-VKSPELQAEAK	DSSO	Inter	MS2_MS3	MS3	2	1	4	169.21	70.64	659.828	4	2636.29	9826	34.9606	-3.68248	54.03	P02652-P02654	EFGNTLEDKAR	K9(DSSO)	9	P02654	47	VKSPELQAEAK	K2(DSSO)	2	P02652	53	9826;9827;9828;9829;9830	HDL_UC_01_XL_20190319_Fraction02.raw	F19	0
												NILTSNNIDVKK-DLMEKVK	DSSO	Inter	MS2_MS3	MS3	2	1	4	168.82	142.58	595.314	4	2378.24	15419	49.4833	-2.43781	61.04	P05090-P02652	NILTSNNIDVKK	K11(DSSO)	11	P05090	175	DLMEKVK	K5(DSSO)	5	P02652	51	15419;15421;15422;15423;15424	HDL_UC_01_XL_20190319_Fraction05.raw	F22	0
												DYVSQFEGSALGKQLNLK-KIQQNTFTR	DSSO	Inter	MS2_MS3	MS3	2	0	3	168.55	128.08	823.167	4	3289.65	26481	79.6497	1.72009	61.04	P02647-P21333	DYVSQFEGSALGKQLNLK	K13(DSSO)	13	P02647	64	KIQQNTFTR	K1(DSSO)	1	P21333	43	26481;26482;26483;26484;26485	HDL_UC_01_XL_20190319_Fraction04.raw	F21	0
												LKEFGNTLEDK-SKEQLTPLIKK	DSSO	Inter	MS2_MS3	MS3	2	1	4	167.84	118.25	684.619	4	2735.45	14401	38.1681	-2.01858	45.23	P02652-P02654	LKEFGNTLEDK	K2(DSSO)	2	P02654	38	SKEQLTPLIKK	K10(DSSO)	10	P02652	77	14401;14403;14404;14405;14406	HDL_UC_XL_20190319_01.raw	F26	0
												GPGGVWAAKLISR-VKSPELQAEAK	DSSO	Inter	MS2_MS3	MS3	2	1	4	167.12	146.84	667.859	4	2668.41	19871	49.7708	-2.46799	61.04	P35542-P02652	GPGGVWAAKLISR	K9(DSSO)	9	P35542	74	VKSPELQAEAK	K2(DSSO)	2	P02652	53	19871;19873;19874;19875;19876	HDL_UC_XL_20190319_02.raw	F27	0
												GPGGVWAAKLISR-DLMEKVK	DSSO	Inter	MS2_MS3	MS3	2	1	4	167.12	122.06	587.559	4	2347.22	16330	54.9687	-2.3686	42.1	P35542-P02652	GPGGVWAAKLISR	K9(DSSO)	9	P35542	74	DLMEKVK	M3(Oxidation);K5(DSSO)	5	P02652	51	16330;16332;16333;16334;16335	HDL_UC_01_XL_20190319_Fraction06.raw	F23	0
												DYVSQFEGSALGKQLNLK-KIQQNTFTR	DSSO	Inter	MS2_MS3	MS3	2	0	3	167.05	132.36	823.167	4	3289.64	28173	66.4032	2.4184	61.04	P02647-P21333	DYVSQFEGSALGKQLNLK	K13(DSSO)	13	P02647	64	KIQQNTFTR	K1(DSSO)	1	P21333	43	28173;28175;28176;28177;28178	HDL_UC_XL_20190319_02.raw	F27	0
												VSFLSALEEYTKK-EFGNTLEDKAR	DSSO	Inter	MS2_MS3	MS3	2	1	4	165.78	150.02	738.614	4	2951.43	30589	71.3349	-3.25221	54.03	P02654-P02647	VSFLSALEEYTKK	K12(DSSO)	12	P02647	262	EFGNTLEDKAR	K9(DSSO)	9	P02654	47	30589;30591;30592;30593;30594	HDL_UC_XL_20190319_01.raw	F26	0
												GPGGVWAAKLISR-SKEQLTPLIK	DSSO	Inter	MS2_MS3	MS3	2	1	4	165.35	135.62	657.117	4	2625.45	25700	61.4227	-1.89305	61.04	P02652-P35542	GPGGVWAAKLISR	K9(DSSO)	9	P35542	74	SKEQLTPLIK	K2(DSSO)	2	P02652	69	25700;25705;25706;25707;25708	HDL_UC_XL_20190319_02.raw	F27	0
												GPGGVWAAKLISR-VKEKLK	DSSO	Inter	MS2_MS3	MS3	2	1	4	165.18	133.52	554.068	4	2213.25	13933	37.423	-1.56068	61.04	P35542-P02654	GPGGVWAAKLISR	K9(DSSO)	9	P35542	74	VKEKLK	K4(DSSO)	4	P02654	78	13933;13935;13936;13937;13938	HDL_UC_XL_20190319_02.raw	F27	0
												SQLQKVPPEWK-GHRPLDKK	DSSO	Inter	MS2_MS3	MS3	2	1	4	164.2	127.22	612.577	4	2447.29	7335	21.3625	-0.7742	61.04	P02671-P02675	SQLQKVPPEWK	K5(DSSO)	5	P02671	243	GHRPLDKK	K7(DSSO)	7	P02675	51	7335;7336;7337;7338;7339	HDL_UC_XL_20190319_01.raw	F26	0
												VSFLSALEEYTKK-IKQSELSAK	DSSO	Inter	MS2_MS3	MS3	2	1	4	163.64	163.64	669.602	4	2675.39	25725	61.284	-2.27236	61.04	P02654-P02647	VSFLSALEEYTKK	K12(DSSO)	12	P02647	262	IKQSELSAK	K2(DSSO)	2	P02654	56	25725;25730;25731;25732;25733	HDL_UC_XL_20190319_01.raw	F26	0
												DYVSQFEGSALGKQLNLK-KIQQNTFTR	DSSO	Inter	MS2_MS3	MS3	2	0	3	163.41	131.49	823.166	4	3289.64	22424	67.1551	1.22356	61.04	P02647-P21333	DYVSQFEGSALGKQLNLK	K13(DSSO)	13	P02647	64	KIQQNTFTR	K1(DSSO)	1	P21333	43	22424;22426;22427;22428;22429	HDL_UC_01_XL_20190319_Fraction04.raw	F21	0
												GPGGVWAAKLISR-VKSPELQAEAK	DSSO	Inter	MS2_MS3	MS3	2	1	4	162.38	115.2	667.859	4	2668.41	14749	51.116	-2.00168	61.04	P35542-P02652	GPGGVWAAKLISR	K9(DSSO)	9	P35542	74	VKSPELQAEAK	K2(DSSO)	2	P02652	53	14749;14751;14752;14753;14754	HDL_UC_01_XL_20190319_Fraction06.raw	F23	0
												NILTSNNIDVKK-DLMEKVK	DSSO	Inter	MS2_MS3	MS3	2	1	4	162.32	103.46	595.313	4	2378.23	15992	48.9862	-3.20044	61.04	P05090-P02652	NILTSNNIDVKK	K11(DSSO)	11	P05090	175	DLMEKVK	K5(DSSO)	5	P02652	51	15992;15994;15995;15996;15997	HDL_UC_01_XL_20190319_Fraction04.raw	F21	0
												ADYEKHK-LTVDKSR	DSSO	Inter	MS2_MS3	MS3	5	1	4	158.2	100.86	467.234	4	1865.92	3171	11.0121	-2.16757	54.03	P01834-P01859	ADYEKHK	K5(DSSO)	5	P01834	80	LTVDKSR	K5(DSSO)	5	P01859	293	3171;3173;3174;3175;3176	HDL_UC_XL_20190319_02.raw	F27	0
												EFGNTLEDKAR-VKSPELQAEAK	DSSO	Inter	MS2_MS3	MS3	2	1	3	158.08	108.78	659.826	4	2636.28	12736	34.3794	-0.60222	54.03	P02652-P02654	EFGNTLEDKAR	K9(DSSO)	9	P02654	47	VKSPELQAEAK	K2(DSSO)	2	P02652	53	12736;12737;12738;12739;12740	HDL_UC_XL_20190319_01.raw	F26	0
												KWQEEMELYR-KIQQNTFTR	DSSO	Inter	MS2_MS3	MS3	2	0	4	157.24	129.71	676.823	4	2704.27	15930	48.8295	1.69142	61.04	P02647-P21333	KWQEEMELYR	K1(DSSO)	1	P02647	131	KIQQNTFTR	K1(DSSO)	1	P21333	43	15930;15931;15932;15933;15934	HDL_UC_01_XL_20190319_Fraction04.raw	F21	0
												DYVSQFEGSALGKQLNLK-KIQQNTFTR	DSSO	Inter	MS2_MS3	MS3	2	0	4	156.22	126.94	823.166	4	3289.64	21241	66.9767	1.85356	61.04	P02647-P21333	DYVSQFEGSALGKQLNLK	K13(DSSO)	13	P02647	64	KIQQNTFTR	K1(DSSO)	1	P21333	43	21241;21243;21244;21245;21246	HDL_UC_01_XL_20190319_Fraction06.raw	F23	0
												EFGNTLEDKAR-VKSPELQAEAK	DSSO	Inter	MS2_MS3	MS3	2	1	4	155.97	94.84	659.827	4	2636.29	12656	34.4484	-3.47689	54.03	P02652-P02654	EFGNTLEDKAR	K9(DSSO)	9	P02654	47	VKSPELQAEAK	K2(DSSO)	2	P02652	53	12656;12657;12658;12659;12660	HDL_UC_XL_20190319_02.raw	F27	0
												QSELSAKMR-SYFEKSK	DSSO	Inter	MS2_MS3	MS3	2	1	4	155.11	117.61	524.503	4	2094.99	8090	28.6253	-2.20267	54.03	P02654-P02652	QSELSAKMR	K7(DSSO)	7	P02654	63	SYFEKSK	K5(DSSO)	5	P02652	67	8090;8091;8092;8093;8094	HDL_UC_01_XL_20190319_Fraction04.raw	F21	0
												GPGGVWAAKLISR-VKSPELQAEAK	DSSO	Inter	MS2_MS3	MS3	2	1	4	155	138.84	667.86	4	2668.42	16238	51.3385	-2.95123	61.04	P35542-P02652	GPGGVWAAKLISR	K9(DSSO)	9	P35542	74	VKSPELQAEAK	K2(DSSO)	2	P02652	53	16238;16240;16241;16242;16243	HDL_UC_01_XL_20190319_Fraction05.raw	F22	0
												VKSPELQAEAKSYFEK-VKEKLK	DSSO	Inter	MS2_MS3	MS3	2	1	4	153.98	115.4	689.621	4	2755.46	10930	30.1427	-0.91093	54.03	P02652-P02654	VKSPELQAEAKSYFEK	K11(DSSO)	11	P02652	62	VKEKLK	K4(DSSO)	4	P02654	78	10930;10932;10933;10934;10935	HDL_UC_XL_20190319_01.raw	F26	0
												SYFEKSK-VKEKLK	DSSO	Inter	MS2_MS3	MS3	2	1	4	153.73	87.95	448.24	4	1789.94	3876	12.7451	-1.83986	61.04	P02654-P02652	SYFEKSK	K5(DSSO)	5	P02652	67	VKEKLK	K4(DSSO)	4	P02654	78	3876;3881;3882;3883;3884	HDL_UC_XL_20190319_02.raw	F27	0
												VSFLSALEEYTKK-SRQFTYKSGAAAK	DSSO	Inter	MS2_MS3	MS3	2	1	3	152.38	87.29	618.117	5	3086.56	20023	59.5688	-7.90074	49.07	P02647-Q86Y46	VSFLSALEEYTKK	K12(DSSO)	12	P02647	262	SRQFTYKSGAAAK	K7(DSSO)	7	Q86Y46	8	20023;20025;20026;20027;20028	HDL_UC_01_XL_20190319_Fraction05.raw	F22	0
												KWQEEMELYR-KIQQNTFTR	DSSO	Inter	MS2_MS3	MS3	2	0	3	152.07	110.69	676.824	4	2704.27	18910	47.7032	2.75722	61.04	P02647-P21333	KWQEEMELYR	K1(DSSO)	1	P02647	131	KIQQNTFTR	K1(DSSO)	1	P21333	43	18910;18915;18916;18917;18918	HDL_UC_XL_20190319_02.raw	F27	0
												TTVMVKNEDSLVFVQTDK-AKVQPYLDDFQK	DSSO	Inter	MS2_MS3	MS3	2	0	4	151.1	124.8	733.368	5	3662.81	14224	49.784	-4.54598	49.07	P02647-P01023	TTVMVKNEDSLVFVQTDK	K6(DSSO)	6	P01023	123	AKVQPYLDDFQK	K2(DSSO)	2	P02647	120	14224;14225;14226;14227;14228	HDL_UC_01_XL_20190319_Fraction06.raw	F23	0
												IKQSELSAK-SYFEKSK	DSSO	Inter	MS2_MS3	MS3	2	1	4	150.61	150.61	513.011	4	2049.02	7128	20.847	-0.57462	61.04	P02654-P02652	IKQSELSAK	K2(DSSO)	2	P02654	56	SYFEKSK	K5(DSSO)	5	P02652	67	7128;7129;7130;7131;7132	HDL_UC_XL_20190319_01.raw	F26	0
												SYFEKSK-VKEKLK	DSSO	Inter	MS2_MS3	MS3	2	0	4	150.17	102.72	448.241	4	1789.94	3139	13.1275	-0.17918	61.04	P02654-P02652	SYFEKSK	K5(DSSO)	5	P02652	67	VKEKLK	K4(DSSO)	4	P02654	78	3139;3140;3141;3142;3143	HDL_UC_01_XL_20190319_Fraction08.raw	F25	0
												SYFEKSK-VKEKLK	DSSO	Inter	MS2_MS3	MS3	2	0	4	150.17	73.35	448.241	4	1789.94	3111	12.9135	-1.41846	61.04	P02654-P02652	SYFEKSK	K5(DSSO)	5	P02652	67	VKEKLK	K4(DSSO)	4	P02654	78	3111;3112;3113;3114;3115	HDL_UC_01_XL_20190319_Fraction04.raw	F21	0
												SYFEKSK-VKEKLK	DSSO	Inter	MS2_MS3	MS3	2	1	4	150.17	105.08	448.24	4	1789.94	3141	12.5239	-2.28224	61.04	P02654-P02652	SYFEKSK	K5(DSSO)	5	P02652	67	VKEKLK	K4(DSSO)	4	P02654	78	3141;3142;3143;3144;3145	HDL_UC_01_XL_20190319_Fraction03.raw	F20	0
												LHELQEKLSPLGEEMRDR-KIQQNTFTR	DSSO	Inter	MS2_MS3	MS3	2	0	4	149.24	103.87	695.351	5	3472.73	13614	48.1084	1.38602	61.04	P02647-P21333	LHELQEKLSPLGEEMRDR	K7(DSSO)	7	P02647	164	KIQQNTFTR	K1(DSSO)	1	P21333	43	13614;13616;13617;13618;13619	HDL_UC_01_XL_20190319_Fraction06.raw	F23	0
												QFTSSSSMKGSCGIGGGIGGGSSRISSVLAGGSCR-YQCKNYYK	DSSO	Inter	MS2_MS3	MS3	3	0	4	148.62	148.62	935.427	5	4673.11	16696	43.1035	1.44112	61.04	P00738-P02533	QFTSSSSMKGSCGIGGGIGGGSSRISSVLAGGSCR	K9(DSSO);C12(Carbamidomethyl);C34(Carbamidomethyl)	9	P02533	15	YQCKNYYK	C3(Carbamidomethyl);K4(DSSO)	4	P00738	112	16696;16698;16699;16700;16701	HDL_UC_XL_20190319_02.raw	F27	0
												NSGLTEEEAKHCVRIETK-LLDNWDSVTSTFSKLR	DSSO	Inter	MS2_MS3	MS3	2	0	4	148.24	139.63	828.808	5	4140.01	17812	63.3625	-3.74561	61.04	P02647-P13671	NSGLTEEEAKHCVRIETK	K10(DSSO);C12(Carbamidomethyl)	10	P13671	397	LLDNWDSVTSTFSKLR	K14(DSSO)	14	P02647	83	17812;17814;17815;17816;17817	HDL_UC_01_XL_20190319_Fraction07.raw	F24	0
												GPGGVWAAKLISR-AKPALEDLR	DSSO	Inter	MS2_MS3	MS3	2	1	4	147.37	136.22	621.088	4	2481.33	24422	58.7764	-0.29902	61.04	P35542-P02647	GPGGVWAAKLISR	K9(DSSO)	9	P35542	74	AKPALEDLR	K2(DSSO)	2	P02647	232	24422;24426;24427;24428;24429	HDL_UC_XL_20190319_02.raw	F27	0
												ADYEKHK-LTVDKSR	DSSO	Inter	MS2_MS3	MS3	5	1	4	147.16	83.43	467.233	4	1865.91	3107	10.8621	-0.74756	54.03	P01834-P01859	ADYEKHK	K5(DSSO)	5	P01834	80	LTVDKSR	K5(DSSO)	5	P01859	293	3107;3112;3113;3114;3115	HDL_UC_XL_20190319_01.raw	F26	0
												SFFKEALQGVGDMGR-EQLTPLIKK	DSSO	Inter	MS2_MS3	MS3	2	1	4	147.1	138.45	717.872	4	2868.47	29473	68.9232	-1.5973	54.03	P35542-P02652	SFFKEALQGVGDMGR	K4(DSSO)	4	P35542	26	EQLTPLIKK	K8(DSSO)	8	P02652	77	29473;29478;29479;29480;29481	HDL_UC_XL_20190319_01.raw	F26	0
												EQLTPLIKK-QKVEPLR	DSSO	Inter	MS2_MS3	MS3	2	1	4	145.99	124.36	524.799	4	2096.18	10826	35.8532	-3.46113	49.07	P02652-P02647	EQLTPLIKK	K8(DSSO)	8	P02652	77	QKVEPLR	K2(DSSO)	2	P02647	142	10826;10827;10828;10829;10830	HDL_UC_01_XL_20190319_Fraction04.raw	F21	0
												SFFKEALQGVGDMGR-VKSPELQAEAK	DSSO	Inter	MS2_MS3	MS3	2	1	4	145.41	94.76	750.373	4	2998.47	18451	60.0214	-1.7656	61.04	P02652-P35542	SFFKEALQGVGDMGR	K4(DSSO)	4	P35542	26	VKSPELQAEAK	K2(DSSO)	2	P02652	53	18451;18453;18454;18455;18456	HDL_UC_01_XL_20190319_Fraction06.raw	F23	0
												LTKAEISELNR-VKSPELQAEAK	DSSO	Inter	MS2_MS3	MS3	2	0	4	145.41	98.44	658.346	4	2630.36	15613	48.0464	1.04817	61.04	P02652-Q14CN4	LTKAEISELNR	K3(DSSO)	3	Q14CN4	340	VKSPELQAEAK	K2(DSSO)	2	P02652	53	15613;15614;15615;15616;15617	HDL_UC_01_XL_20190319_Fraction04.raw	F21	0
												IKQSELSAK-SYFEKSK	DSSO	Inter	MS2_MS3	MS3	2	1	4	145.25	145.25	513.011	4	2049.02	5685	21.6872	-2.57449	61.04	P02654-P02652	IKQSELSAK	K2(DSSO)	2	P02654	56	SYFEKSK	K5(DSSO)	5	P02652	67	5685;5687;5688;5689;5690	HDL_UC_01_XL_20190319_Fraction04.raw	F21	0
												AKVQPYLDDFQK-QGNTKQR	DSSO	Inter	MS2_MS3	MS3	2	0	3	145.23	89.05	610.802	4	2440.18	14733	38.9029	3.60741	61.04	P02647-P26038	AKVQPYLDDFQK	K2(DSSO)	2	P02647	120	QGNTKQR	K5(DSSO)	5	P26038	568	14733;14735;14736;14737;14738	HDL_UC_XL_20190319_01.raw	F26	0
												GPGGVWAAKLISR-VKSPELQAEAK	DSSO	Inter	MS2_MS3	MS3	2	1	4	143.24	120.33	667.859	4	2668.41	14342	51.391	-2.03883	61.04	P35542-P02652	GPGGVWAAKLISR	K9(DSSO)	9	P35542	74	VKSPELQAEAK	K2(DSSO)	2	P02652	53	14342;14344;14345;14346;14347	HDL_UC_01_XL_20190319_Fraction08.raw	F25	0
												SYFEKSK-HATKTAK	DSSO	Inter	MS2_MS3	MS3	2	0	4	143.11	93.15	451.226	4	1801.88	2081	8.273	-0.39468	61.04	P02656-P02652	SYFEKSK	K5(DSSO)	5	P02652	67	HATKTAK	K4(DSSO)	4	P02656	41	2081;2086;2087;2088;2089	HDL_UC_XL_20190319_01.raw	F26	0
												DYVSQFEGSALGKQLNLK-KIQQNTFTR	DSSO	Inter	MS2_MS3	MS3	2	0	4	142.35	114.74	823.167	4	3289.65	28335	66.5496	1.64088	54.03	P02647-P21333	DYVSQFEGSALGKQLNLK	K13(DSSO)	13	P02647	64	KIQQNTFTR	K1(DSSO)	1	P21333	43	28335;28337;28338;28339;28340	HDL_UC_XL_20190319_01.raw	F26	0
												IKQSELSAK-SYFEKSK	DSSO	Inter	MS2_MS3	MS3	2	1	4	142	142	513.012	4	2049.03	7150	21.0197	-1.65985	84.95	P02654-P02652	IKQSELSAK	K2(DSSO)	2	P02654	56	SYFEKSK	K5(DSSO)	5	P02652	67	7150;7151;7152;7153;7154	HDL_UC_XL_20190319_02.raw	F27	0
												VSFLSALEEYTKK-EFGNTLEDKAR	DSSO	Inter	MS2_MS3	MS3	2	1	4	140.75	94.88	738.616	4	2951.44	30509	71.4514	-1.07673	54.03	P02647-P02654	VSFLSALEEYTKK	K12(DSSO)	12	P02647	262	EFGNTLEDKAR	K9(DSSO)	9	P02654	47	30509;30514;30515;30516;30517	HDL_UC_XL_20190319_02.raw	F27	0
												DYVSQFEGSALGKQLNLK-KIQQNTFTR	DSSO	Inter	MS2_MS3	MS3	2	0	4	138.66	118.46	823.167	4	3289.64	19288	67.2213	3.61952	61.04	P02647-P21333	DYVSQFEGSALGKQLNLK	K13(DSSO)	13	P02647	64	KIQQNTFTR	K1(DSSO)	1	P21333	43	19288;19290;19291;19292;19293	HDL_UC_01_XL_20190319_Fraction07.raw	F24	0
												TTVMVKNEDSLVFVQTDK-LLDNWDSVTSTFSKLR	DSSO	Inter	MS2_MS3	MS3	2	1	4	137.61	123.72	1024.01	4	4093.03	20305	68.2343	-0.66738	61.04	P02647-P01023	TTVMVKNEDSLVFVQTDK	K6(DSSO)	6	P01023	123	LLDNWDSVTSTFSKLR	K14(DSSO)	14	P02647	83	20305;20307;20308;20309;20310	HDL_UC_01_XL_20190319_Fraction08.raw	F25	0
												HGDDLRNTKSEIIELNR-LLDNWDSVTSTFSKLR	DSSO	Inter	MS2_MS3	MS3	2	0	4	137.61	118.32	810.606	5	4049	19156	66.8801	-0.64176	49.07	P02647-P12035	HGDDLRNTKSEIIELNR	K9(DSSO)	9	P12035	415	LLDNWDSVTSTFSKLR	K14(DSSO)	14	P02647	83	19156;19158;19159;19160;19161	HDL_UC_01_XL_20190319_Fraction07.raw	F24	0
												LAEYHAKATEHLSTLSEK-VKSPELQAEAK	DSSO	Inter	MS2_MS3	MS3	2	0	4	137.27	81.65	564.957	6	3384.7	8144	28.7673	-2.843	49.07	P02647-P02652	LAEYHAKATEHLSTLSEK	K7(DSSO)	7	P02647	219	VKSPELQAEAK	K2(DSSO)	2	P02652	53	8144;8145;8146;8147;8148	HDL_UC_01_XL_20190319_Fraction04.raw	F21	0
												VSFLSALEEYTKK-KIQQNTFTR	DSSO	Inter	MS2_MS3	MS3	2	0	3	136.93	86.83	702.609	4	2807.41	28354	66.7999	2.4523	73.05	P02647-P21333	VSFLSALEEYTKK	K12(DSSO)	12	P02647	262	KIQQNTFTR	K1(DSSO)	1	P21333	43	28354;28356;28357;28358;28359	HDL_UC_XL_20190319_02.raw	F27	0
												SFFKEALQGVGDMGR-EQLTPLIKK	DSSO	Inter	MS2_MS3	MS3	2	1	4	136.35	107.33	721.871	4	2884.46	19695	63.0849	-1.51209	42.1	P35542-P02652	SFFKEALQGVGDMGR	K4(DSSO);M13(Oxidation)	4	P35542	26	EQLTPLIKK	K8(DSSO)	8	P02652	77	19695;19697;19698;19699;19700	HDL_UC_01_XL_20190319_Fraction06.raw	F23	0
												VKSPELQAEAK-HATKTAK	DSSO	Inter	MS2_MS3	MS3	2	1	4	135.83	73.5	529.03	4	2113.1	2346	8.9021	-0.07033	61.04	P02656-P02652	VKSPELQAEAK	K2(DSSO)	2	P02652	53	HATKTAK	K4(DSSO)	4	P02656	41	2346;2351;2352;2353;2354	HDL_UC_XL_20190319_01.raw	F26	0
												VKDLATVYVDVLK-KIQQNTFTR	DSSO	Inter	MS2_MS3	MS3	2	0	3	134.99	118.32	689.62	4	2755.46	26083	62.1747	1.82311	45.23	P02647-P21333	VKDLATVYVDVLK	K2(DSSO)	2	P02647	36	KIQQNTFTR	K1(DSSO)	1	P21333	43	26083;26085;26086;26087;26088	HDL_UC_XL_20190319_02.raw	F27	0
												TAAQNLYEKTYLPAVDEK-AKVQPYLDDFQK	DSSO	Inter	MS2_MS3	MS3	2	0	3	134.75	108.46	916.461	4	3662.82	18586	46.6446	-3.36404	45.23	P02647-P02655	TAAQNLYEKTYLPAVDEK	K9(DSSO)	9	P02655	61	AKVQPYLDDFQK	K2(DSSO)	2	P02647	120	18586;18588;18589;18590;18591	HDL_UC_XL_20190319_01.raw	F26	0
												ARPAKAAATQK-INKLK	DSSO	Inter	MS2_MS3	MS3	2	1	4	134.2	134.2	472.024	4	1885.08	1915	7.8573	-1.24026	54.03	P02675-P02671	ARPAKAAATQK	K5(DSSO)	5	P02675	77	INKLK	K3(DSSO)	3	P02671	87	1915;1917;1918;1919;1920	HDL_UC_XL_20190319_02.raw	F27	0
												LTKAEISELNR-VKSPELQAEAK	DSSO	Inter	MS2_MS3	MS3	2	0	3	133.85	82.65	658.342	4	2630.34	14987	48.5283	0.94528	61.04	P02652-Q14CN4	LTKAEISELNR	K3(DSSO)	3	Q14CN4	340	VKSPELQAEAK	K2(DSSO)	2	P02652	53	14987;14989;14990;14991;14992	HDL_UC_01_XL_20190319_Fraction05.raw	F22	0
												SYFEKSK-VKEKLK	DSSO	Inter	MS2_MS3	MS3	2	0	4	133.79	74.84	448.24	4	1789.94	3220	13.7213	-2.76609	61.04	P02654-P02652	SYFEKSK	K5(DSSO)	5	P02652	67	VKEKLK	K4(DSSO)	4	P02654	78	3220;3221;3222;3223;3224	HDL_UC_01_XL_20190319_Fraction06.raw	F23	0
												ARPAKAAATQK-INKLK	DSSO	Inter	MS2_MS3	MS3	2	1	4	132.17	132.17	472.024	4	1885.07	1808	7.6507	-0.65408	54.03	P02675-P02671	ARPAKAAATQK	K5(DSSO)	5	P02675	77	INKLK	K3(DSSO)	3	P02671	87	1808;1813;1814;1815;1816	HDL_UC_XL_20190319_01.raw	F26	0
												NSGLTEEEAKHCVRIETK-LLDNWDSVTSTFSKLR	DSSO	Inter	MS2_MS3	MS3	2	0	3	131.39	121.9	828.804	5	4139.99	17422	62.3574	-3.76549	61.04	P02647-P13671	NSGLTEEEAKHCVRIETK	K10(DSSO);C12(Carbamidomethyl)	10	P13671	397	LLDNWDSVTSTFSKLR	K14(DSSO)	14	P02647	83	17422;17425;17426;17427;17428	HDL_UC_01_XL_20190319_Fraction07.raw	F24	0
												VKEGGLKGQK-RQKQVK	DSSO	Inter	MS2_MS3	MS3	2	0	4	129.36	77.38	497.535	4	1987.12	8243	23.8903	-2.38509	61.04	P02675-P39060	VKEGGLKGQK	K7(DSSO)	7	P39060	754	RQKQVK	K3(DSSO)	3	P02675	160	8243;8245;8246;8247;8248	HDL_UC_XL_20190319_01.raw	F26	0
												TAAQNLYEKTYLPAVDEK-AKVQPYLDDFQK	DSSO	Inter	MS2_MS3	MS3	2	0	4	128.85	94.54	916.458	4	3662.81	13639	48.1721	-8.33252	49.07	P02647-P02655	TAAQNLYEKTYLPAVDEK	K9(DSSO)	9	P02655	61	AKVQPYLDDFQK	K2(DSSO)	2	P02647	120	13639;13641;13642;13643;13644	HDL_UC_01_XL_20190319_Fraction06.raw	F23	0
												AKVQPYLDDFQK-QGNTKQR	DSSO	Inter	MS2_MS3	MS3	2	0	3	128.85	72.67	610.804	4	2440.19	11665	40.297	1.0656	61.04	P02647-P26038	AKVQPYLDDFQK	K2(DSSO)	2	P02647	120	QGNTKQR	K5(DSSO)	5	P26038	568	11665;11670;11671;11672;11673	HDL_UC_01_XL_20190319_Fraction05.raw	F22	0
												LLDNWDSVTSTFSKLR-KIQQNTFTR	DSSO	Inter	MS2_MS3	MS3	2	0	4	125.86	112.73	794.4	4	3174.58	20859	71.3703	2.77359	61.04	P02647-P21333	LLDNWDSVTSTFSKLR	K14(DSSO)	14	P02647	83	KIQQNTFTR	K1(DSSO)	1	P21333	43	20859;20861;20862;20863;20864	HDL_UC_01_XL_20190319_Fraction07.raw	F24	0
												SQLQKVPPEWK-GHRPLDKK	DSSO	Inter	MS2_MS3	MS3	2	1	4	125.61	125.61	612.575	4	2447.28	7357	21.5686	-1.71949	61.04	P02675-P02671	SQLQKVPPEWK	K5(DSSO)	5	P02671	243	GHRPLDKK	K7(DSSO)	7	P02675	51	7357;7358;7359;7360;7361	HDL_UC_XL_20190319_02.raw	F27	0
												SYFEKSK-HATKTAK	DSSO	Inter	MS2_MS3	MS3	2	0	4	125.5	93.63	451.224	4	1801.88	2121	8.3494	-0.78594	61.04	P02656-P02652	SYFEKSK	K5(DSSO)	5	P02652	67	HATKTAK	K4(DSSO)	4	P02656	41	2121;2122;2123;2124;2125	HDL_UC_XL_20190319_02.raw	F27	0
												MELQSALEEAEASLEHEEGKILR-QKVEPLR	DSSO	Inter	MS2_MS3	MS3	2	1	3	125.31	77.74	607.305	6	3638.79	20192	50.3882	-1.84124	61.04	P02647-P12883	MELQSALEEAEASLEHEEGKILR	K20(DSSO)	20	P12883	1557	QKVEPLR	K2(DSSO)	2	P02647	142	20192;20197;20198;20199;20200	HDL_UC_XL_20190319_02.raw	F27	0
												VKSPELQAEAK-HATKTAK	DSSO	Inter	MS2_MS3	MS3	2	0	4	123.45	53.82	529.029	4	2113.1	2406	9.0459	-1.6336	61.04	P02656-P02652	VKSPELQAEAK	K2(DSSO)	2	P02652	53	HATKTAK	K4(DSSO)	4	P02656	41	2406;2408;2409;2410;2411	HDL_UC_XL_20190319_02.raw	F27	0
												VKDLATVYVDVLK-KIQQNTFTR	DSSO	Inter	MS2_MS3	MS3	2	0	3	122.34	105.77	689.62	4	2755.46	26225	62.3023	1.92165	45.23	P02647-P21333	VKDLATVYVDVLK	K2(DSSO)	2	P02647	36	KIQQNTFTR	K1(DSSO)	1	P21333	43	26225;26227;26228;26229;26230	HDL_UC_XL_20190319_01.raw	F26	0
												GTEWVDPEDPTVIAENELLGAAAAIEAAAKK-AKVQPYLDDFQK	DSSO	Inter	MS2_MS3	MS3	2	0	3	122.18	58.89	958.476	5	4788.35	21051	61.9223	-1.48789	49.07	P02647-Q9Y490	GTEWVDPEDPTVIAENELLGAAAAIEAAAKK	K30(DSSO)	30	Q9Y490	2321	AKVQPYLDDFQK	K2(DSSO)	2	P02647	120	21051;21053;21054;21055;21056	HDL_UC_01_XL_20190319_Fraction05.raw	F22	0
												SFFKEALQGVGDMGR-SYFEKSK	DSSO	Inter	MS2_MS3	MS3	2	1	4	120.66	114.99	672.567	4	2687.25	26522	62.8731	-3.62436	54.03	P35542-P02652	SFFKEALQGVGDMGR	K4(DSSO)	4	P35542	26	SYFEKSK	K5(DSSO)	5	P02652	67	26522;26524;26525;26526;26527	HDL_UC_XL_20190319_01.raw	F26	0
												HGDDLRNTKSEIIELNR-AKVQPYLDDFQK	DSSO	Inter	MS2_MS3	MS3	2	0	4	117.86	88.82	724.563	5	3618.78	14614	47.674	-1.24447	49.07	P02647-P12035	HGDDLRNTKSEIIELNR	K9(DSSO)	9	P12035	415	AKVQPYLDDFQK	K2(DSSO)	2	P02647	120	14614;14615;14616;14617;14618	HDL_UC_01_XL_20190319_Fraction05.raw	F22	0
												HGDDLRNTKSEIIELNR-AKVQPYLDDFQK	DSSO	Inter	MS2_MS3	MS3	2	0	4	117.79	74.49	724.562	5	3618.78	13319	47.3498	-1.79949	61.04	P02647-P12035	HGDDLRNTKSEIIELNR	K9(DSSO)	9	P12035	415	AKVQPYLDDFQK	K2(DSSO)	2	P02647	120	13319;13320;13321;13322;13323	HDL_UC_01_XL_20190319_Fraction06.raw	F23	0
												LLDNWDSVTSTFSKLR-VKEKLK	DSSO	Inter	MS2_MS3	MS3	2	1	4	116.9	68.34	696.623	4	2783.47	16380	59.4709	-2.0291	61.04	P02654-P02647	LLDNWDSVTSTFSKLR	K14(DSSO)	14	P02647	83	VKEKLK	K4(DSSO)	4	P02654	78	16380;16382;16383;16384;16385	HDL_UC_01_XL_20190319_Fraction07.raw	F24	0
												VKSPELQAEAK-KIQQNTFTR	DSSO	Inter	MS2_MS3	MS3	2	0	3	115.65	62.6	623.823	4	2492.27	8051	28.7865	1.59521	54.03	P02652-P21333	VKSPELQAEAK	K2(DSSO)	2	P02652	53	KIQQNTFTR	K1(DSSO)	1	P21333	43	8051;8052;8053;8054;8055	HDL_UC_01_XL_20190319_Fraction02.raw	F19	0
												GTEWVDPEDPTVIAENELLGAAAAIEAAAKK-AKVQPYLDDFQK	DSSO	Inter	MS2_MS3	MS3	2	0	3	112.64	69.34	958.477	5	4788.36	19925	63.6535	-0.79377	49.07	P02647-Q9Y490	GTEWVDPEDPTVIAENELLGAAAAIEAAAKK	K30(DSSO)	30	Q9Y490	2321	AKVQPYLDDFQK	K2(DSSO)	2	P02647	120	19925;19927;19928;19929;19930	HDL_UC_01_XL_20190319_Fraction06.raw	F23	0
												TAAQNLYEKTYLPAVDEK-AKVQPYLDDFQK	DSSO	Inter	MS2_MS3	MS3	2	0	4	111.94	77.63	916.459	4	3662.81	14238	49.821	-5.13699	45.23	P02647-P02655	TAAQNLYEKTYLPAVDEK	K9(DSSO)	9	P02655	61	AKVQPYLDDFQK	K2(DSSO)	2	P02647	120	14238;14240;14241;14242;14243	HDL_UC_01_XL_20190319_Fraction06.raw	F23	0
												VKEGGLKGQK-RQKQVK	DSSO	Inter	MS2_MS3	MS3	2	0	4	111.29	54.85	398.229	5	1987.11	8270	23.9487	-2.29328	45.23	P02675-P39060	VKEGGLKGQK	K7(DSSO)	7	P39060	754	RQKQVK	K3(DSSO)	3	P02675	160	8270;8272;8273;8274;8275	HDL_UC_XL_20190319_01.raw	F26	0
												LLDNWDSVTSTFSKLR-VKEKLK	DSSO	Inter	MS2_MS3	MS3	2	0	3	111.29	44.56	696.621	4	2783.46	24092	57.899	-1.02672	54.03	P02654-P02647	LLDNWDSVTSTFSKLR	K14(DSSO)	14	P02647	83	VKEKLK	K4(DSSO)	4	P02654	78	24092;24094;24095;24096;24097	HDL_UC_XL_20190319_01.raw	F26	0
												TTVMVKNEDSLVFVQTDK-LLDNWDSVTSTFSKLR	DSSO	Inter	MS2_MS3	MS3	2	0	3	109.04	83.52	819.413	5	4093.04	19597	68.0255	-3.75425	61.04	P02647-P01023	TTVMVKNEDSLVFVQTDK	K6(DSSO)	6	P01023	123	LLDNWDSVTSTFSKLR	K14(DSSO)	14	P02647	83	19597;19599;19600;19601;19602	HDL_UC_01_XL_20190319_Fraction07.raw	F24	0
												LLDNWDSVTSTFSKLR-VKEKLK	DSSO	Inter	MS2_MS3	MS3	2	1	4	109.01	72.8	696.619	4	2783.46	24022	58.0069	-1.52441	61.04	P02654-P02647	LLDNWDSVTSTFSKLR	K14(DSSO)	14	P02647	83	VKEKLK	K4(DSSO)	4	P02654	78	24022;24024;24025;24026;24027	HDL_UC_XL_20190319_02.raw	F27	0
												HGDDLRNTKSEIIELNR-LLDNWDSVTSTFSKLR	DSSO	Inter	MS2_MS3	MS3	2	0	3	108.18	93.13	810.605	5	4049	18567	65.3271	0.74624	49.07	P02647-P12035	HGDDLRNTKSEIIELNR	K9(DSSO)	9	P12035	415	LLDNWDSVTSTFSKLR	K14(DSSO)	14	P02647	83	18567;18569;18570;18571;18572	HDL_UC_01_XL_20190319_Fraction07.raw	F24	0
												AIMKRFFFNIFTR-VSFLSALEEYTKK	DSSO	Inter	MS2_MS3	MS3	2	0	3	106.47	42.56	845.438	4	3378.73	25112	77.1253	-2.67146	61.04	P02647-P10646	AIMKRFFFNIFTR	M3(Oxidation);K4(DSSO)	4	P10646	68	VSFLSALEEYTKK	K12(DSSO)	12	P02647	262	25112;25114;25115;25116;25117	HDL_UC_01_XL_20190319_Fraction06.raw	F23	0
												SFFKEALQGVGDMGR-SYFEKSK	DSSO	Inter	MS2_MS3	MS3	2	1	4	105.17	100.5	672.567	4	2687.24	26402	62.8016	-1.50314	50.07	P35542-P02652	SFFKEALQGVGDMGR	K4(DSSO)	4	P35542	26	SYFEKSK	K5(DSSO)	5	P02652	67	26402;26404;26405;26406;26407	HDL_UC_XL_20190319_02.raw	F27	0
												HGDDLRNTKSEIIELNR-AKVQPYLDDFQK	DSSO	Inter	MS2_MS3	MS3	2	1	3	103.88	91.29	724.563	5	3618.78	13873	45.8051	-3.1196	49.07	P02647-P12035	HGDDLRNTKSEIIELNR	K9(DSSO)	9	P12035	415	AKVQPYLDDFQK	K2(DSSO)	2	P02647	120	13873;13875;13876;13877;13878	HDL_UC_01_XL_20190319_Fraction05.raw	F22	0
												TTVMVKNEDSLVFVQTDK-AKVQPYLDDFQK	DSSO	Inter	MS2_MS3	MS3	2	0	4	101.89	64.23	733.368	5	3662.81	13630	48.1491	-4.54463	61.04	P02647-P01023	TTVMVKNEDSLVFVQTDK	K6(DSSO)	6	P01023	123	AKVQPYLDDFQK	K2(DSSO)	2	P02647	120	13630;13635;13636;13637;13638	HDL_UC_01_XL_20190319_Fraction06.raw	F23	0
												VKEGGLKGQK-RQKQVK	DSSO	Inter	MS2_MS3	MS3	2	0	4	101.33	36.25	497.535	4	1987.12	8226	24.0506	-3.18126	61.04	P02675-P39060	VKEGGLKGQK	K7(DSSO)	7	P39060	754	RQKQVK	K3(DSSO)	3	P02675	160	8226;8227;8228;8229;8230	HDL_UC_XL_20190319_02.raw	F27	0
												KQCSKEDGGGWWYNR-IVNLKEK	DSSO	Inter	MS2_MS3	MS3	2	1	4	100.58	100.58	718.595	4	2871.36	12753	34.407	-1.22549	49.07	P02675-P02679	KQCSKEDGGGWWYNR	C3(Carbamidomethyl);K5(DSSO)	5	P02675	426	IVNLKEK	K5(DSSO)	5	P02679	151	12753;12755;12756;12757;12758	HDL_UC_XL_20190319_01.raw	F26	0
												NSGLTEEEAKHCVRIETK-LLDNWDSVTSTFSKLR	DSSO	Inter	MS2_MS3	MS3	2	0	4	100.04	62.36	828.803	5	4139.99	18386	62.8139	-1.80848	61.04	P02647-P13671	NSGLTEEEAKHCVRIETK	K10(DSSO);C12(Carbamidomethyl)	10	P13671	397	LLDNWDSVTSTFSKLR	K14(DSSO)	14	P02647	83	18386;18387;18388;18389;18390	HDL_UC_01_XL_20190319_Fraction08.raw	F25	0
												NSGLTEEEAKHCVRIETK-LLDNWDSVTSTFSKLR	DSSO	Inter	MS2_MS3	MS3	2	0	3	98.8	86.49	828.813	5	4140.03	18398	62.8473	0.15655	61.04	P02647-P13671	NSGLTEEEAKHCVRIETK	K10(DSSO);C12(Carbamidomethyl)	10	P13671	397	LLDNWDSVTSTFSKLR	K14(DSSO)	14	P02647	83	18398;18400;18401;18402;18403	HDL_UC_01_XL_20190319_Fraction08.raw	F25	0
												AKPALEDLR-QGNTKQR	DSSO	Inter	MS2_MS3	MS3	2	0	3	98.03	98.03	501.008	4	2001.01	11478	31.4108	3.61748	49.07	P02647-P26038	AKPALEDLR	K2(DSSO)	2	P02647	232	QGNTKQR	K5(DSSO)	5	P26038	568	11478;11479;11480;11481;11482	HDL_UC_XL_20190319_01.raw	F26	0
												VKSPELQAEAK-KIQQNTFTR	DSSO	Inter	MS2_MS3	MS3	2	0	3	95.09	48.39	623.826	4	2492.28	8378	28.7753	1.99275	54.03	P02652-P21333	VKSPELQAEAK	K2(DSSO)	2	P02652	53	KIQQNTFTR	K1(DSSO)	1	P21333	43	8378;8379;8380;8381;8382	HDL_UC_01_XL_20190319_Fraction03.raw	F20	0
												MGPTELLIEMEDWKGDKVK-EVDLKDYEDQQK	DSSO	Inter	MS2_MS3	MS2	2	1	4	94.26	86.92	972.209	4	3885.81	33131	77.0051	-0.57198	69.9	P02671-P02675	MGPTELLIEMEDWKGDKVK	K14(DSSO)	14	P02675	348	EVDLKDYEDQQK	K5(DSSO)	5	P02671	195	33131;33133;33134;33135;33136	HDL_UC_XL_20190319_02.raw	F27	0
												TTVMVKNEDSLVFVQTDK-AKVQPYLDDFQK	DSSO	Inter	MS2_MS3	MS3	2	0	4	92.19	46.98	733.367	5	3662.81	14979	48.5142	-5.76872	49.07	P02647-P01023	TTVMVKNEDSLVFVQTDK	K6(DSSO)	6	P01023	123	AKVQPYLDDFQK	K2(DSSO)	2	P02647	120	14979;14981;14982;14983;14984	HDL_UC_01_XL_20190319_Fraction05.raw	F22	0
												ALSPQPGAGHDEGPGSGWAAKGTVR-KWQEEMELYR	DSSO	Inter	MS2_MS3	MS3	2	0	3	89.4	55.61	662.814	6	3971.85	14902	48.3396	-4.13582	54.03	P02647-Q8IUK5	ALSPQPGAGHDEGPGSGWAAKGTVR	K21(DSSO)	21	Q8IUK5	38	KWQEEMELYR	K1(DSSO)	1	P02647	131	14902;14907;14908;14909;14910	HDL_UC_01_XL_20190319_Fraction05.raw	F22	0
												VKEGGLKGQK-RQKQVK	DSSO	Inter	MS2_MS3	MS3	2	1	4	89.26	43.43	398.229	5	1987.11	8259	24.1096	-3.11112	45.23	P02675-P39060	VKEGGLKGQK	K7(DSSO)	7	P39060	754	RQKQVK	K3(DSSO)	3	P02675	160	8259;8261;8262;8263;8264	HDL_UC_XL_20190319_02.raw	F27	0
												KGGETSEMYLIQPDSSVKPYR-QSGLYFIKPLK	DSSO	Inter	MS2_MS3	MS2	2	1	2	83.61	80.26	959.74	4	3835.94	26067	62.0086	-2.50861	39.46	P02679-P02675	KGGETSEMYLIQPDSSVKPYR	K18(DSSO)	18	P02675	264	QSGLYFIKPLK	K8(DSSO)	8	P02679	196	26067;26069;26070;26071;26072	HDL_UC_XL_20190319_01.raw	F26	0
												TTVMVKNEDSLVFVQTDK-NPKFMETVAEKALQEYR	DSSO	Inter	MS2_MS3	MS3	2	0	4	83.4	23.02	843.171	4	3369.66	12088	39.0173	-6.93297	54.03	P01023-P10909	TTVMVKNEDSLVFVQTDK	K6(DSSO)	6	P01023	123	NPKFMETVAEKALQEYR	K3(DSSO)	3	P10909	429	12088;12093;12094;12095;12096	HDL_UC_01_XL_20190319_Fraction04.raw	F21	0
												TTVMVKNEDSLVFVQTDK-NPKFMETVAEKALQEYR	DSSO	Inter	MS2_MS3	MS3	2	1	3	80.2	20.62	806.665	4	3223.64	16451	42.3891	-7.04644	45.23	P10909-P01023	TTVMVKNEDSLVFVQTDK	K6(DSSO)	6	P01023	123	NPKFMETVAEKALQEYR	K3(DSSO)	3	P10909	429	16451;16456;16457;16458;16459	HDL_UC_XL_20190319_01.raw	F26	0
												KAPDAGGCLHADPDLGVLCPTGCQLQEALLQQERPIR-HQSACKDSDWPFCSDEDWNYK	DSSO	Inter	MS2_MS3	MS2	2	1	2	74.94	71.21	1153.52	6	6916.1	31615	73.4608	-4.28103	54.03	P02671-P02675	KAPDAGGCLHADPDLGVLCPTGCQLQEALLQQERPIR	K1(DSSO);C8(Carbamidomethyl);C19(Carbamidomethyl);C23(Carbamidomethyl)	1	P02675	88	HQSACKDSDWPFCSDEDWNYK	C5(Carbamidomethyl);K6(DSSO);C13(Carbamidomethyl)	6	P02671	48	31615;31617;31618;31619;31620	HDL_UC_XL_20190319_01.raw	F26	0
												DPTFIPAPIQAKTSPVDEK-TTVMVKNEDSLVFVQTDK	DSSO	Inter	MS2_MS3	MS3	2	1	4	74.42	24.28	819.412	5	4093.03	20100	69.2813	0.4353	49.07	P01023-P01019	DPTFIPAPIQAKTSPVDEK	K12(DSSO)	12	P01019	75	TTVMVKNEDSLVFVQTDK	K6(DSSO)	6	P01023	123	20100;20102;20103;20104;20105	HDL_UC_01_XL_20190319_Fraction07.raw	F24	0
												MKPVPDLVPGNFKSQLQK-DLWQKR	DSSO	Inter	MS2_MS3	MS3	2	1	2	74.03	43.6	757.894	4	3028.56	24195	58.352	-1.67954	42.1	P02671-P02675	MKPVPDLVPGNFKSQLQK	K13(DSSO)	13	P02671	238	DLWQKR	K5(DSSO)	5	P02675	157	24195;24197;24198;24199;24200	HDL_UC_XL_20190319_02.raw	F27	0
												LKEFGNTLEDKAR-VKSPELQAEAK	DSSO	Inter	MS2_MS3	MS2	2	1	2	67.12	56.89	576.298	5	2877.46	9584	32.5402	2.54447	54.03	P02652-P02654	LKEFGNTLEDKAR	K11(DSSO)	11	P02654	47	VKSPELQAEAK	K2(DSSO)	2	P02652	53	9584;9585;9586;9587;9588	HDL_UC_01_XL_20190319_Fraction04.raw	F21	0
												LKEFGNTLEDKAR-VKSPELQAEAK	DSSO	Inter	MS2_MS3	MS2	2	1	2	67.12	60.1	576.298	5	2877.46	9525	31.965	1.37743	54.03	P02652-P02654	LKEFGNTLEDKAR	K11(DSSO)	11	P02654	47	VKSPELQAEAK	K2(DSSO)	2	P02652	53	9525;9526;9527;9528;9529	HDL_UC_01_XL_20190319_Fraction03.raw	F20	0
												GGETSEMYLIQPDSSVKPYR-QSGLYFIKPLK	DSSO	Inter	MS2_MS3	MS2	2	1	2	60.8	52.2	927.714	4	3707.83	29678	69.676	-0.09045	49.07	P02679-P02675	GGETSEMYLIQPDSSVKPYR	K17(DSSO)	17	P02675	264	QSGLYFIKPLK	K8(DSSO)	8	P02679	196	29678;29680;29681;29682;29683	HDL_UC_XL_20190319_02.raw	F27	0
												GHRPLDKK-INKLK	DSSO	Inter	MS2_MS3	MS2	2	1	4	60.4	35.94	431.498	4	1722.97	1976	8.0186	-0.11093	49.07	P02671-P02675	GHRPLDKK	K7(DSSO)	7	P02675	51	INKLK	K3(DSSO)	3	P02671	87	1976;1978;1979;1980;1981	HDL_UC_XL_20190319_01.raw	F26	0
												GGETSEMYLIQPDSSVKPYR-QSGLYFIKPLK	DSSO	Inter	MS2_MS3	MS2	2	1	2	59.46	54.46	927.714	4	3707.83	29794	69.7481	0.30472	42.1	P02679-P02675	GGETSEMYLIQPDSSVKPYR	K17(DSSO)	17	P02675	264	QSGLYFIKPLK	K8(DSSO)	8	P02679	196	29794;29796;29797;29798;29799	HDL_UC_XL_20190319_01.raw	F26	0
												DPTFIPAPIQAKTSPVDEK-TTVMVKNEDSLVFVQTDK	DSSO	Inter	MS2_MS3	MS3	2	0	2	59.11	8.05	735.586	5	3673.9	18862	61.0529	2.09553	54.03	P01023-P01019	DPTFIPAPIQAKTSPVDEK	K12(DSSO)	12	P01019	75	TTVMVKNEDSLVFVQTDK	K6(DSSO)	6	P01023	123	18862;18865;18866;18867;18868	HDL_UC_01_XL_20190319_Fraction06.raw	F23	0
												EFGNTLEDKAR-SKEQLTPLIK	DSSO	Inter	MS2_MS3	MS2	2	1	2	56.41	54.28	649.085	4	2593.32	15544	47.8896	-0.46133	54.03	P02652-P02654	EFGNTLEDKAR	K9(DSSO)	9	P02654	47	SKEQLTPLIK	K2(DSSO)	2	P02652	69	15544;15549;15550	HDL_UC_01_XL_20190319_Fraction04.raw	F21	0
												AIMKRFFFNIFTR-KIQQNTFTR	DSSO	Inter	MS2_MS3	MS3	2	0	3	56.19	56.19	750.635	4	2999.52	18165	45.744	2.39153	61.04	P21333-P10646	AIMKRFFFNIFTR	M3(Oxidation);K4(DSSO)	4	P10646	68	KIQQNTFTR	K1(DSSO)	1	P21333	43	18165;18167;18168;18169;18170	HDL_UC_XL_20190319_01.raw	F26	0
												GHRPLDKK-INKLK	DSSO	Inter	MS2_MS3	MS2	2	1	4	56.09	31.63	431.498	4	1722.97	2020	8.1093	-0.11093	49.07	P02671-P02675	GHRPLDKK	K7(DSSO)	7	P02675	51	INKLK	K3(DSSO)	3	P02671	87	2020;2022;2023;2024;2025	HDL_UC_XL_20190319_02.raw	F27	0
												LHELQEKLSPLGEEMRDR-AIMKRFFFNIFTR	DSSO	Inter	MS2_MS3	MS3	2	0	3	54.66	51.11	1015.76	4	4060.02	16122	51.0669	-1.85462	61.04	P02647-P10646	LHELQEKLSPLGEEMRDR	K7(DSSO);M15(Oxidation)	7	P02647	164	AIMKRFFFNIFTR	M3(Oxidation);K4(DSSO)	4	P10646	68	16122;16125;16126;16127;16128	HDL_UC_01_XL_20190319_Fraction05.raw	F22	0
												EFGNTLEDKAR-SKEQLTPLIK	DSSO	Inter	MS2_MS3	MS2	2	1	2	53.58	50.46	649.086	4	2593.32	14951	47.6355	-0.93223	49.07	P02652-P02654	EFGNTLEDKAR	K9(DSSO)	9	P02654	47	SKEQLTPLIK	K2(DSSO)	2	P02652	69	14951;14952;14953;14954;14955	HDL_UC_01_XL_20190319_Fraction03.raw	F20	0
												KAPDAGGCLHADPDLGVLCPTGCQLQEALLQQERPIR-HQSACKDSDWPFCSDEDWNYK	DSSO	Inter	MS2_MS3	MS2	2	1	2	53.57	45.67	1153.53	6	6916.13	31515	73.5194	-8.51771	54.03	P02671-P02675	KAPDAGGCLHADPDLGVLCPTGCQLQEALLQQERPIR	K1(DSSO);C8(Carbamidomethyl);C19(Carbamidomethyl);C23(Carbamidomethyl)	1	P02675	88	HQSACKDSDWPFCSDEDWNYK	C5(Carbamidomethyl);K6(DSSO);C13(Carbamidomethyl)	6	P02671	48	31515;31517;31518;31519;31520	HDL_UC_XL_20190319_02.raw	F27	0
												MGPTELLIEMEDWKGDKVK-EVDLKDYEDQQK	DSSO	Inter	MS2_MS3	MS2	2	1	4	52	46.38	972.207	4	3885.81	33213	76.9095	1.25052	54.03	P02671-P02675	MGPTELLIEMEDWKGDKVK	K14(DSSO)	14	P02675	348	EVDLKDYEDQQK	K5(DSSO)	5	P02671	195	33213;33215;33216;33217;33218	HDL_UC_XL_20190319_01.raw	F26	0
												AIMKRFFFNIFTR-KIQQNTFTR	DSSO	Inter	MS2_MS3	MS3	2	0	4	51.09	51.09	750.636	4	2999.52	15073	46.6835	1.77688	61.04	P21333-P10646	AIMKRFFFNIFTR	M3(Oxidation);K4(DSSO)	4	P10646	68	KIQQNTFTR	K1(DSSO)	1	P21333	43	15073;15075;15076;15077;15078	HDL_UC_01_XL_20190319_Fraction04.raw	F21	0
												AIMKRFFFNIFTR-KIQQNTFTR	DSSO	Inter	MS2_MS3	MS3	2	0	3	46.09	46.09	750.637	4	2999.53	17984	45.7675	2.79819	61.04	P21333-P10646	AIMKRFFFNIFTR	M3(Oxidation);K4(DSSO)	4	P10646	68	KIQQNTFTR	K1(DSSO)	1	P21333	43	17984;17985;17986;17987;17988	HDL_UC_XL_20190319_02.raw	F27	0
												KGGETSEMYLIQPDSSVKPYR-QSGLYFIKPLK	DSSO	Inter	MS2_MS3	MS2	2	1	2	46.02	46.02	959.737	4	3835.92	25996	61.9911	1.05649	39.46	P02679-P02675	KGGETSEMYLIQPDSSVKPYR	K18(DSSO)	18	P02675	264	QSGLYFIKPLK	K8(DSSO)	8	P02679	196	25996;25998;25999;26000;26001	HDL_UC_XL_20190319_02.raw	F27	0
												VKSPELQAEAK-QSELSAKMR	DSSO	Inter	MS2_MS3	MS2	2	1	2	43.46	30.93	602.305	4	2406.2	7517	26.4654	1.31285	39.46	P02654-P02652	VKSPELQAEAK	K2(DSSO)	2	P02652	53	QSELSAKMR	K7(DSSO)	7	P02654	63	7517;7522;7523;7524;7525	HDL_UC_01_XL_20190319_Fraction03.raw	F20	0
												VSFLSALEEYTKK-SKEQLTPLIKK	DSSO	Inter	MS2_MS3	MS2	2	1	2	41.98	41.98	592.125	5	2956.59	20389	64.8306	0.26085	61.04	P02652-P02647	VSFLSALEEYTKK	K12(DSSO)	12	P02647	262	SKEQLTPLIKK	K10(DSSO)	10	P02652	77	20389;20391;20392;20393;20394	HDL_UC_01_XL_20190319_Fraction06.raw	F23	0
												SKEQLTPLIK-IKQSELSAK	DSSO	Inter	MS2_MS3	MS2	2	1	2	38.82	38.82	580.072	4	2317.27	12132	33.0229	0.68247	39.46	P02654-P02652	SKEQLTPLIK	K2(DSSO)	2	P02652	69	IKQSELSAK	K2(DSSO)	2	P02654	56	12132;12137;12138;12139;12140	HDL_UC_XL_20190319_01.raw	F26	0
												VSFLSALEEYTKK-EQLTPLIKK	DSSO	Inter	MS2_MS3	MS2	2	1	2	38.24	34.83	686.123	4	2741.47	23890	73.7087	-1.07387	54.03	P02652-P02647	VSFLSALEEYTKK	K12(DSSO)	12	P02647	262	EQLTPLIKK	K8(DSSO)	8	P02652	77	23890;23891;23892;23893;23894	HDL_UC_01_XL_20190319_Fraction06.raw	F23	0
												SKEQLTPLIK-IKQSELSAK	DSSO	Inter	MS2_MS3	MS2	2	1	2	37.65	37.65	580.072	4	2317.27	12095	33.0972	0.36626	42.1	P02654-P02652	SKEQLTPLIK	K2(DSSO)	2	P02652	69	IKQSELSAK	K2(DSSO)	2	P02654	56	12095;12096;12097;12098;12099	HDL_UC_XL_20190319_02.raw	F27	0
												NILTSNNIDVKK-EQLTPLIKK	DSSO	Inter	MS2_MS3	MS2	2	1	2	37.65	37.65	647.112	4	2585.42	15574	47.9577	-0.90906	54.03	P02652-P05090	NILTSNNIDVKK	K11(DSSO)	11	P05090	175	EQLTPLIKK	K8(DSSO)	8	P02652	77	15574;15575;15576;15577;15578	HDL_UC_01_XL_20190319_Fraction04.raw	F21	0
												AIMKRFFFNIFTR-KIQQNTFTR	DSSO	Inter	MS2_MS3	MS3	2	0	3	35.6	35.6	750.631	4	2999.5	15528	47.8495	2.20996	54.03	P21333-P10646	AIMKRFFFNIFTR	M3(Oxidation);K4(DSSO)	4	P10646	68	KIQQNTFTR	K1(DSSO)	1	P21333	43	15528;15533;15534;15535;15536	HDL_UC_01_XL_20190319_Fraction04.raw	F21	0
												VKEGGLKGQK-QKQVK	DSSO	Inter	MS2_MS3	MS2	2	1	1	34.82	11.68	458.508	4	1831.01	11543	31.528	-0.09213	73.05	P02675-P39060	VKEGGLKGQK	K7(DSSO)	7	P39060	754	QKQVK	K2(DSSO)	2	P02675	160	11543;11545;11546;11547;11548	HDL_UC_XL_20190319_01.raw	F26	0
												VKSPELQAEAK-QSELSAKMR	DSSO	Inter	MS2_MS3	MS2	2	1	2	34.08	9.92	602.309	4	2406.21	9127	26.1066	-6.09706	69.9	P02654-P02652	VKSPELQAEAK	K2(DSSO)	2	P02652	53	QSELSAKMR	K7(DSSO)	7	P02654	63	9127;9128;9129;9130;9131	HDL_UC_XL_20190319_01.raw	F26	0
												LLLQMDSSATAYGSTVSKR-LLDNWDSVTSTFSKLR	DSSO	Inter	MS2_MS3	MS2	2	1	2	32.5	20.44	678.673	6	4067	25250	60.5033	1.83257	39.46	P02647-P04114	LLLQMDSSATAYGSTVSKR	K18(DSSO)	18	P04114	1163	LLDNWDSVTSTFSKLR	K14(DSSO)	14	P02647	83	25250;25252;25253;25254;25255	HDL_UC_XL_20190319_02.raw	F27	0
												KMTVTDQVNCPK-EQLTPLIKK	DSSO	Inter	MS2_MS3	MS2	2	1	2	32.47	32.47	662.594	4	2647.36	11671	37.9222	-1.98559	54.03	P02652-P05090	KMTVTDQVNCPK	K1(DSSO);C10(Carbamidomethyl)	1	P05090	176	EQLTPLIKK	K8(DSSO)	8	P02652	77	11671;11673;11674;11675	HDL_UC_01_XL_20190319_Fraction04.raw	F21	0
												LKEFGNTLEDK-EQLTPLIKK	DSSO	Inter	MS2_MS3	MS2	2	1	2	32.07	19.28	630.838	4	2520.33	15260	47.1604	-1.06221	54.03	P02652-P02654	LKEFGNTLEDK	K2(DSSO)	2	P02654	38	EQLTPLIKK	K8(DSSO)	8	P02652	77	15260;15261;15262;15263;15264	HDL_UC_01_XL_20190319_Fraction04.raw	F21	0
												VKSPELQAEAKSYFEK-KLNTQ	DSSO	Inter	MS2_MS3	MS2	2	1	0	30.64	21.57	654.329	4	2614.29	15230	40.2829	5.36796	45.23	P02647-P02652	VKSPELQAEAKSYFEK	K11(DSSO)	11	P02652	62	KLNTQ	K1(DSSO)	1	P02647	263	15230;15235;15236;15237;15238	HDL_UC_XL_20190319_02.raw	F27	0
												VKSPELQAEAKSYFEK-KLNTQ	DSSO	Inter	MS2_MS3	MS2	2	1	1	30.64	18.72	654.329	4	2614.3	15407	40.3951	4.34031	49.07	P02647-P02652	VKSPELQAEAKSYFEK	K11(DSSO)	11	P02652	62	KLNTQ	K1(DSSO)	1	P02647	263	15407;15408;15409;15410;15411	HDL_UC_XL_20190319_01.raw	F26	0
												ARPAKAAATQK-INKLK	DSSO	Inter	MS2_MS3	MS2	2	1	2	29.88	15.26	377.82	5	1885.07	1883	7.8002	-0.0085	54.03	P02671-P02675	ARPAKAAATQK	K5(DSSO)	5	P02675	77	INKLK	K3(DSSO)	3	P02671	87	1883;1885;1886;1887;1888	HDL_UC_XL_20190319_02.raw	F27	0
												LKEFGNTLEDK-EQLTPLIKK	DSSO	Inter	MS2_MS3	MS2	2	1	2	28.22	24.06	630.838	4	2520.33	14627	47.7042	-0.67458	39.46	P02652-P02654	LKEFGNTLEDK	K2(DSSO)	2	P02654	38	EQLTPLIKK	K8(DSSO)	8	P02652	77	14627;14632;14633;14634;14635	HDL_UC_01_XL_20190319_Fraction05.raw	F22	0
												LKEFGNTLEDKAR-VKSPELQAEAK	DSSO	Inter	MS2_MS3	MS2	2	1	2	28.21	7.88	720.119	4	2877.46	11544	31.6578	3.66439	61.04	P02652-P02654	LKEFGNTLEDKAR	K11(DSSO)	11	P02654	47	VKSPELQAEAK	K2(DSSO)	2	P02652	53	11544;11546;11547;11548;11549	HDL_UC_XL_20190319_02.raw	F27	0
												VKSPELQAEAKSYFEK-KLNTQ	DSSO	Inter	MS2_MS3	MS2	2	1	4	27.86	22.26	654.333	4	2614.31	12965	41.2191	-1.35845	49.07	P02647-P02652	VKSPELQAEAKSYFEK	K11(DSSO)	11	P02652	62	KLNTQ	K1(DSSO)	1	P02647	263	12965;12967;12968;12969;12970	HDL_UC_01_XL_20190319_Fraction04.raw	F21	0
												ARPAKAAATQK-KEVLK	DSSO	Inter	MS2_MS3	MS2	2	1	4	25.58	10.96	472.269	4	1886.05	2281	8.7596	0.14987	49.07	P01023-P02675	ARPAKAAATQK	K5(DSSO)	5	P02675	77	KEVLK	K1(DSSO)	1	P01023	1164	2281;2286;2287;2288;2289	HDL_UC_XL_20190319_01.raw	F26	0
												AKWEMPFDPQDTHQSRFYLSK-KLNTQ	DSSO	Inter	MS2_MS3	MS2	2	1	0	25.58	25.58	843.658	4	3371.61	19950	59.416	-8.63712	54.03	P02647-P01011	AKWEMPFDPQDTHQSRFYLSK	K2(DSSO)	2	P01011	216	KLNTQ	K1(DSSO)	1	P02647	263	19950;19952;19953;19954;19955	HDL_UC_01_XL_20190319_Fraction05.raw	F22	0
												GPGGVWAAKLISR-QKVEPLR	DSSO	Inter	MS2_MS3	MS2	2	1	2	24.22	24.22	585.325	4	2338.28	15148	52.0891	-3.20445	54.03	P02647-P35542	GPGGVWAAKLISR	K9(DSSO)	9	P35542	74	QKVEPLR	K2(DSSO)	2	P02647	142	15148;15150;15151	HDL_UC_01_XL_20190319_Fraction06.raw	F23	0
												LKEFGNTLEDK-EQLTPLIKK	DSSO	Inter	MS2_MS3	MS2	2	1	2	24.15	13.92	630.837	4	2520.33	18611	46.6904	-0.38386	45.23	P02652-P02654	LKEFGNTLEDK	K2(DSSO)	2	P02654	38	EQLTPLIKK	K8(DSSO)	8	P02652	77	18611;18613;18614;18615;18616	HDL_UC_XL_20190319_01.raw	F26	0
												LKEFGNTLEDK-SKEQLTPLIKK	DSSO	Inter	MS2_MS3	MS2	2	1	0	24.15	12.66	547.896	5	2735.45	12056	38.9463	0.20096	33.37	P02652-P02654	LKEFGNTLEDK	K2(DSSO)	2	P02654	38	SKEQLTPLIKK	K10(DSSO)	10	P02652	77	12056;12058;12059	HDL_UC_01_XL_20190319_Fraction04.raw	F21	0
												ELLCQLENPPLSEKDLR-AKPALEDLR	DSSO	Inter	MS2_MS3	MS2	2	1	2	23.24	23.24	645.531	5	3223.63	12230	41.7595	2.32659	54.03	P02647-Q96N23	ELLCQLENPPLSEKDLR	C4(Carbamidomethyl);K14(DSSO)	14	Q96N23	2885	AKPALEDLR	K2(DSSO)	2	P02647	232	12230;12232;12233;12234;12235	HDL_UC_01_XL_20190319_Fraction05.raw	F22	0
												ELLCQLENPPLSEKDLR-AKPALEDLR	DSSO	Inter	MS2_MS3	MS2	2	1	1	23.24	15.32	645.532	5	3223.63	13040	43.7568	1.09552	45.23	P02647-Q96N23	ELLCQLENPPLSEKDLR	C4(Carbamidomethyl);K14(DSSO)	14	Q96N23	2885	AKPALEDLR	K2(DSSO)	2	P02647	232	13040;13042;13043;13044;13045	HDL_UC_01_XL_20190319_Fraction05.raw	F22	0
												ELLCQLENPPLSEKDLR-AKPALEDLR	DSSO	Inter	MS2_MS3	MS2	2	1	2	23.24	23.24	806.664	4	3223.63	13845	45.74	0.46634	41.1	P02647-Q96N23	ELLCQLENPPLSEKDLR	C4(Carbamidomethyl);K14(DSSO)	14	Q96N23	2885	AKPALEDLR	K2(DSSO)	2	P02647	232	13845;13847;13848;13849;13850	HDL_UC_01_XL_20190319_Fraction05.raw	F22	0
												ARPAKAAATQK-KEVLK	DSSO	Inter	MS2_MS3	MS2	2	1	4	22.07	9.71	472.269	4	1886.05	2326	8.8532	-0.10916	49.07	P01023-P02675	ARPAKAAATQK	K5(DSSO)	5	P02675	77	KEVLK	K1(DSSO)	1	P01023	1164	2326;2328;2329;2330;2331	HDL_UC_XL_20190319_02.raw	F27	0
												LLLQMDSSATAYGSTVSKR-LLDNWDSVTSTFSKLR	DSSO	Inter	MS2_MS3	MS2	2	1	2	21.87	19.01	678.674	6	4067.01	25405	60.6414	0.39151	33.37	P02647-P04114	LLLQMDSSATAYGSTVSKR	K18(DSSO)	18	P04114	1163	LLDNWDSVTSTFSKLR	K14(DSSO)	14	P02647	83	25405;25407;25408;25409;25410	HDL_UC_XL_20190319_01.raw	F26	0
												LLLQMDSSATAYGSTVSKR-LLDNWDSVTSTFSKLR	DSSO	Inter	MS2_MS3	MS2	2	1	2	21.87	19.01	678.676	6	4067.02	17592	62.7998	-2.58069	42.1	P02647-P04114	LLLQMDSSATAYGSTVSKR	K18(DSSO)	18	P04114	1163	LLDNWDSVTSTFSKLR	K14(DSSO)	14	P02647	83	17592;17594;17595;17596;17597	HDL_UC_01_XL_20190319_Fraction07.raw	F24	0
												KMTVTDQVNCPK-EQLTPLIKK	DSSO	Inter	MS2_MS3	MS2	2	1	2	21.77	21.77	662.593	4	2647.35	11103	38.8279	0.41306	54.03	P02652-P05090	KMTVTDQVNCPK	K1(DSSO);C10(Carbamidomethyl)	1	P05090	176	EQLTPLIKK	K8(DSSO)	8	P02652	77	11103;11108;11109;11110;11111	HDL_UC_01_XL_20190319_Fraction05.raw	F22	0
												GPGGVWAAKLISR-AKPALEDLR	DSSO	Inter	MS2_MS3	MS2	2	1	2	21.46	14.44	621.089	4	2481.33	24544	58.799	-2.37353	54.03	P02647-P35542	GPGGVWAAKLISR	K9(DSSO)	9	P35542	74	AKPALEDLR	K2(DSSO)	2	P02647	232	24544;24545;24546	HDL_UC_XL_20190319_01.raw	F26	0
												KMTVTDQVNCPK-SKEQLTPLIK	DSSO	Inter	MS2_MS3	MS2	2	1	2	21.3	21.3	684.353	4	2734.39	10824	40.2212	-2.44146	61.04	P02652-P05090	KMTVTDQVNCPK	K1(DSSO);C10(Carbamidomethyl)	1	P05090	176	SKEQLTPLIK	K2(DSSO)	2	P02652	69	10824;10825;10826	HDL_UC_01_XL_20190319_Fraction06.raw	F23	0
												EWFSETFQKVK-SKEQLTPLIKK	DSSO	Inter	MS2_MS3	MS2	2	1	2	20.63	4.4	718.381	4	2870.5	15677	53.3394	-0.35111	61.04	P02652-P02654	EWFSETFQKVK	K9(DSSO)	9	P02654	74	SKEQLTPLIKK	K10(DSSO)	10	P02652	77	15677;15679;15680;15681;15682	HDL_UC_01_XL_20190319_Fraction06.raw	F23	0
												NILTSNNIDVKK-VKSPELQAEAK	DSSO	Inter	MS2_MS3	MS2	2	1	2	20.33	11.8	679.611	4	2715.42	11246	37.1808	0.30068	54.03	P02652-P05090	NILTSNNIDVKK	K11(DSSO)	11	P05090	175	VKSPELQAEAK	K2(DSSO)	2	P02652	53	11246;11247;11248;11249;11250	HDL_UC_01_XL_20190319_Fraction03.raw	F20	0
												EFGNTLEDKAR-VKSPELQAEAK	DSSO	Inter	MS2_MS3	MS2	2	1	2	19.79	12.73	659.821	4	2636.26	12625	34.3838	9.90163	49.07	P02652-P02654	EFGNTLEDKAR	K9(DSSO)	9	P02654	47	VKSPELQAEAK	K2(DSSO)	2	P02652	53	12625;12626;12627	HDL_UC_XL_20190319_02.raw	F27	0
												SKEQLTPLIKK-QSELSAKMR	DSSO	Inter	MS2_MS3	MS2	2	1	2	19.79	19.79	623.587	4	2491.33	8690	30.2276	0.30632	54.03	P02654-P02652	SKEQLTPLIKK	K10(DSSO)	10	P02652	77	QSELSAKMR	K7(DSSO)	7	P02654	63	8690;8695;8696;8697;8698	HDL_UC_01_XL_20190319_Fraction04.raw	F21	0
												DVVEDYKKR-QKVEPLR	DSSO	Inter	MS2_MS3	MS2	2	1	1	18.61	8.87	545.287	4	2178.13	10012	28.0979	-1.62858	49.07	P02647-Q3SY84	DVVEDYKKR	K7(DSSO)	7	Q3SY84	217	QKVEPLR	K2(DSSO)	2	P02647	142	10012;10014;10015;10016;10017	HDL_UC_XL_20190319_01.raw	F26	0
												ATEHLSTLSEKAKPALEDLR-EQLTPLIKK	DSSO	Inter	MS2_MS3	MS2	2	1	2	18.61	18.61	859.716	4	3435.84	15677	50.0362	-0.53456	49.07	P02652-P02647	ATEHLSTLSEKAKPALEDLR	K11(DSSO)	11	P02647	230	EQLTPLIKK	K8(DSSO)	8	P02652	77	15677;15678;15679;15680;15681	HDL_UC_01_XL_20190319_Fraction05.raw	F22	0
												KIQQNTFTR-QKVEPLR	DSSO	Inter	MS2_MS3	MS2	2	1	2	18.61	18.61	541.289	4	2162.13	8316	29.6092	1.95649	54.03	P02647-P21333	KIQQNTFTR	K1(DSSO)	1	P21333	43	QKVEPLR	K2(DSSO)	2	P02647	142	8316;8317;8318;8319;8320	HDL_UC_01_XL_20190319_Fraction02.raw	F19	0
												GPGGVWAAKLISR-DLMEKVK	DSSO	Inter	MS2_MS3	MS2	2	1	2	18.26	8.51	587.56	4	2347.22	18038	55.3195	-0.68264	49.07	P02652-P35542	GPGGVWAAKLISR	K9(DSSO)	9	P35542	74	DLMEKVK	M3(Oxidation);K5(DSSO)	5	P02652	51	18038;18040;18041	HDL_UC_01_XL_20190319_Fraction05.raw	F22	0
												NILTSNNIDVKK-EQLTPLIKK	DSSO	Inter	MS2_MS3	MS2	2	1	2	17.29	17.29	647.113	4	2585.43	15011	48.5879	-3.27072	54.03	P02652-P05090	NILTSNNIDVKK	K11(DSSO)	11	P05090	175	EQLTPLIKK	K8(DSSO)	8	P02652	77	15011;15013;15014	HDL_UC_01_XL_20190319_Fraction05.raw	F22	0
												EFGNTLEDKAR-LKEALEKSEAR	DSSO	Inter	MS2_MS3	MS2	2	1	0	16.54	9.95	678.339	4	2710.34	18178	57.3251	-0.2217	42.1	P12883-P02654	EFGNTLEDKAR	K9(DSSO)	9	P02654	47	LKEALEKSEAR	K7(DSSO)	7	P12883	865	18178;18179;18180;18181;18182	HDL_UC_01_XL_20190319_Fraction03.raw	F20	0
												MKPVPDLVPGNFKSQLQK-DLWQKR	DSSO	Inter	MS2_MS3	MS2	2	1	4	16.36	9.68	757.895	4	3028.56	24242	58.2007	5.75478	42.1	P02675-P02671	MKPVPDLVPGNFKSQLQK	K13(DSSO)	13	P02671	238	DLWQKR	K5(DSSO)	5	P02675	157	24242;24244;24245;24246;24247	HDL_UC_XL_20190319_01.raw	F26	0
												SKEQLTPLIKK-IKQSELSAK	DSSO	Inter	MS2_MS3	MS2	2	1	2	15.66	15.66	612.097	4	2445.36	6370	25.1934	-0.65487	61.04	P02654-P02652	SKEQLTPLIKK	K10(DSSO)	10	P02652	77	IKQSELSAK	K2(DSSO)	2	P02654	56	6370;6371;6372	HDL_UC_01_XL_20190319_Fraction08.raw	F25	0
												EFGNTLEDKAR-LKEALEKSEAR	DSSO	Inter	MS2_MS3	MS2	2	1	1	15.64	8	678.337	4	2710.33	23279	56.5616	2.93219	39.46	P12883-P02654	EFGNTLEDKAR	K9(DSSO)	9	P02654	47	LKEALEKSEAR	K7(DSSO)	7	P12883	865	23279;23280;23281	HDL_UC_XL_20190319_02.raw	F27	0
												LKEFGNTLEDKAR-EQLTPLIKK	DSSO	Inter	MS2_MS3	MS2	2	1	2	15.57	15.57	687.622	4	2747.47	15725	41.0031	-0.87046	54.03	P02652-P02654	LKEFGNTLEDKAR	K11(DSSO)	11	P02654	47	EQLTPLIKK	K8(DSSO)	8	P02652	77	15725;15730;15731;15732;15733	HDL_UC_XL_20190319_01.raw	F26	0
												LHELQEKLSPLGEEMRDR-AIMKRFFFNIFTR	DSSO	Inter	MS2_MS3	MS2	2	1	2	15.57	15.57	809.612	5	4044.03	22169	54.0591	0.04566	61.04	P10646-P02647	LHELQEKLSPLGEEMRDR	K7(DSSO)	7	P02647	164	AIMKRFFFNIFTR	M3(Oxidation);K4(DSSO)	4	P10646	68	22169;22170;22171;22172;22173	HDL_UC_XL_20190319_01.raw	F26	0
												ELLCQLENPPLSEKDLR-AKPALEDLR	DSSO	Inter	MS2_MS3	MS2	2	1	2	15.2	7.29	645.531	5	3223.63	13861	45.7767	1.66371	54.03	P02647-Q96N23	ELLCQLENPPLSEKDLR	C4(Carbamidomethyl);K14(DSSO)	14	Q96N23	2885	AKPALEDLR	K2(DSSO)	2	P02647	232	13861;13863;13864;13865;13866	HDL_UC_01_XL_20190319_Fraction05.raw	F22	0
												SKEQLTPLIKK-QSELSAKMR	DSSO	Inter	MS2_MS3	MS2	2	1	2	14	14	623.59	4	2491.34	10497	29.1885	-4.39941	54.03	P02654-P02652	SKEQLTPLIKK	K10(DSSO)	10	P02652	77	QSELSAKMR	K7(DSSO)	7	P02654	63	10497;10499;10500;10501;10502	HDL_UC_XL_20190319_01.raw	F26	0
												DVVEDYKKR-QKVEPLR	DSSO	Inter	MS2_MS3	MS2	2	1	2	13.05	13.05	545.29	4	2178.14	9987	28.1887	-6.45058	39.46	P02647-Q3SY84	DVVEDYKKR	K7(DSSO)	7	Q3SY84	217	QKVEPLR	K2(DSSO)	2	P02647	142	9987;9988;9989;9990;9991	HDL_UC_XL_20190319_02.raw	F27	0
												SKEQLTPLIK-IKQSELSAK	DSSO	Inter	MS2_MS3	MS2	2	1	2	13.05	13.05	580.073	4	2317.27	9896	33.3624	-1.63639	61.04	P02654-P02652	SKEQLTPLIK	K2(DSSO)	2	P02652	69	IKQSELSAK	K2(DSSO)	2	P02654	56	9896;9897;9898	HDL_UC_01_XL_20190319_Fraction04.raw	F21	0
												AKWEMPFDPQDTHQSRFYLSK-KLNTQ	DSSO	Inter	MS2_MS3	MS2	2	1	0	12.88	12.88	843.661	4	3371.62	23628	68.0367	-12.4036	54.03	P02647-P01011	AKWEMPFDPQDTHQSRFYLSK	K2(DSSO)	2	P01011	216	KLNTQ	K1(DSSO)	1	P02647	263	23628;23629;23630;23631;23632	HDL_UC_01_XL_20190319_Fraction05.raw	F22	0
												AKWEMPFDPQDTHQSRFYLSK-KLNTQ	DSSO	Inter	MS2_MS3	MS2	2	1	0	12.88	12.88	843.653	4	3371.59	23650	68.0865	-2.04573	54.03	P02647-P01011	AKWEMPFDPQDTHQSRFYLSK	K2(DSSO)	2	P01011	216	KLNTQ	K1(DSSO)	1	P02647	263	23650;23651;23652;23653;23654	HDL_UC_01_XL_20190319_Fraction05.raw	F22	0
												TKYTGNPTKMYEVVYQIGTETR-QKVEPLRAELQEGAR	DSSO	Inter	MS2_MS3	MS2	2	1	2	12.38	12.38	746.873	6	4476.2	22257	64.7405	2.88567	61.04	P02647-Q9UHG3	TKYTGNPTKMYEVVYQIGTETR	K9(DSSO);M10(Oxidation)	9	Q9UHG3	291	QKVEPLRAELQEGAR	K2(DSSO)	2	P02647	142	22257;22259;22260;22261;22262	HDL_UC_01_XL_20190319_Fraction05.raw	F22	0
												ATEHLSTLSEKAKPALEDLR-SKEQLTPLIK	DSSO	Inter	MS2_MS3	MS2	2	1	2	12.17	12.17	881.476	4	3522.88	16000	50.7952	-2.86522	61.04	P02652-P02647	ATEHLSTLSEKAKPALEDLR	K11(DSSO)	11	P02647	230	SKEQLTPLIK	K2(DSSO)	2	P02652	69	16000;16003;16004	HDL_UC_01_XL_20190319_Fraction05.raw	F22	0.01
												AKPALEDLR-QGNTKQR	DSSO	Inter	MS2_MS3	MS2	2	1	1	11.9	11.9	501.009	4	2001.01	9372	31.5195	1.94796	54.03	P26038-P02647	AKPALEDLR	K2(DSSO)	2	P02647	232	QGNTKQR	K5(DSSO)	5	P26038	568	9372;9377;9378;9379;9380	HDL_UC_01_XL_20190319_Fraction03.raw	F20	0.01
												AKWEMPFDPQDTHQSRFYLSK-KLNTQ	DSSO	Inter	MS2_MS3	MS2	2	1	0	11.79	11.79	843.658	4	3371.61	19883	59.5253	-8.63712	54.03	P02647-P01011	AKWEMPFDPQDTHQSRFYLSK	K2(DSSO)	2	P01011	216	KLNTQ	K1(DSSO)	1	P02647	263	19883;19884;19885;19886;19887	HDL_UC_01_XL_20190319_Fraction04.raw	F21	0.01
												TKYTGNPTKMYEVVYQIGTETR-QKVEPLRAELQEGAR	DSSO	Inter	MS2_MS3	MS2	2	1	4	11.44	11.44	896.046	5	4476.2	20349	64.7318	3.38729	45.23	P02647-Q9UHG3	TKYTGNPTKMYEVVYQIGTETR	K9(DSSO);M10(Oxidation)	9	Q9UHG3	291	QKVEPLRAELQEGAR	K2(DSSO)	2	P02647	142	20349;20351;20352;20353;20354	HDL_UC_01_XL_20190319_Fraction06.raw	F23	0.01
												SKEQLTPLIKK-QSELSAKMR	DSSO	Inter	MS2_MS3	MS2	2	1	2	11.29	11.29	499.071	5	2491.33	8717	30.299	-0.04366	49.07	P02654-P02652	SKEQLTPLIKK	K10(DSSO)	10	P02652	77	QSELSAKMR	K7(DSSO)	7	P02654	63	8717;8719;8720;8721;8722	HDL_UC_01_XL_20190319_Fraction04.raw	F21	0.01

## Sheet: S4 - CoV2 Spike HDL XL-MS
HDL + SARS-CoV-2 spike XL-MS
Data are represted as the required import for data visualisation with xiview.org
Protein accession numbers are derived from Uniprot. Score are obtained from xlinkx within Proteome Discoverer.															Data below are the exported CSMs from Proteome Discoverer, as can be observed in the .pdresult files uploaded to PRIDE - accession:
Id	Protein1	SeqPos1	PepPos1	PepSeq1	LinkPos1	Protein2	SeqPos2	PepPos2	PepSeq2	LinkPos2	Score				Sequence	Crosslinker	Crosslink Type	Crosslink Strategy	Identified By	# Proteins	# Identified MS2 Scans	# Identified MS3 Scans	XlinkX Score	Delta XlinkX Score	m/z [Da]	Charge	MH+ [Da]	First Scan	RT [min]	DeltaM [ppm]	Reporter Ion Score	Accessions	Sequence A	Modifications A	Crosslinker Position A	Protein Accession A	Leading Protein Position A	Sequence B	Modifications B	Crosslinker Position B	Protein Accession B	Leading Protein Position B	All Scans	Spectrum File	File ID	Validator Q-value
7838_0	P02647	219	213	LAEYHAKATEHLSTLSEK	7	P02654	56	55	IKQSELSAK	2	265.48				SPELQAEAKSYFEK-AKPALEDLR	DSSO	Inter	MS2_MS3	MS3	2	1	2	373.82	310.4	699.852	4	2796.38	25204	65.9446	-2.03482	49.07	P02652-P02647	SPELQAEAKSYFEK	K9(DSSO)	9	P02652	62	AKPALEDLR	K2(DSSO)	2	P02647	232	25204;25206;25207	HDL_SPIKE_DSSO_SCX_HPLX_F31.raw	F69	0
7838_2	O95445	156	150	SPHPPEKCVEEFK	7	P02654	78	75	VKEKLK	4	123.45				DYVSQFEGSALGKQLNLK-NILTSNNIDVKK	DSSO	Inter	MS2_MS3	MS3	2	1	2	345.09	306.89	878.955	4	3512.8	26407	72.4389	-0.14441	42.1	P02647-P05090	DYVSQFEGSALGKQLNLK	K13(DSSO)	13	P02647	64	NILTSNNIDVKK	K11(DSSO)	11	P05090	175	26407;26409;26410	HDL_SPIKE_DSSO_SCX_HPLX_F27.raw	F65	0
7838_3	P02647	219	213	LAEYHAKATEHLSTLSEK	7	P08670	313	305	NNDALRQAKQESTEYR	9	224.27				SPELQAEAKSYFEK-QKVEPLR	DSSO	Inter	MS2_MS3	MS3	2	1	2	339.56	301.79	664.088	4	2653.33	23199	62.412	-2.13487	54.03	P02652-P02647	SPELQAEAKSYFEK	K9(DSSO)	9	P02652	62	QKVEPLR	K2(DSSO)	2	P02647	142	23199;23201;23202	HDL_SPIKE_DSSO_SCX_HPLX_F31.raw	F69	0
7838_4	P02647	142	141	QKVEPLRAELQEGAR	2	P35542	116	114	SGKDPDRFRPDGLPK	3	142.66				TAKDALSSVQESQVAQQAR-AKVQPYLDDFQK	DSSO	Inter	MS2_MS3	MS3	2	1	2	338.92	325.84	1209.27	3	3625.78	20924	61.9771	2.45194	61.04	P02656-P02647	TAKDALSSVQESQVAQQAR	K3(DSSO)	3	P02656	44	AKVQPYLDDFQK	K2(DSSO)	2	P02647	120	20924;20928;20929	HDL_SPIKE_DSSO_SCX_HPLX_F27.raw	F65	0
7838_5	P0DJI9	121	106	SGRDPNHFRPAGLPEKY	16	P02647	263	263	KLNTQ	1	30.64				LHELQEKLSPLGEEMR-IKQSELSAK	DSSO	Inter	MS2_MS3	MS3	2	1	2	332.83	268.76	772.146	4	3085.56	21922	61.776	-0.81775	76.14	P02647-P02654	LHELQEKLSPLGEEMR	K7(DSSO);M15(Oxidation)	7	P02647	164	IKQSELSAK	K2(DSSO)	2	P02654	56	21922;21924;21925	HDL_SPIKE_DSSO_SCX_HPLX_F36.raw	F74	0
7838_6	P0DJI8	121	106	SGKDPNHFRPAGLPEKY	16	P02654	56	55	IKQSELSAK	2	163.88				LHELQEKLSPLGEEMR-IKQSELSAK	DSSO	Inter	MS2_MS3	MS3	2	1	2	328.73	268.34	772.147	4	3085.57	21528	61.0392	-1.94794	84.95	P02647-P02654	LHELQEKLSPLGEEMR	K7(DSSO);M15(Oxidation)	7	P02647	164	IKQSELSAK	K2(DSSO)	2	P02654	56	21528;21532;21533	HDL_SPIKE_DSSO_SCX_HPLX_F37.raw	F75	0
7838_7	P10646	68	65	AIMKRFFFNIFTR	4	O95445	156	150	SPHPPEKCVEEFK	7	15.57				DYVSQFEGSALGKQLNLK-SPHPPEKCVEEFK	DSSO	Inter	MS2_MS3	MS3	2	1	2	327.49	306.63	935.204	4	3737.79	27181	70.1114	-2.86629	61.04	P02647-O95445	DYVSQFEGSALGKQLNLK	K13(DSSO)	13	P02647	64	SPHPPEKCVEEFK	K7(DSSO);C8(Carbamidomethyl)	7	O95445	156	27181;27185;27186	HDL_SPIKE_DSSO_SCX_HPLX_F36.raw	F74	0
7838_8	P02647	219	213	LAEYHAKATEHLSTLSEK	7	O95445	156	150	SPHPPEKCVEEFK	7	213.73				SPELQAEAKSYFEK-VKEKLK	DSSO	Inter	MS2_MS3	MS3	2	1	2	325.44	273	632.832	4	2528.31	22365	62.4872	-0.36992	73.05	P02652-P02654	SPELQAEAKSYFEK	K9(DSSO)	9	P02652	62	VKEKLK	K4(DSSO)	4	P02654	78	22365;22367;22368	HDL_SPIKE_DSSO_SCX_HPLX_F36.raw	F74	0
7838_9	P02647	142	141	QKVEPLRAELQEGAR	2	O95445	156	150	SPHPPEKCVEEFK	7	143.42				ATEHLSTLSEKAKPALEDLR-VKSPELQAEAKSYFEK	DSSO	Inter	MS2_MS3	MS3	2	1	2	318.72	318.72	1008.52	3	3023.55	24729	67.506	-2.9014	45.23	P02647-P02652	ATEHLSTLSEKAKPALEDLR	K11(DSSO)	11	P02647	230	VKSPELQAEAKSYFEK	K11(DSSO)	11	P02652	62	24729;24731;24732	HDL_SPIKE_DSSO_SCX_HPLX_F35.raw	F73	0
7838_10	P0DJI8	108	106	SGKDPNHFRPAGLPEKY	3	P02647	142	141	QKVEPLR	2	102.95				SKEQLTPLIKK-QKVEPLR	DSSO	Inter	MS2_MS3	MS3	2	1	2	312.78	207.57	578.584	4	2311.31	20569	59.5083	-3.76755	54.03	P02652-P02647	SKEQLTPLIKK	K10(DSSO)	10	P02652	77	QKVEPLR	K2(DSSO)	2	P02647	142	20569;20573;20574	HDL_SPIKE_DSSO_SCX_HPLX_F37.raw	F75	0
7838_13	P02647	164	158	LHELQEKLSPLGEEMRDR	7	P21333	43	43	KIQQNTFTR	1	285.91				SKEQLTPLIKK-LEALKENGGAR	DSSO	Inter	MS2_MS3	MS3	2	1	2	312.78	207.57	650.611	4	2599.42	20061	58.6356	-1.49104	61.04	P02652-P02647	SKEQLTPLIKK	K10(DSSO)	10	P02652	77	LEALKENGGAR	K5(DSSO)	5	P02647	206	20061;20065;20066	HDL_SPIKE_DSSO_SCX_HPLX_F36.raw	F74	0
7838_16	P02652	77	68	SKEQLTPLIKK	10	P35542	128	121	FRPDGLPKKY	8	147.24				DYVSQFEGSALGKQLNLK-IKQSELSAK	DSSO	Inter	MS2_MS3	MS3	2	1	2	311.58	281.3	1053.21	3	3157.62	23966	67.8483	-0.31436	61.04	P02647-P02654	DYVSQFEGSALGKQLNLK	K13(DSSO)	13	P02647	64	IKQSELSAK	K2(DSSO)	2	P02654	56	23966;23968;23969	HDL_SPIKE_DSSO_SCX_HPLX_F28.raw	F66	0
7838_18	P02647	164	158	LHELQEKLSPLGEEMRDR	7	P10646	68	65	AIMKRFFFNIFTR	4	15.57				KMTVTDQVNCPK-IKQSELSAK	DSSO	Inter	MS2_MS3	MS3	2	0	2	310.86	310.86	866.426	3	2597.26	10588	41.3909	-4.27253	61.04	P05090-P02654	KMTVTDQVNCPK	K1(DSSO);M2(Oxidation);C10(Carbamidomethyl)	1	P05090	176	IKQSELSAK	K2(DSSO)	2	P02654	56	10588;10589;10590	HDL_SPIKE_DSSO_SCX_HPLX_F30.raw	F68	0
7838_19	P02647	164	158	LHELQEKLSPLGEEMRDR	7	P02652	77	68	SKEQLTPLIKK	10	286.45				ATEHLSTLSEKAKPALEDLR-SPELQAEAKSYFEK	DSSO	Inter	MS2_MS3	MS3	2	1	2	307.77	287.09	799.405	5	3993	27682	70.9197	-0.77193	61.04	P02652-P02647	ATEHLSTLSEKAKPALEDLR	K11(DSSO)	11	P02647	230	SPELQAEAKSYFEK	K9(DSSO)	9	P02652	62	27682;27684;27685	HDL_SPIKE_DSSO_SCX_HPLX_F36.raw	F74	0
7838_20	P19320	154	148	LEIDLLKGDHLMKSQEFLEDADR	7	P02647	142	141	QKVEPLRAELQEGAR	2	11.92				SPELQAEAKSYFEK-IKQSELSAK	DSSO	Inter	MS2_MS3	MS3	2	1	2	307.77	274.9	697.601	4	2787.38	19459	59.5159	-3.56051	39.46	P02652-P02654	SPELQAEAKSYFEK	K9(DSSO)	9	P02652	62	IKQSELSAK	K2(DSSO)	2	P02654	56	19459;19461;19462	HDL_SPIKE_DSSO_SCX_HPLX_F29.raw	F67	0
7838_22	P04114	1202	1188	KMTSNFPVDLSDYPKSLHMYANR	15	P02647	142	141	QKVEPLRAELQEGAR	2	13.12				SPELQAEAKSYFEK-AKPALEDLR	DSSO	Inter	MS2_MS3	MS3	2	1	2	307.69	260.3	699.852	4	2796.39	25005	68.148	-0.81264	61.04	P02652-P02647	SPELQAEAKSYFEK	K9(DSSO)	9	P02652	62	AKPALEDLR	K2(DSSO)	2	P02647	232	25005;25009;25010	HDL_SPIKE_DSSO_SCX_HPLX_F30.raw	F68	0
7838_29	P02774	264	239	LAQKVPTADLEDVLPLAEDITNILSKCCESASEDCMAK	26	P02647	120	119	AKVQPYLDDFQKK	2	23.73				ATEHLSTLSEKAKPALEDLR-SKEQLTPLIKK	DSSO	Inter	MS2_MS3	MS3	2	1	2	306.89	306.89	913.499	4	3650.98	26757	70.4098	-2.75444	49.07	P02647-P02652	ATEHLSTLSEKAKPALEDLR	K11(DSSO)	11	P02647	230	SKEQLTPLIKK	K10(DSSO)	10	P02652	77	26757;26759;26760	HDL_SPIKE_DSSO_SCX_HPLX_F38.raw	F76	0
7838_30	P04004	443	422	MDWLVPATCEPIQSVFFFSGDKYYRVNLR	22	P02647	219	213	LAEYHAKATEHLSTLSEK	7	234.12				SPELQAEAKSYFEK-IKQSELSAK	DSSO	Inter	MS2_MS3	MS3	2	1	2	306.67	273.49	697.602	4	2787.39	19945	59.5598	-1.10941	61.04	P02652-P02654	SPELQAEAKSYFEK	K9(DSSO)	9	P02652	62	IKQSELSAK	K2(DSSO)	2	P02654	56	19945;19947;19948	HDL_SPIKE_DSSO_SCX_HPLX_F30.raw	F68	0
7838_31	P04004	443	422	MDWLVPATCEPIQSVFFFSGDKYYRVNLR	22	P02647	230	220	ATEHLSTLSEKAKPALEDLR	11	25.59				SPELQAEAKSYFEK-LEALKENGGAR	DSSO	Inter	MS2_MS3	MS3	2	1	2	303.42	256.49	736.115	4	2941.44	20153	60.7013	-1.88353	61.04	P02652-P02647	SPELQAEAKSYFEK	K9(DSSO)	9	P02652	62	LEALKENGGAR	K5(DSSO)	5	P02647	206	20153;20156;20157	HDL_SPIKE_DSSO_SCX_HPLX_F29.raw	F67	0
7838_33	P02647	142	141	QKVEPLRAELQEGAR	2	P02656	41	38	HATKTAK	4	129.68				SPELQAEAKSYFEK-AKPALEDLR	DSSO	Inter	MS2_MS3	MS3	2	1	2	300.58	252.1	699.854	4	2796.4	23161	65.6478	-1.1271	61.04	P02652-P02647	SPELQAEAKSYFEK	K9(DSSO)	9	P02652	62	AKPALEDLR	K2(DSSO)	2	P02647	232	23161;23164;23165	HDL_SPIKE_DSSO_SCX_HPLX_F29.raw	F67	0
7838_36	P02647	219	213	LAEYHAKATEHLSTLSEK	7	P02654	78	75	VKEKLK	4	234.12				ETEGLRQEMSKDLEEVK-SKEQLTPLIKK	DSSO	Inter	MS2_MS3	MS3	2	1	2	300.45	254.92	870.449	4	3478.77	20825	59.8949	-2.9197	84.95	P02647-P02652	ETEGLRQEMSKDLEEVK	M9(Oxidation);K11(DSSO)	11	P02647	112	SKEQLTPLIKK	K10(DSSO)	10	P02652	77	20825;20827;20828	HDL_SPIKE_DSSO_SCX_HPLX_F37.raw	F75	0
7838_38	P02647	142	141	QKVEPLRAELQEGAR	2	P02654	78	75	VKEKLK	4	217.38				LHELQEKLSPLGEEMR-SPELQAEAKSYFEK	DSSO	Inter	MS2_MS3	MS3	2	1	2	296.35	262.04	927.953	4	3708.79	26629	70.8176	-3.71475	100	P02647-P02652	LHELQEKLSPLGEEMR	K7(DSSO);M15(Oxidation)	7	P02647	164	SPELQAEAKSYFEK	K9(DSSO)	9	P02652	62	26629;26632;26633	HDL_SPIKE_DSSO_SCX_HPLX_F35.raw	F73	0
7838_39	P02647	164	158	LHELQEKLSPLGEEMRDR	7	P02654	56	55	IKQSELSAK	2	332.83				SPELQAEAKSYFEK-AKPALEDLR	DSSO	Inter	MS2_MS3	MS3	2	1	2	295.51	258.07	699.856	4	2796.4	23687	65.8561	-1.79168	61.04	P02652-P02647	SPELQAEAKSYFEK	K9(DSSO)	9	P02652	62	AKPALEDLR	K2(DSSO)	2	P02647	232	23687;23689;23690	HDL_SPIKE_DSSO_SCX_HPLX_F30.raw	F68	0
7838_44	P01009	241	226	DTEEEDFHVDQVTTVKVPMMK	16	P35542	116	114	SGKDPDR	3	20.66				SPELQAEAKSYFEK-QKVEPLR	DSSO	Inter	MS2_MS3	MS3	2	1	2	294.48	261.31	664.087	4	2653.33	21137	61.4199	-1.7684	54.03	P02652-P02647	SPELQAEAKSYFEK	K9(DSSO)	9	P02652	62	QKVEPLR	K2(DSSO)	2	P02647	142	21137;21139;21140	HDL_SPIKE_DSSO_SCX_HPLX_F30.raw	F68	0
7838_45	P02647	157	156	QKLHELQEK	2	P21333	43	43	KIQQNTFTR	1	18.61				SPELQAEAKSYFEK-LKEFGNTLEDK	DSSO	Inter	MS2_MS3	MS3	2	1	2	294.48	240.22	770.122	4	3077.46	22213	64.8098	0.08677	61.04	P02652-P02654	SPELQAEAKSYFEK	K9(DSSO)	9	P02652	62	LKEFGNTLEDK	K2(DSSO)	2	P02654	38	22213;22217;22218	HDL_SPIKE_DSSO_SCX_HPLX_F28.raw	F66	0
7838_47	P21333	1593	1593	KTHIQDNHDGTYTVAYVPDVTGR	1	P35542	116	114	SGKDPDR	3	11.11				VKSPELQAEAKSYFEK-QKVEPLR	DSSO	Inter	MS2_MS3	MS3	2	1	2	294.06	241.13	720.877	4	2880.49	23379	64.0461	-1.81433	49.07	P02652-P02647	VKSPELQAEAKSYFEK	K11(DSSO)	11	P02652	62	QKVEPLR	K2(DSSO)	2	P02647	142	23379;23383;23384	HDL_SPIKE_DSSO_SCX_HPLX_F36.raw	F74	0
7838_48	P02647	219	213	LAEYHAKATEHLSTLSEK	7	P02652	53	52	VKSPELQAEAK	2	246.22				VSFLSALEEYTKK-SYFEKSK	DSSO	Inter	MS2_MS3	MS3	2	1	2	293.62	247.75	640.821	4	2560.26	28382	75.0924	-1.04504	45.23	P02647-P02652	VSFLSALEEYTKK	K12(DSSO)	12	P02647	262	SYFEKSK	K5(DSSO)	5	P02652	67	28382;28384;28385	HDL_SPIKE_DSSO_SCX_HPLX_F29.raw	F67	0
7838_49	P02654	63	55	IKQSELSAKMR	9	P02652	77	68	SKEQLTPLIKK	10	178.95				QEMSKDLEEVK-SKEQLTPLIKK	DSSO	Inter	MS2_MS3	MS3	2	1	2	292.59	171.3	699.113	4	2793.43	18931	57.5166	-2.58356	54.03	P02652-P02647	QEMSKDLEEVK	M3(Oxidation);K5(DSSO)	5	P02647	112	SKEQLTPLIKK	K10(DSSO)	10	P02652	77	18931;18934;18935	HDL_SPIKE_DSSO_SCX_HPLX_F34.raw	F72	0
7838_50	P02647	219	213	LAEYHAKATEHLSTLSEK	7	P02652	67	63	SYFEKSK	5	120.29				ETEGLRQEMSKDLEEVK-VKSPELQAEAK	DSSO	Inter	MS2_MS3	MS3	2	1	2	290.96	240.08	849.169	4	3393.65	17391	53.4573	-1.41799	84.95	P02647-P02652	ETEGLRQEMSKDLEEVK	M9(Oxidation);K11(DSSO)	11	P02647	112	VKSPELQAEAK	K2(DSSO)	2	P02652	53	17391;17393;17394	HDL_SPIKE_DSSO_SCX_HPLX_F33.raw	F71	0
7838_51	P02647	164	158	LHELQEKLSPLGEEMRDR	7	P35542	116	114	SGKDPDR	3	123.97				TAKDALSSVQESQVAQQAR-KMTVTDQVNCPK	DSSO	Inter	MS2_MS3	MS3	2	1	2	290.82	259.06	903.435	4	3610.72	14756	51.751	-1.08688	73.05	P02656-P05090	TAKDALSSVQESQVAQQAR	K3(DSSO)	3	P02656	44	KMTVTDQVNCPK	K1(DSSO);M2(Oxidation);C10(Carbamidomethyl)	1	P05090	176	14756;14758;14759	HDL_SPIKE_DSSO_SCX_HPLX_F28.raw	F66	0
7838_52	P02647	142	141	QKVEPLRAELQEGAR	2	P21333	43	43	KIQQNTFTR	1	31.37				LHELQEKLSPLGEEMRDR-SPELQAEAKSYFEK	DSSO	Inter	MS2_MS3	MS3	2	1	2	288.55	246.36	796.789	5	3979.92	26443	69.9173	-3.30414	61.04	P02652-P02647	LHELQEKLSPLGEEMRDR	K7(DSSO);M15(Oxidation)	7	P02647	164	SPELQAEAKSYFEK	K9(DSSO)	9	P02652	62	26443;26445;26446	HDL_SPIKE_DSSO_SCX_HPLX_F38.raw	F76	0
7838_55	P02652	77	68	SKEQLTPLIKK	10	P02654	78	75	VKEKLKIDS	4	271.48				LHELQEKLSPLGEEMR-VKSPELQAEAK	DSSO	Inter	MS2_MS3	MS3	2	1	2	286.73	233.82	821.167	4	3281.64	22216	62.254	-2.06707	37.17	P02647-P02652	LHELQEKLSPLGEEMR	K7(DSSO);M15(Oxidation)	7	P02647	164	VKSPELQAEAK	K2(DSSO)	2	P02652	53	22216;22220;22221	HDL_SPIKE_DSSO_SCX_HPLX_F36.raw	F74	0
7838_56	P02652	77	68	SKEQLTPLIKK	10	P02647	157	156	QKLHELQEK	2	226.33				LHELQEKLSPLGEEMRDR-SKEQLTPLIKK	DSSO	Inter	MS2_MS3	MS3	2	1	2	286.45	178.11	728.386	5	3637.9	25475	69.5627	-2.90935	61.04	P02652-P02647	LHELQEKLSPLGEEMRDR	K7(DSSO);M15(Oxidation)	7	P02647	164	SKEQLTPLIKK	K10(DSSO)	10	P02652	77	25475;25477;25478	HDL_SPIKE_DSSO_SCX_HPLX_F40.raw	F78	0
7838_57	P02647	164	158	LHELQEKLSPLGEEMRDR	7	P02654	63	57	QSELSAKMR	7	58.22				LHELQEKLSPLGEEMR-KIQQNTFTR	DSSO	Inter	MS2_MS3	MS3	2	1	2	285.91	236.3	805.154	4	3217.59	22934	63.0941	1.52361	76.14	P02647-P21333	LHELQEKLSPLGEEMR	K7(DSSO);M15(Oxidation)	7	P02647	164	KIQQNTFTR	K1(DSSO)	1	P21333	43	22934;22937;22938	HDL_SPIKE_DSSO_SCX_HPLX_F37.raw	F75	0
7838_58	P35542	128	121	FRPDGLPKKY	8	P02647	142	141	QKVEPLR	2	123.98				SPELQAEAKSYFEK-HATKTAK	DSSO	Inter	MS2_MS3	MS3	2	0	2	285.58	263.96	635.816	4	2540.24	20639	59.5832	-0.6672	61.04	P02652-P02656	SPELQAEAKSYFEK	K9(DSSO)	9	P02652	62	HATKTAK	K4(DSSO)	4	P02656	41	20639;20641;20642	HDL_SPIKE_DSSO_SCX_HPLX_F36.raw	F74	0
7838_60	P02647	164	158	LHELQEKLSPLGEEMRDR	7	P02652	51	47	DLMEKVK	5	126.24				ETEGLRQEMSKDLEEVK-IKQSELSAK	DSSO	Inter	MS2_MS3	MS3	2	1	2	282.47	219.68	800.148	4	3197.57	17008	52.7029	-7.33455	76.14	P02647-P02654	ETEGLRQEMSKDLEEVK	M9(Oxidation);K11(DSSO)	11	P02647	112	IKQSELSAK	K2(DSSO)	2	P02654	56	17008;17010;17011	HDL_SPIKE_DSSO_SCX_HPLX_F33.raw	F71	0
7838_61	P02647	164	158	LHELQEKLSPLGEEMRDR	7	P02652	53	52	VKSPELQAEAK	2	286.73				DYVSQFEGSALGKQLNLK-VKSPELQAEAK	DSSO	Inter	MS2_MS3	MS3	2	1	2	282.06	257.97	1118.57	3	3353.69	24432	68.4788	-0.51227	61.04	P02647-P02652	DYVSQFEGSALGKQLNLK	K13(DSSO)	13	P02647	64	VKSPELQAEAK	K2(DSSO)	2	P02652	53	24432;24434;24435	HDL_SPIKE_DSSO_SCX_HPLX_F27.raw	F65	0
7838_62	P21333	2289	2289	KDGSCGVAYVVQEPGDYEVSVK	1	P35542	116	114	SGKDPDR	3	12.38				ETEGLRQEMSKDLEEVK-KIQQNTFTR	DSSO	Inter	MS2_MS3	MS3	2	0	2	280.89	233.95	833.147	4	3329.57	17939	55.7763	3.2247	100	P02647-P21333	ETEGLRQEMSKDLEEVK	M9(Oxidation);K11(DSSO)	11	P02647	112	KIQQNTFTR	K1(DSSO)	1	P21333	43	17939;17943;17944	HDL_SPIKE_DSSO_SCX_HPLX_F35.raw	F73	0
7838_63	P02647	219	213	LAEYHAKATEHLSTLSEK	7	P02654	47	37	LKEFGNTLEDKAR	11	209.37				VSFLSALEEYTKK-DLMEKVK	DSSO	Inter	MS2_MS3	MS3	2	1	2	280.56	233.77	638.325	4	2550.28	27207	74.1467	0.42082	42.1	P02647-P02652	VSFLSALEEYTKK	K12(DSSO)	12	P02647	262	DLMEKVK	M3(Oxidation);K5(DSSO)	5	P02652	51	27207;27210;27211	HDL_SPIKE_DSSO_SCX_HPLX_F28.raw	F66	0
7838_64	P02647	219	213	LAEYHAKATEHLSTLSEK	7	P02652	77	68	SKEQLTPLIKK	10	265				DYVSQFEGSALGKQLNLK-DPNHFRPAGLPEKY	DSSO	Inter	MS2_MS3	MS3	3	0	2	279.71	251.25	949.469	4	3794.85	29651	74.2472	-0.90347	61.04	P02647-P0DJI8	DYVSQFEGSALGKQLNLK	K13(DSSO)	13	P02647	64	DPNHFRPAGLPEKY	K13(DSSO)	13	P0DJI8	121	29651;29654;29655	HDL_SPIKE_DSSO_SCX_HPLX_F36.raw	F74	0
7838_66	P02647	142	141	QKVEPLRAELQEGAR	2	P02654	47	37	LKEFGNTLEDKAR	11	244.26				LLPHANEVSQKIGDNLR-VKSPELQAEAK	DSSO	Inter	MS2_MS3	MS3	2	1	2	278.93	240.54	815.93	4	3260.7	22562	62.7903	-2.03953	31.75	P06727-P02652	LLPHANEVSQKIGDNLR	K11(DSSO)	11	P06727	123	VKSPELQAEAK	K2(DSSO)	2	P02652	53	22562;22566;22567	HDL_SPIKE_DSSO_SCX_HPLX_F36.raw	F74	0
7838_68	P02647	142	141	QKVEPLRAELQEGAR	2	P02652	77	68	SKEQLTPLIKK	10	312.78				VKDLATVYVDVLKDSGR-VKSPELQAEAK	DSSO	Inter	MS2_MS3	MS3	2	1	2	278.68	261.12	809.432	4	3234.7	28058	73.4078	-1.24845	39.46	P02647-P02652	VKDLATVYVDVLKDSGR	K13(DSSO)	13	P02647	47	VKSPELQAEAK	K2(DSSO)	2	P02652	53	28058;28061;28062	HDL_SPIKE_DSSO_SCX_HPLX_F34.raw	F72	0
7838_69	P02647	164	158	LHELQEKLSPLGEEMRDR	7	P02654	47	39	EFGNTLEDKAR	9	275.66				SPELQAEAKSYFEK-AKVQPYLDDFQK	DSSO	Inter	MS2_MS3	MS3	2	1	2	277.54	247.75	809.646	4	3235.56	23624	67.2855	-0.23616	54.03	P02652-P02647	SPELQAEAKSYFEK	K9(DSSO)	9	P02652	62	AKVQPYLDDFQK	K2(DSSO)	2	P02647	120	23624;23626;23627	HDL_SPIKE_DSSO_SCX_HPLX_F28.raw	F66	0
7838_70	P02647	230	220	ATEHLSTLSEKAKPALEDLR	11	P02654	63	55	IKQSELSAKMR	9	169.5				LHELQEKLSPLGEEMR-SKEQLTPLIKK	DSSO	Inter	MS2_MS3	MS3	2	1	2	276.14	239.72	842.441	4	3366.74	25398	67.614	-1.68533	84.95	P02647-P02652	LHELQEKLSPLGEEMR	K7(DSSO);M15(Oxidation)	7	P02647	164	SKEQLTPLIKK	K10(DSSO)	10	P02652	77	25398;25400;25401	HDL_SPIKE_DSSO_SCX_HPLX_F39.raw	F77	0
7838_73	P02647	230	220	ATEHLSTLSEKAKPALEDLR	11	P02654	78	75	VKEKLKIDS	4	159.36				LHELQEKLSPLGEEMR-EFGNTLEDKAR	DSSO	Inter	MS2_MS3	MS3	2	1	2	275.66	236.29	841.16	4	3361.62	24130	65.2554	-1.78451	65.05	P02647-P02654	LHELQEKLSPLGEEMR	K7(DSSO);M15(Oxidation)	7	P02647	164	EFGNTLEDKAR	K9(DSSO)	9	P02654	47	24130;24133;24134	HDL_SPIKE_DSSO_SCX_HPLX_F36.raw	F74	0
7838_74	P02647	164	158	LHELQEKLSPLGEEMRDR	7	P01024	497	487	IRYYTYLIMNKGR	11	245.97				SPELQAEAKSYFEK-AKPALEDLR	DSSO	Inter	MS2_MS3	MS3	2	1	2	273.66	244.94	699.852	4	2796.38	23856	66.8397	-1.44156	84.95	P02652-P02647	SPELQAEAKSYFEK	K9(DSSO)	9	P02652	62	AKPALEDLR	K2(DSSO)	2	P02647	232	23856;23860;23861	HDL_SPIKE_DSSO_SCX_HPLX_F29.raw	F67	0
7838_76	P02647	230	220	ATEHLSTLSEKAKPALEDLR	11	P02654	47	37	LKEFGNTLEDKAR	11	206.74				VKSPELQAEAKSYFEK-LKEFGNTLEDKAR	DSSO	Inter	MS2_MS3	MS3	2	1	2	273.07	254.61	883.698	4	3531.77	25528	68.4854	-2.1702	61.04	P02654-P02652	VKSPELQAEAKSYFEK	K11(DSSO)	11	P02652	62	LKEFGNTLEDKAR	K11(DSSO)	11	P02654	47	25528;25532;25533	HDL_SPIKE_DSSO_SCX_HPLX_F38.raw	F76	0
7838_77	P02647	164	158	LHELQEKLSPLGEEMRDR	7	P02652	69	68	SKEQLTPLIK	2	230.45				ETEGLRQEMSKDLEEVK-IKQSELSAK	DSSO	Inter	MS2_MS3	MS3	2	0	2	272.42	233.45	800.147	4	3197.56	16295	52.703	-0.76256	61.04	P02647-P02654	ETEGLRQEMSKDLEEVK	M9(Oxidation);K11(DSSO)	11	P02647	112	IKQSELSAK	K2(DSSO)	2	P02654	56	16295;16298;16299	HDL_SPIKE_DSSO_SCX_HPLX_F34.raw	F72	0
7838_79	P02647	219	213	LAEYHAKATEHLSTLSEK	7	P35542	26	23	SFFKEALQGVGDMGR	4	205.29				SKEQLTPLIKK-EKLKIDS	DSSO	Inter	MS2_MS3	MS3	2	1	2	271.48	165.36	569.323	4	2274.27	22120	62.0989	-1.48896	61.04	P02652-P02654	SKEQLTPLIKK	K10(DSSO)	10	P02652	77	EKLKIDS	K2(DSSO)	2	P02654	78	22120;22122;22123	HDL_SPIKE_DSSO_SCX_HPLX_F36.raw	F74	0
7838_80	P02647	232	220	ATEHLSTLSEKAKPALEDLR	13	P02652	77	68	SKEQLTPLIKK	10	209.77				SKEQLTPLIKK-IKQSELSAK	DSSO	Inter	MS2_MS3	MS3	2	1	2	271.21	169.16	612.099	4	2445.37	19223	57.2157	-2.46286	61.04	P02652-P02654	SKEQLTPLIKK	K10(DSSO)	10	P02652	77	IKQSELSAK	K2(DSSO)	2	P02654	56	19223;19226;19227	HDL_SPIKE_DSSO_SCX_HPLX_F36.raw	F74	0
7838_81	P02647	230	220	ATEHLSTLSEKAKPALEDLR	11	P02652	77	68	SKEQLTPLIKK	10	306.89				ETEGLRQEMSKDLEEVK-NILTSNNIDVKK	DSSO	Inter	MS2_MS3	MS3	2	0	2	270.95	235.01	888.943	4	3552.75	20592	59.3021	-1.70531	61.04	P02647-P05090	ETEGLRQEMSKDLEEVK	M9(Oxidation);K11(DSSO)	11	P02647	112	NILTSNNIDVKK	K11(DSSO)	11	P05090	175	20592;20594;20595	HDL_SPIKE_DSSO_SCX_HPLX_F33.raw	F71	0
7838_82	P11150	380	358	IQFINQTETPIQTTFTMSLLGTKEK	23	P02647	232	231	AKPALEDLR	2	17.74				LAEYHAKATEHLSTLSEK-LKEFGNTLEDK	DSSO	Inter	MS2_MS3	MS3	2	1	2	270.52	221.19	870.431	4	3478.7	21700	61.2975	-2.27896	49.07	P02654-P02647	LAEYHAKATEHLSTLSEK	K7(DSSO)	7	P02647	219	LKEFGNTLEDK	K2(DSSO)	2	P02654	38	21700;21702;21703	HDL_SPIKE_DSSO_SCX_HPLX_F37.raw	F75	0
7838_83	P01011	216	215	AKWEMPFDPQDTHQSRFYLSK	2	P02647	232	231	AKPALEDLR	2	15.94				DYVSQFEGSALGKQLNLK-EFGNTLEDKAR	DSSO	Inter	MS2_MS3	MS3	2	1	2	269.08	233.03	859.172	4	3433.67	26084	71.7617	-5.2724	42.1	P02647-P02654	DYVSQFEGSALGKQLNLK	K13(DSSO)	13	P02647	64	EFGNTLEDKAR	K9(DSSO)	9	P02654	47	26084;26086;26087	HDL_SPIKE_DSSO_SCX_HPLX_F27.raw	F65	0
7838_84	Q9Y5C1	387	378	DLVFSTWDHKAK	10	P19823	190	190	KLGSYEHR	1	24.34				DYVSQFEGSALGKQLNLK-KMTVTDQVNCPK	DSSO	Inter	MS2_MS3	MS3	2	1	2	268.24	253.65	898.436	4	3590.72	23610	66.9472	-0.60249	61.04	P02647-P05090	DYVSQFEGSALGKQLNLK	K13(DSSO)	13	P02647	64	KMTVTDQVNCPK	K1(DSSO);M2(Oxidation);C10(Carbamidomethyl)	1	P05090	176	23610;23612;23613	HDL_SPIKE_DSSO_SCX_HPLX_F27.raw	F65	0
7838_87	Q16134	440	427	TIGLHVTEYEDNLKNSWVWKELYSVR	14	P02652	53	52	VKSPELQAEAKSYFEK	2	27.34				DSGRDYVSQFEGSALGKQLNLK-VKSPELQAEAK	DSSO	Inter	MS2_MS3	MS3	2	1	2	268.16	230.28	942.975	4	3768.88	25166	67.7869	-0.55763	45.23	P02647-P02652	DSGRDYVSQFEGSALGKQLNLK	K17(DSSO)	17	P02647	64	VKSPELQAEAK	K2(DSSO)	2	P02652	53	25166;25170;25171	HDL_SPIKE_DSSO_SCX_HPLX_F33.raw	F71	0
7838_88	P02647	64	52	DYVSQFEGSALGKQLNLK	13	P0DJI8	121	106	SGKDPNHFRPAGLPEKY	16	279.71				SFFKEALQGVGDMGR-SKEQLTPLIKK	DSSO	Inter	MS2_MS3	MS3	2	1	2	267.56	198.65	775.653	4	3099.59	28206	71.7779	-1.82143	61.04	P02652-P35542	SFFKEALQGVGDMGR	K4(DSSO);M13(Oxidation)	4	P35542	26	SKEQLTPLIKK	K10(DSSO)	10	P02652	77	28206;28209;28210	HDL_SPIKE_DSSO_SCX_HPLX_F36.raw	F74	0
7838_89	P04114	1280	1260	EFNLQNMGLPDFHIPENLFLKSDGR	21	P02647	230	220	ATEHLSTLSEKAKPALEDLR	11	12.02				LKEFGNTLEDKAR-DLMEKVK	DSSO	Inter	MS2_MS3	MS3	2	1	2	267.37	234.84	639.824	4	2556.27	19574	57.7881	-4.01306	42.1	P02654-P02652	LKEFGNTLEDKAR	K11(DSSO)	11	P02654	47	DLMEKVK	M3(Oxidation);K5(DSSO)	5	P02652	51	19574;19576;19577	HDL_SPIKE_DSSO_SCX_HPLX_F36.raw	F74	0
7838_90	P16070	237	219	IPATTLMSTSATATETATKRQETWDWFSWLFLPSESK	19	P02647	120	119	AKVQPYLDDFQK	2	21.8				VKDLATVYVDVLKDSGR-IKQSELSAK	DSSO	Inter	MS2_MS3	MS3	2	1	2	266.38	250.58	760.41	4	3038.62	28165	73.8541	-1.19644	61.04	P02647-P02654	VKDLATVYVDVLKDSGR	K13(DSSO)	13	P02647	47	IKQSELSAK	K2(DSSO)	2	P02654	56	28165;28168;28169	HDL_SPIKE_DSSO_SCX_HPLX_F35.raw	F73	0
7838_92	P02652	77	68	SKEQLTPLIKK	10	P02656	41	38	HATKTAK	4	251.81				DSGRDYVSQFEGSALGKQLNLK-VKSPELQAEAK	DSSO	Inter	MS2_MS3	MS3	2	1	2	265.92	234.13	942.976	4	3768.88	24657	67.5113	-2.07094	49.07	P02647-P02652	DSGRDYVSQFEGSALGKQLNLK	K17(DSSO)	17	P02647	64	VKSPELQAEAK	K2(DSSO)	2	P02652	53	24657;24660;24661	HDL_SPIKE_DSSO_SCX_HPLX_F32.raw	F70	0
7838_93	P02647	219	213	LAEYHAKATEHLSTLSEK	7	P21333	43	43	KIQQNTFTR	1	182.29				LAEYHAKATEHLSTLSEK-IKQSELSAK	DSSO	Inter	MS2_MS3	MS3	2	1	2	265.48	215.52	638.531	5	3188.63	18893	56.8363	-5.31811	49.07	P02647-P02654	LAEYHAKATEHLSTLSEK	K7(DSSO)	7	P02647	219	IKQSELSAK	K2(DSSO)	2	P02654	56	18893;18895;18896	HDL_SPIKE_DSSO_SCX_HPLX_F37.raw	F75	0
7838_97	O95445	156	150	SPHPPEKCVEEFK	7	P02654	56	55	IKQSELSAK	2	140.05				LAEYHAKATEHLSTLSEK-SKEQLTPLIKK	DSSO	Inter	MS2_MS3	MS3	2	1	2	265	161.79	694.774	5	3469.84	22207	62.5768	-3.6588	45.23	P02652-P02647	LAEYHAKATEHLSTLSEK	K7(DSSO)	7	P02647	219	SKEQLTPLIKK	K10(DSSO)	10	P02652	77	22207;22209;22210	HDL_SPIKE_DSSO_SCX_HPLX_F39.raw	F77	0
7838_98	P02652	77	68	SKEQLTPLIKK	10	P02647	263	263	KLNTQ	1	76.17				ETEGLRQEMSKDLEEVK-SPELQAEAKSYFEK	DSSO	Inter	MS2_MS3	MS3	2	0	2	264.75	217.82	955.954	4	3820.8	22345	63.3046	-1.57219	100	P02652-P02647	ETEGLRQEMSKDLEEVK	M9(Oxidation);K11(DSSO)	11	P02647	112	SPELQAEAKSYFEK	K9(DSSO)	9	P02652	62	22345;22348;22349	HDL_SPIKE_DSSO_SCX_HPLX_F32.raw	F70	0
7838_100	O95445	156	150	SPHPPEKCVEEFK	7	P02652	51	47	DLMEKVK	5	154.85				LSKELQAAQAR-VKSPELQAEAK	DSSO	Inter	MS2_MS3	MS3	2	0	2	262.32	246.19	796.064	3	2386.18	15425	52.2687	-2.19308	61.04	P02649-P02652	LSKELQAAQAR	K3(DSSO)	3	P02649	113	VKSPELQAEAK	K2(DSSO)	2	P02652	53	15425;15428;15429	HDL_SPIKE_DSSO_SCX_HPLX_F29.raw	F67	0
7838_101	P02652	69	68	SKEQLTPLIKK	2	P02647	263	263	KLNTQ	1	61.3				DSGRDYVSQFEGSALGKQLNLK-VKSPELQAEAKSYFEK	DSSO	Inter	MS2_MS3	MS3	2	1	2	261.84	206.36	1106.55	4	4423.19	29816	74.5597	-2.98904	61.04	P02652-P02647	DSGRDYVSQFEGSALGKQLNLK	K17(DSSO)	17	P02647	64	VKSPELQAEAKSYFEK	K11(DSSO)	11	P02652	62	29816;29820;29821	HDL_SPIKE_DSSO_SCX_HPLX_F36.raw	F74	0
7838_103	O95445	156	150	SPHPPEKCVEEFK	7	P02652	67	63	SYFEKSK	5	122.46				SPELQAEAKSYFEK-DLEEVKAK	DSSO	Inter	MS2_MS3	MS3	2	1	2	260.61	222.21	679.582	4	2715.31	20795	61.7477	0.73438	54.03	P02652-P02647	SPELQAEAKSYFEK	K9(DSSO)	9	P02652	62	DLEEVKAK	K6(DSSO)	6	P02647	118	20795;20797;20798	HDL_SPIKE_DSSO_SCX_HPLX_F27.raw	F65	0
7838_104	P02647	219	213	LAEYHAKATEHLSTLSEK	7	P02652	51	47	DLMEKVK	5	209.06				LKEFGNTLEDKAR-AKVQPYLDDFQK	DSSO	Inter	MS2_MS3	MS3	2	1	2	258.98	240.87	783.147	4	3129.57	23892	66.1739	-1.5609	49.07	P02654-P02647	LKEFGNTLEDKAR	K11(DSSO)	11	P02654	47	AKVQPYLDDFQK	K2(DSSO)	2	P02647	120	23892;23896;23897	HDL_SPIKE_DSSO_SCX_HPLX_F35.raw	F73	0
7838_105	P02647	142	141	QKVEPLRAELQEGAR	2	P02654	56	55	IKQSELSAK	2	202.97				QKVEPLRAELQEGAR-SYFEKSK	DSSO	Inter	MS2_MS3	MS3	2	1	2	258.55	224.88	554.685	5	2769.4	21027	60.2552	-1.96622	49.07	P02647-P02652	QKVEPLRAELQEGAR	K2(DSSO)	2	P02647	142	SYFEKSK	K5(DSSO)	5	P02652	67	21027;21029;21030	HDL_SPIKE_DSSO_SCX_HPLX_F36.raw	F74	0
7838_106	P02647	219	213	LAEYHAKATEHLSTLSEK	7	O14791	281	278	GIGKDIR	4	50.34				SKEQLTPLIKK-LEALKENGGAR	DSSO	Inter	MS2_MS3	MS3	2	1	2	258.45	204.37	867.144	3	2599.42	20010	58.5381	-2.11229	49.07	P02652-P02647	SKEQLTPLIKK	K10(DSSO)	10	P02652	77	LEALKENGGAR	K5(DSSO)	5	P02647	206	20010;20012;20013	HDL_SPIKE_DSSO_SCX_HPLX_F36.raw	F74	0
7838_107	P02647	142	141	QKVEPLRAELQEGAR	2	O14791	281	278	GIGKDIR	4	78.16				SPELQAEAKSYFEK-LKEFGNTLEDKAR	DSSO	Inter	MS2_MS3	MS3	2	1	2	258.02	235.58	661.729	5	3304.62	24416	67.0145	-1.77862	45.23	P02652-P02654	SPELQAEAKSYFEK	K9(DSSO)	9	P02652	62	LKEFGNTLEDKAR	K11(DSSO)	11	P02654	47	24416;24418;24419	HDL_SPIKE_DSSO_SCX_HPLX_F35.raw	F73	0
7838_108	P0DJI8	121	106	SGKDPNHFRPAGLPEKY	16	P02647	263	263	KLNTQ	1	14.97				SKEQLTPLIKK-VKEKLK	DSSO	Inter	MS2_MS3	MS3	2	1	2	258.01	154.79	547.328	4	2186.29	20682	60.1196	-2.39776	54.03	P02652-P02654	SKEQLTPLIKK	K10(DSSO)	10	P02652	77	VKEKLK	K4(DSSO)	4	P02654	78	20682;20684;20685	HDL_SPIKE_DSSO_SCX_HPLX_F39.raw	F77	0
7838_111	O95445	156	150	SPHPPEKCVEEFK	7	P02652	69	68	SKEQLTPLIK	2	21.46				SKEQLTPLIKK-QKVEPLR	DSSO	Inter	MS2_MS3	MS3	2	1	2	258.01	171.89	578.584	4	2311.31	20999	60.202	-1.595	54.03	P02652-P02647	SKEQLTPLIKK	K10(DSSO)	10	P02652	77	QKVEPLR	K2(DSSO)	2	P02647	142	20999;21002;21003	HDL_SPIKE_DSSO_SCX_HPLX_F36.raw	F74	0
7838_112	P01023	123	118	TTVMVKNEDSLVFVQTDK	6	P02647	232	231	AKPALEDLR	2	22.47				DYVSQFEGSALGKQLNLK-SKEQLTPLIKK	DSSO	Inter	MS2_MS3	MS3	2	1	2	256.37	159.13	860.463	4	3438.83	28025	73.35	-1.79165	49.07	P02652-P02647	DYVSQFEGSALGKQLNLK	K13(DSSO)	13	P02647	64	SKEQLTPLIKK	K10(DSSO)	10	P02652	77	28025;28027;28028	HDL_SPIKE_DSSO_SCX_HPLX_F34.raw	F72	0
7838_113	P02647	219	213	LAEYHAKATEHLSTLSEK	7	P02652	69	68	SKEQLTPLIK	2	224.27				LKEFGNTLEDKAR-SKEQLTPLIK	DSSO	Inter	MS2_MS3	MS3	2	1	2	255.99	237.88	709.382	4	2834.51	24278	65.4864	-1.65744	39.46	P02654-P02652	LKEFGNTLEDKAR	K11(DSSO)	11	P02654	47	SKEQLTPLIK	K2(DSSO)	2	P02652	69	24278;24280;24281	HDL_SPIKE_DSSO_SCX_HPLX_F36.raw	F74	0
7838_114	P02654	47	37	LKEFGNTLEDKAR	11	P02652	77	68	SKEQLTPLIKK	10	240.05				LKEFGNTLEDKAR-SYFEKSK	DSSO	Inter	MS2_MS3	MS3	2	1	2	255.63	237.52	642.321	4	2566.26	20904	60.0333	-0.80105	45.23	P02654-P02652	LKEFGNTLEDKAR	K11(DSSO)	11	P02654	47	SYFEKSK	K5(DSSO)	5	P02652	67	20904;20907;20908	HDL_SPIKE_DSSO_SCX_HPLX_F36.raw	F74	0
7838_115	P01024	497	487	IRYYTYLIMNKGR	11	P02647	120	119	AKVQPYLDDFQKK	2	14.12				SKEQLTPLIKK-DLEEVKAK	DSSO	Inter	MS2_MS3	MS3	2	1	2	255.12	163.53	594.081	4	2373.3	18980	57.5992	-2.38589	31.75	P02652-P02647	SKEQLTPLIKK	K10(DSSO)	10	P02652	77	DLEEVKAK	K6(DSSO)	6	P02647	118	18980;18982;18983	HDL_SPIKE_DSSO_SCX_HPLX_F34.raw	F72	0
7838_117	P02786	418	410	DAWGPGAAKSGVGTALLLKLAQMFSDMVLK	9	P02647	263	263	KLNTQ	1	25.05				VSFLSALEEYTKK-EFGNTLEDKAR	DSSO	Inter	MS2_MS3	MS3	2	1	2	253.31	233.26	738.616	4	2951.44	28735	75.8849	-6.93074	50.07	P02654-P02647	VSFLSALEEYTKK	K12(DSSO)	12	P02647	262	EFGNTLEDKAR	K9(DSSO)	9	P02654	47	28735;28736;28737	HDL_SPIKE_DSSO_SCX_HPLX_F29.raw	F67	0
7838_118	P02647	230	220	ATEHLSTLSEKAKPALEDLR	11	O14791	281	278	GIGKDIR	4	21.25				DYVSQFEGSALGKQLNLK-DLMEKVK	DSSO	Inter	MS2_MS3	MS3	2	1	2	252.82	235.62	758.88	4	3032.5	25138	69.8699	-2.50651	54.03	P02647-P02652	DYVSQFEGSALGKQLNLK	K13(DSSO)	13	P02647	64	DLMEKVK	M3(Oxidation);K5(DSSO)	5	P02652	51	25138;25140;25141	HDL_SPIKE_DSSO_SCX_HPLX_F27.raw	F65	0
7838_120	P02647	142	141	QKVEPLRAELQEGAR	2	P02649	251	245	DRLDEVKEQVAEVR	7	228.03				ATEHLSTLSEKAKPALEDLR-SKEQLTPLIKK	DSSO	Inter	MS2_MS3	MS3	2	1	2	252.69	158.85	731.002	5	3650.98	26617	70.1818	-2.82979	61.04	P02652-P02647	ATEHLSTLSEKAKPALEDLR	K11(DSSO)	11	P02647	230	SKEQLTPLIKK	K10(DSSO)	10	P02652	77	26617;26621;26622	HDL_SPIKE_DSSO_SCX_HPLX_F38.raw	F76	0
7838_122	P02652	62	52	VKSPELQAEAKSYFEK	11	P02654	47	37	LKEFGNTLEDKAR	11	273.07				VKSPELQAEAK-IKQSELSAK	DSSO	Inter	MS2_MS3	MS3	2	1	2	252.68	186.39	590.825	4	2360.28	14149	45.1143	-3.01335	45.23	P02652-P02654	VKSPELQAEAK	K2(DSSO)	2	P02652	53	IKQSELSAK	K2(DSSO)	2	P02654	56	14149;14151;14152	HDL_SPIKE_DSSO_SCX_HPLX_F31.raw	F69	0
7838_126	P02647	164	158	LHELQEKLSPLGEEMRDR	7	P02652	62	52	VKSPELQAEAKSYFEK	11	296.35				SKEQLTPLIKK-HATKTAK	DSSO	Inter	MS2_MS3	MS3	2	0	2	251.81	131.87	550.312	4	2198.22	18402	56.0699	-1.51798	61.04	P02652-P02656	SKEQLTPLIKK	K10(DSSO)	10	P02652	77	HATKTAK	K4(DSSO)	4	P02656	41	18402;18404;18405	HDL_SPIKE_DSSO_SCX_HPLX_F39.raw	F77	0
7838_127	Q9Y490	875	870	MVEAAKGAAAHPDSEEQQQRLR	6	P02647	230	220	ATEHLSTLSEKAKPALEDLR	11	11.44				LAEYHAKATEHLSTLSEK-KMTVTDQVNCPK	DSSO	Inter	MS2_MS3	MS3	2	1	2	249.98	249.98	906.189	4	3621.73	18545	56.2465	-1.1297	54.03	P05090-P02647	LAEYHAKATEHLSTLSEK	K7(DSSO)	7	P02647	219	KMTVTDQVNCPK	K1(DSSO);M2(Oxidation);C10(Carbamidomethyl)	1	P05090	176	18545;18547;18548	HDL_SPIKE_DSSO_SCX_HPLX_F37.raw	F75	0
7838_128	P19320	160	148	LEIDLLKGDHLMKSQEFLEDADRK	13	P02647	120	119	AKVQPYLDDFQK	2	11.11				AKLEEQAQQIR-IKQSELSAK	DSSO	Inter	MS2_MS3	MS3	2	1	2	249.93	224.4	825.435	3	2474.29	15509	48.1009	-3.28081	54.03	P02649-P02654	AKLEEQAQQIR	K2(DSSO)	2	P02649	260	IKQSELSAK	K2(DSSO)	2	P02654	56	15509;15511;15512	HDL_SPIKE_DSSO_SCX_HPLX_F31.raw	F69	0
7838_129	Q9H6X2	111	104	QGLEELQKVLPGGDTYMHEGFER	8	P02647	219	213	LAEYHAKATEHLSTLSEK	7	44.62				ETEGLRQEMSKDLEEVK-VKSPELQAEAK	DSSO	Inter	MS2_MS3	MS3	2	0	2	248.7	203.82	849.168	4	3393.65	16674	53.3778	-1.54185	61.04	P02647-P02652	ETEGLRQEMSKDLEEVK	M9(Oxidation);K11(DSSO)	11	P02647	112	VKSPELQAEAK	K2(DSSO)	2	P02652	53	16674;16677;16678	HDL_SPIKE_DSSO_SCX_HPLX_F32.raw	F70	0
7838_130	P01011	216	215	AKWEMPFDPQDTHQSRFYLSK	2	P02647	120	119	AKVQPYLDDFQK	2	20.86				QKVEPLRAELQEGAR-SKEQLTPLIKK	DSSO	Inter	MS2_MS3	MS3	2	0	2	248.69	205.72	792.194	4	3165.76	23502	65.2781	-2.28448	61.04	P02652-P02647	QKVEPLRAELQEGAR	K2(DSSO)	2	P02647	142	SKEQLTPLIKK	K10(DSSO)	10	P02652	77	23502;23503;23504	HDL_SPIKE_DSSO_SCX_HPLX_F38.raw	F76	0
7838_131	P02647	230	220	ATEHLSTLSEKAKPALEDLR	11	P02652	62	52	VKSPELQAEAKSYFEK	11	318.72				VKDLATVYVDVLKDSGR-IKQSELSAK	DSSO	Inter	MS2_MS3	MS3	2	1	2	247.56	221.17	760.409	4	3038.61	28163	73.5921	-1.04981	49.07	P02647-P02654	VKDLATVYVDVLKDSGR	K13(DSSO)	13	P02647	47	IKQSELSAK	K2(DSSO)	2	P02654	56	28163;28165;28166	HDL_SPIKE_DSSO_SCX_HPLX_F34.raw	F72	0
7838_132	P02647	230	220	ATEHLSTLSEKAKPALEDLR	11	P00740	362	348	FGSGYVSGWGRVFHKGR	15	130.42				DYVSQFEGSALGKQLNLK-SKEQLTPLIK	DSSO	Inter	MS2_MS3	MS3	2	1	2	246.8	232.18	828.438	4	3310.73	27436	74.6446	0.2725	45.23	P02647-P02652	DYVSQFEGSALGKQLNLK	K13(DSSO)	13	P02647	64	SKEQLTPLIK	K2(DSSO)	2	P02652	69	27436;27440;27441	HDL_SPIKE_DSSO_SCX_HPLX_F27.raw	F65	0
7838_133	P02647	47	35	VKDLATVYVDVLKDSGR	13	P02654	78	75	VKEKLK	4	233.14				LSKELQAAQAR-SYFEKSK	DSSO	Inter	MS2_MS3	MS3	2	1	2	246.31	226.36	565.788	4	2260.13	16683	50.352	-1.98351	61.04	P02649-P02652	LSKELQAAQAR	K3(DSSO)	3	P02649	113	SYFEKSK	K5(DSSO)	5	P02652	67	16683;16686;16687	HDL_SPIKE_DSSO_SCX_HPLX_F31.raw	F69	0
7838_136	P02647	112	102	ETEGLRQEMSKDLEEVK	11	P02656	41	38	HATKTAK	4	120.92				LAEYHAKATEHLSTLSEK-VKSPELQAEAK	DSSO	Inter	MS2_MS3	MS3	2	0	2	246.22	236.89	677.748	5	3384.71	19253	58.2882	-2.9544	61.04	P02647-P02652	LAEYHAKATEHLSTLSEK	K7(DSSO)	7	P02647	219	VKSPELQAEAK	K2(DSSO)	2	P02652	53	19253;19255;19256	HDL_SPIKE_DSSO_SCX_HPLX_F38.raw	F76	0
7838_138	O95445	156	150	SPHPPEKCVEEFK	7	P02652	53	52	VKSPELQAEAK	2	176.45				LHELQEKLSPLGEEMR-IRYYTYLIMNKGR	DSSO	Inter	MS2_MS3	MS3	2	0	2	245.97	211.66	947.983	4	3788.91	25991	68.5813	-5.85348	84.95	P02647-P01024	LHELQEKLSPLGEEMR	K7(DSSO);M15(Oxidation)	7	P02647	164	IRYYTYLIMNKGR	M9(Oxidation);K11(DSSO)	11	P01024	497	25991;25995;25996	HDL_SPIKE_DSSO_SCX_HPLX_F39.raw	F77	0
7838_139	P02647	120	119	AKVQPYLDDFQKK	2	P02654	78	75	VKEKLK	4	83.26				EFGNTLEDKAR-AKPALEDLR	DSSO	Inter	MS2_MS3	MS3	2	1	2	245.47	229.69	817.074	3	2449.21	21866	60.0849	-2.83651	45.23	P02654-P02647	EFGNTLEDKAR	K9(DSSO)	9	P02654	47	AKPALEDLR	K2(DSSO)	2	P02647	232	21866;21868;21869	HDL_SPIKE_DSSO_SCX_HPLX_F31.raw	F69	0
7838_140	P02652	62	52	VKSPELQAEAKSYFEK	11	P02656	41	38	HATKTAK	4	285.58				AKVQPYLDDFQK-SKEQLTPLIKK	DSSO	Inter	MS2_MS3	MS3	2	1	2	245.13	156.79	724.143	4	2893.55	24275	66.7903	-1.95513	49.07	P02652-P02647	AKVQPYLDDFQK	K2(DSSO)	2	P02647	120	SKEQLTPLIKK	K10(DSSO)	10	P02652	77	24275;24277;24278	HDL_SPIKE_DSSO_SCX_HPLX_F35.raw	F73	0
7838_141	P02652	62	52	VKSPELQAEAKSYFEK	11	P02654	78	75	VKEKLK	4	325.44				KMTVTDQVNCPK-SKEQLTPLIKK	DSSO	Inter	MS2_MS3	MS3	2	0	2	244.95	163.14	720.374	4	2878.47	17748	55.4121	-1.7107	84.95	P02652-P05090	KMTVTDQVNCPK	K1(DSSO);M2(Oxidation);C10(Carbamidomethyl)	1	P05090	176	SKEQLTPLIKK	K10(DSSO)	10	P02652	77	17748;17750;17751	HDL_SPIKE_DSSO_SCX_HPLX_F35.raw	F73	0
7838_144	P02647	230	220	ATEHLSTLSEKAKPALEDLR	11	P02655	70	62	TYLPAVDEKLRDLYSK	9	148.12				LAEYHAKATEHLSTLSEK-VKSPELQAEAK	DSSO	Inter	MS2_MS3	MS3	2	0	2	244.63	202.61	846.934	4	3384.71	19288	58.3504	-0.89738	49.07	P02647-P02652	LAEYHAKATEHLSTLSEK	K7(DSSO)	7	P02647	219	VKSPELQAEAK	K2(DSSO)	2	P02652	53	19288;19291;19292	HDL_SPIKE_DSSO_SCX_HPLX_F38.raw	F76	0
7838_145	P02652	53	52	VKSPELQAEAK	2	P02656	41	38	HATKTAK	4	144.67				QKVEPLRAELQEGAR-LKEFGNTLEDKAR	DSSO	Inter	MS2_MS3	MS3	2	0	2	244.26	231.7	851.197	4	3401.77	22807	63.5404	-4.25309	61.04	P02654-P02647	QKVEPLRAELQEGAR	K2(DSSO)	2	P02647	142	LKEFGNTLEDKAR	K11(DSSO)	11	P02654	47	22807;22811;22812	HDL_SPIKE_DSSO_SCX_HPLX_F39.raw	F77	0
7838_147	P02654	63	55	IKQSELSAKMR	9	P02652	51	47	DLMEKVK	5	34.08				LKEFGNTLEDKAR-VKSPELQAEAK	DSSO	Inter	MS2_MS3	MS3	2	1	2	244.26	229.71	720.124	4	2877.47	19525	57.7149	-2.16858	61.04	P02654-P02652	LKEFGNTLEDKAR	K11(DSSO)	11	P02654	47	VKSPELQAEAK	K2(DSSO)	2	P02652	53	19525;19529;19530	HDL_SPIKE_DSSO_SCX_HPLX_F36.raw	F74	0
7838_148	P21333	43	43	KIQQNTFTR	1	P02654	56	55	IKQSELSAK	2	174.42				SFFKEALQGVGDMGR-EQLTPLIKK	DSSO	Inter	MS2_MS3	MS3	2	1	2	244.05	212.97	721.871	4	2884.46	26728	71.4445	-1.61717	49.07	P35542-P02652	SFFKEALQGVGDMGR	K4(DSSO);M13(Oxidation)	4	P35542	26	EQLTPLIKK	K8(DSSO)	8	P02652	77	26728;26730;26731	HDL_SPIKE_DSSO_SCX_HPLX_F32.raw	F70	0
7838_149	P02654	78	75	VKEKLKIDS	4	P02652	67	63	SYFEKSK	5	166.68				VKSPELQAEAKSYFEK-AKPALEDLR	DSSO	Inter	MS2_MS3	MS3	2	1	2	244.01	205.88	756.643	4	3023.55	24842	66.306	-3.14596	61.04	P02652-P02647	VKSPELQAEAKSYFEK	K11(DSSO)	11	P02652	62	AKPALEDLR	K2(DSSO)	2	P02647	232	24842;24845;24846	HDL_SPIKE_DSSO_SCX_HPLX_F36.raw	F74	0
7838_151	P10646	68	65	AIMKRFFFNIFTR	4	P35542	116	114	SGKDPDR	3	15.57				SKEQLTPLIKK-IKQSELSAK	DSSO	Inter	MS2_MS3	MS3	2	1	2	243.97	198.61	815.795	3	2445.37	19196	57.1727	-2.06701	49.07	P02652-P02654	SKEQLTPLIKK	K10(DSSO)	10	P02652	77	IKQSELSAK	K2(DSSO)	2	P02654	56	19196;19200;19201	HDL_SPIKE_DSSO_SCX_HPLX_F36.raw	F74	0
7838_152	P02647	112	102	ETEGLRQEMSKDLEEVK	11	P02654	78	75	VKEKLK	4	190.96				SPELQAEAKSYFEK-IKQSELSAK	DSSO	Inter	MS2_MS3	MS3	2	1	2	243.29	208.69	697.602	4	2787.39	20257	60.8604	-0.09889	61.04	P02652-P02654	SPELQAEAKSYFEK	K9(DSSO)	9	P02652	62	IKQSELSAK	K2(DSSO)	2	P02654	56	20257;20259;20260	HDL_SPIKE_DSSO_SCX_HPLX_F29.raw	F67	0
7838_153	P01009	179	179	KQINDYVEK	1	P02647	142	141	QKVEPLR	2	13.05				LKEFGNTLEDKAR-VKSPELQAEAK	DSSO	Inter	MS2_MS3	MS3	2	1	2	240.66	215.48	959.829	3	2877.47	19567	57.7777	-2.24616	54.03	P02654-P02652	LKEFGNTLEDKAR	K11(DSSO)	11	P02654	47	VKSPELQAEAK	K2(DSSO)	2	P02652	53	19567;19570;19571	HDL_SPIKE_DSSO_SCX_HPLX_F36.raw	F74	0
7838_154	P02647	112	102	ETEGLRQEMSKDLEEVK	11	P21333	43	43	KIQQNTFTR	1	280.89				VSFLSALEEYTKK-QSELSAKMR	DSSO	Inter	MS2_MS3	MS3	2	1	2	240.33	186.24	685.092	4	2737.35	27030	72.0344	-2.1061	54.03	P02647-P02654	VSFLSALEEYTKK	K12(DSSO)	12	P02647	262	QSELSAKMR	K7(DSSO);M8(Oxidation)	7	P02654	63	27030;27033;27034	HDL_SPIKE_DSSO_SCX_HPLX_F30.raw	F68	0
7838_155	P02647	142	141	QKVEPLRAELQEGAR	2	P02654	63	55	IKQSELSAKMR	9	142.77				VSFLSALEEYTKK-IKQSELSAK	DSSO	Inter	MS2_MS3	MS3	2	1	2	240.33	197.83	669.604	4	2675.39	27602	73.2393	-1.4494	61.04	P02647-P02654	VSFLSALEEYTKK	K12(DSSO)	12	P02647	262	IKQSELSAK	K2(DSSO)	2	P02654	56	27602;27604;27605	HDL_SPIKE_DSSO_SCX_HPLX_F30.raw	F68	0
7838_156	P02647	219	213	LAEYHAKATEHLSTLSEK	7	P05090	176	176	KMTVTDQVNCPK	1	249.98				VSFLSALEEYTKK-LSKELQAAQAR	DSSO	Inter	MS2_MS3	MS3	2	1	2	240.33	157.89	722.381	4	2886.5	27626	73.691	-3.82782	73.05	P02647-P02649	VSFLSALEEYTKK	K12(DSSO)	12	P02647	262	LSKELQAAQAR	K3(DSSO)	3	P02649	113	27626;27629;27630	HDL_SPIKE_DSSO_SCX_HPLX_F29.raw	F67	0
7838_157	P02654	63	55	IKQSELSAKMR	9	P02647	232	231	AKPALEDLR	2	168.9				LKEFGNTLEDKAR-SKEQLTPLIKK	DSSO	Inter	MS2_MS3	MS3	2	1	2	240.05	110.36	741.405	4	2962.6	22666	63.8135	-2.15246	61.04	P02652-P02654	LKEFGNTLEDKAR	K11(DSSO)	11	P02654	47	SKEQLTPLIKK	K10(DSSO)	10	P02652	77	22666;22670;22671	HDL_SPIKE_DSSO_SCX_HPLX_F38.raw	F76	0
7838_159	P02647	142	141	QKVEPLRAELQEGAR	2	P02652	51	47	DLMEKVK	5	184.94				SPELQAEAKSYFEK-LKEFGNTLEDKAR	DSSO	Inter	MS2_MS3	MS3	2	0	2	236.42	198.92	826.908	4	3304.61	24286	66.8062	-2.95554	61.04	P02652-P02654	SPELQAEAKSYFEK	K9(DSSO)	9	P02652	62	LKEFGNTLEDKAR	K11(DSSO)	11	P02654	47	24286;24288;24289	HDL_SPIKE_DSSO_SCX_HPLX_F35.raw	F73	0
7838_160	P02652	53	52	VKSPELQAEAKSYFEK	2	P02647	142	141	QKVEPLRAELQEGAR	2	194.56				ATEHLSTLSEKAKPALEDLR-SKEQLTPLIKK	DSSO	Inter	MS2_MS3	MS3	2	1	2	236.23	159.98	731.002	5	3650.98	27267	71.236	-4.24709	61.04	P02652-P02647	ATEHLSTLSEKAKPALEDLR	K11(DSSO)	11	P02647	230	SKEQLTPLIKK	K10(DSSO)	10	P02652	77	27267;27271;27272	HDL_SPIKE_DSSO_SCX_HPLX_F38.raw	F76	0
7838_161	P21333	43	43	KIQQNTFTR	1	P02647	232	231	AKPALEDLR	2	34.08				DYVSQFEGSALGKQLNLK-LKEFGNTLEDKAR	DSSO	Inter	MS2_MS3	MS3	2	1	2	235.92	190.01	919.468	4	3674.85	27784	72.8913	-6.88772	61.04	P02647-P02654	DYVSQFEGSALGKQLNLK	K13(DSSO)	13	P02647	64	LKEFGNTLEDKAR	K11(DSSO)	11	P02654	47	27784;27786;27787	HDL_SPIKE_DSSO_SCX_HPLX_F34.raw	F72	0
7838_162	P02647	142	141	QKVEPLRAELQEGAR	2	P02786	673	673	KLNDRVMR	1	13.99				AKLEEQAQQIR-IKQSELSAK	DSSO	Inter	MS2_MS3	MS3	2	1	2	235.32	213.38	619.33	4	2474.3	15460	47.9944	-0.62427	54.03	P02649-P02654	AKLEEQAQQIR	K2(DSSO)	2	P02649	260	IKQSELSAK	K2(DSSO)	2	P02654	56	15460;15462;15463	HDL_SPIKE_DSSO_SCX_HPLX_F31.raw	F69	0
7838_164	P02654	63	55	IKQSELSAKMR	9	P02652	69	68	SKEQLTPLIK	2	144.55				SPELQAEAKSYFEK-AKVQPYLDDFQK	DSSO	Inter	MS2_MS3	MS3	2	1	2	234.9	212.46	1079.19	3	3235.56	23639	67.3086	-0.23616	61.04	P02652-P02647	SPELQAEAKSYFEK	K9(DSSO)	9	P02652	62	AKVQPYLDDFQK	K2(DSSO)	2	P02647	120	23639;23641;23642	HDL_SPIKE_DSSO_SCX_HPLX_F28.raw	F66	0
7838_166	P02647	142	141	QKVEPLRAELQEGAR	2	P02652	67	63	SYFEKSK	5	258.55				MDWLVPATCEPIQSVFFFSGDKYYRVNLR-LAEYHAKATEHLSTLSEK	DSSO	Inter	MS2_MS3	MS3	2	1	2	234.12	222.85	954.801	6	5723.77	30545	78.0631	0.25989	84.95	P02647-P04004	MDWLVPATCEPIQSVFFFSGDKYYRVNLR	C9(Carbamidomethyl);K22(DSSO)	22	P04004	443	LAEYHAKATEHLSTLSEK	K7(DSSO)	7	P02647	219	30545;30547;30548	HDL_SPIKE_DSSO_SCX_HPLX_F40.raw	F78	0
7838_168	P02649	251	245	DRLDEVKEQVAEVR	7	P02652	77	68	SKEQLTPLIKK	10	218.74				LAEYHAKATEHLSTLSEK-VKEKLK	DSSO	Inter	MS2_MS3	MS3	2	1	2	234.12	182.02	586.714	5	2929.54	20953	60.5866	-1.11987	73.05	P02647-P02654	LAEYHAKATEHLSTLSEK	K7(DSSO)	7	P02647	219	VKEKLK	K4(DSSO)	4	P02654	78	20953;20955;20956	HDL_SPIKE_DSSO_SCX_HPLX_F39.raw	F77	0
7838_169	P02647	112	102	ETEGLRQEMSKDLEEVK	11	P02652	77	68	SKEQLTPLIKK	10	300.45				LKEFGNTLEDKAR-VKSPELQAEAK	DSSO	Inter	MS2_MS3	MS3	2	1	2	233.5	211.56	720.124	4	2877.47	19057	57.7554	-1.52344	61.04	P02654-P02652	LKEFGNTLEDKAR	K11(DSSO)	11	P02654	47	VKSPELQAEAK	K2(DSSO)	2	P02652	53	19057;19060;19061	HDL_SPIKE_DSSO_SCX_HPLX_F35.raw	F73	0
7838_170	P02652	69	68	SKEQLTPLIK	2	P02654	78	75	VKEKLKIDS	4	226.2				VKDLATVYVDVLKDSGR-VKEKLK	DSSO	Inter	MS2_MS3	MS3	2	1	2	233.14	207.69	695.639	4	2779.53	30641	76.6628	-0.56519	61.04	P02647-P02654	VKDLATVYVDVLKDSGR	K13(DSSO)	13	P02647	47	VKEKLK	K4(DSSO)	4	P02654	78	30641;30644;30645	HDL_SPIKE_DSSO_SCX_HPLX_F38.raw	F76	0
7838_171	O95445	156	150	SPHPPEKCVEEFK	7	P02647	130	121	VQPYLDDFQKK	10	222.91				KMTVTDQVNCPK-IKQSELSAK	DSSO	Inter	MS2_MS3	MS3	2	0	2	232.5	232.5	866.429	3	2597.27	12573	41.5781	-4.31351	61.04	P05090-P02654	KMTVTDQVNCPK	K1(DSSO);M2(Oxidation);C10(Carbamidomethyl)	1	P05090	176	IKQSELSAK	K2(DSSO)	2	P02654	56	12573;12575;12576	HDL_SPIKE_DSSO_SCX_HPLX_F31.raw	F69	0
7838_172	P02652	69	68	SKEQLTPLIK	2	P02647	157	156	QKLHELQEK	2	178.6				QKLHELQEK-IKQSELSAK	DSSO	Inter	MS2_MS3	MS3	2	0	2	231.16	207.94	579.06	4	2313.22	16075	51.2585	-3.86418	54.03	P02647-P02654	QKLHELQEK	K2(DSSO)	2	P02647	157	IKQSELSAK	K2(DSSO)	2	P02654	56	16075;16077;16078	HDL_SPIKE_DSSO_SCX_HPLX_F36.raw	F74	0
7838_173	P02647	219	213	LAEYHAKATEHLSTLSEK	7	P02654	38	37	LKEFGNTLEDK	2	270.52				LHELQEKLSPLGEEMR-SKEQLTPLIK	DSSO	Inter	MS2_MS3	MS3	2	1	2	230.45	196.69	810.423	4	3238.67	26895	69.6564	-7.21982	65.05	P02647-P02652	LHELQEKLSPLGEEMR	K7(DSSO);M15(Oxidation)	7	P02647	164	SKEQLTPLIK	K2(DSSO)	2	P02652	69	26895;26899;26900	HDL_SPIKE_DSSO_SCX_HPLX_F36.raw	F74	0
7838_174	P06727	79	79	KLVPFATELHER	1	P02652	51	47	DLMEKVK	5	198.62				QKVEPLRAELQEGAR-SKEQLTPLIKK	DSSO	Inter	MS2_MS3	MS3	2	1	2	229.86	116.42	633.953	5	3165.74	22884	64.1848	-2.31265	61.04	P02652-P02647	QKVEPLRAELQEGAR	K2(DSSO)	2	P02647	142	SKEQLTPLIKK	K10(DSSO)	10	P02652	77	22884;22886;22887	HDL_SPIKE_DSSO_SCX_HPLX_F38.raw	F76	0
7838_176	P02647	230	220	ATEHLSTLSEKAKPALEDLR	11	P02654	56	55	IKQSELSAK	2	210.9				LSKELQAAQAR-QKVEPLR	DSSO	Inter	MS2_MS3	MS3	2	1	2	228.62	202.22	561.057	4	2241.21	16602	51.8895	-2.1069	54.03	P02649-P02647	LSKELQAAQAR	K3(DSSO)	3	P02649	113	QKVEPLR	K2(DSSO)	2	P02647	142	16602;16604;16605	HDL_SPIKE_DSSO_SCX_HPLX_F33.raw	F71	0
7838_178	P02647	230	220	ATEHLSTLSEKAKPALEDLR	11	P02652	53	52	VKSPELQAEAK	2	186.03				DRLDEVKEQVAEVR-QKVEPLR	DSSO	Inter	MS2_MS3	MS3	2	1	2	228.03	208.5	678.857	4	2712.41	22833	63.218	-0.45434	49.07	P02649-P02647	DRLDEVKEQVAEVR	K7(DSSO)	7	P02649	251	QKVEPLR	K2(DSSO)	2	P02647	142	22833;22835;22836	HDL_SPIKE_DSSO_SCX_HPLX_F36.raw	F74	0
7838_179	P02647	230	220	ATEHLSTLSEKAKPALEDLR	11	P02652	51	47	DLMEKVK	5	164.73				DYVSQFEGSALGKQLNLK-SPHPPEKCVEEFK	DSSO	Inter	MS2_MS3	MS3	2	1	2	227.63	202.73	935.207	4	3737.81	26653	70.8627	-1.70604	61.04	P02647-O95445	DYVSQFEGSALGKQLNLK	K13(DSSO)	13	P02647	64	SPHPPEKCVEEFK	K7(DSSO);C8(Carbamidomethyl)	7	O95445	156	26653;26657;26658	HDL_SPIKE_DSSO_SCX_HPLX_F35.raw	F73	0
7838_180	P02647	142	141	QKVEPLRAELQEGAR	2	P04114	1087	1079	VNDESTEGKTSYR	9	18.31				SFFKEALQGVGDMGR-LEALKENGGAR	DSSO	Inter	MS2_MS3	MS3	2	1	2	227.43	210.36	743.864	4	2972.43	25432	66.3456	-2.1722	65.05	P02647-P35542	SFFKEALQGVGDMGR	K4(DSSO);M13(Oxidation)	4	P35542	26	LEALKENGGAR	K5(DSSO)	5	P02647	206	25432;25434;25435	HDL_SPIKE_DSSO_SCX_HPLX_F31.raw	F69	0
7838_182	P02655	61	53	TAAQNLYEKTYLPAVDEK	9	P02647	120	119	AKVQPYLDDFQK	2	92.92				DSGRDYVSQFEGSALGKQLNLK-IKQSELSAK	DSSO	Inter	MS2_MS3	MS3	2	1	2	227.43	198.99	893.956	4	3572.8	24663	67.5226	-0.8823	61.04	P02647-P02654	DSGRDYVSQFEGSALGKQLNLK	K17(DSSO)	17	P02647	64	IKQSELSAK	K2(DSSO)	2	P02654	56	24663;24667;24668	HDL_SPIKE_DSSO_SCX_HPLX_F32.raw	F70	0
7838_183	P02647	230	220	ATEHLSTLSEKAKPALEDLR	11	P02652	67	63	SYFEKSK	5	185.65				LHELQEKLSPLGEEMR-SKEQLTPLIKK	DSSO	Inter	MS2_MS3	MS3	2	1	2	227.41	187.52	842.449	4	3366.78	26349	69.767	-2.14097	61.04	P02647-P02652	LHELQEKLSPLGEEMR	K7(DSSO);M15(Oxidation)	7	P02647	164	SKEQLTPLIKK	K10(DSSO)	10	P02652	77	26349;26351;26352	HDL_SPIKE_DSSO_SCX_HPLX_F38.raw	F76	0
7838_184	P02647	142	141	QKVEPLRAELQEGAR	2	P02652	69	68	SKEQLTPLIK	2	170.53				VSFLSALEEYTKK-VKEKLK	DSSO	Inter	MS2_MS3	MS3	2	1	2	226.73	185.36	604.835	4	2416.32	31186	77.047	-0.23438	61.04	P02647-P02654	VSFLSALEEYTKK	K12(DSSO)	12	P02647	262	VKEKLK	K4(DSSO)	4	P02654	78	31186;31187;31188	HDL_SPIKE_DSSO_SCX_HPLX_F36.raw	F74	0
7838_185	P27169	84	76	SFNPNSPGKILLMDLNEEDPTVLELGITGSK	9	P02647	263	263	KLNTQ	1	14.62				VSFLSALEEYTKK-EQLTPLIKK	DSSO	Inter	MS2_MS3	MS3	2	1	2	226.73	161.94	914.495	3	2741.47	29926	78.5729	-4.09663	49.07	P02647-P02652	VSFLSALEEYTKK	K12(DSSO)	12	P02647	262	EQLTPLIKK	K8(DSSO)	8	P02652	77	29926;29929;29930	HDL_SPIKE_DSSO_SCX_HPLX_F29.raw	F67	0
7838_186	P01011	216	215	AKWEMPFDPQDTHQSRFYLSK	2	P02647	263	263	KLNTQ	1	20.66				SKEQLTPLIKK-QKLHELQEK	DSSO	Inter	MS2_MS3	MS3	2	1	2	226.33	124.83	649.363	4	2594.43	21051	60.7634	-2.12481	61.04	P02652-P02647	SKEQLTPLIKK	K10(DSSO)	10	P02652	77	QKLHELQEK	K2(DSSO)	2	P02647	157	21051;21054;21055	HDL_SPIKE_DSSO_SCX_HPLX_F39.raw	F77	0
7838_187	P02652	62	52	VKSPELQAEAKSYFEK	11	P02647	232	231	AKPALEDLR	2	373.82				LKEFGNTLEDK-SYFEKSK	DSSO	Inter	MS2_MS3	MS3	2	1	2	226.31	188.17	585.534	4	2339.11	18392	56.9072	-2.09487	45.23	P02654-P02652	LKEFGNTLEDK	K2(DSSO)	2	P02654	38	SYFEKSK	K5(DSSO)	5	P02652	67	18392;18394;18395	HDL_SPIKE_DSSO_SCX_HPLX_F30.raw	F68	0
7838_191	P01011	216	215	AKWEMPFDPQDTHQSRFYLSK	2	P02647	142	141	QKVEPLR	2	11.79				SKEQLTPLIK-VKEKLK	DSSO	Inter	MS2_MS3	MS3	2	1	2	226.2	191.43	515.304	4	2058.19	21000	60.1788	-3.03238	49.07	P02652-P02654	SKEQLTPLIK	K2(DSSO)	2	P02652	69	VKEKLK	K4(DSSO)	4	P02654	78	21000;21004;21005	HDL_SPIKE_DSSO_SCX_HPLX_F37.raw	F75	0
7838_192	P02647	64	48	DSGRDYVSQFEGSALGKQLNLK	17	P02654	78	75	VKEKLK	4	159.64				KMTVTDQVNCPK-SKEQLTPLIK	DSSO	Inter	MS2_MS3	MS3	2	1	2	226.2	204.95	688.343	4	2750.35	17344	55.1298	-2.79826	42.1	P02652-P05090	KMTVTDQVNCPK	K1(DSSO);M2(Oxidation);C10(Carbamidomethyl)	1	P05090	176	SKEQLTPLIK	K2(DSSO)	2	P02652	69	17344;17347;17348	HDL_SPIKE_DSSO_SCX_HPLX_F30.raw	F68	0
7838_193	P01011	144	125	TLNQSSDELQLSMGNAMFVKEQLSLLDR	20	P02647	263	263	KLNTQ	1	17.28				DYVSQFEGSALGKQLNLK-IKQSELSAK	DSSO	Inter	MS2_MS3	MS3	2	1	2	225.7	207.92	790.159	4	3157.62	23939	67.8075	-2.4228	69.9	P02647-P02654	DYVSQFEGSALGKQLNLK	K13(DSSO)	13	P02647	64	IKQSELSAK	K2(DSSO)	2	P02654	56	23939;23942;23943	HDL_SPIKE_DSSO_SCX_HPLX_F28.raw	F66	0
7838_197	P02647	230	220	ATEHLSTLSEKAKPALEDLR	11	P02652	69	68	SKEQLTPLIK	2	185.65				VSFLSALEEYTKK-SYFEKSK	DSSO	Inter	MS2_MS3	MS3	2	1	2	225.55	176.07	640.821	4	2560.26	27460	72.9382	-1.11188	61.04	P02647-P02652	VSFLSALEEYTKK	K12(DSSO)	12	P02647	262	SYFEKSK	K5(DSSO)	5	P02652	67	27460;27462;27463	HDL_SPIKE_DSSO_SCX_HPLX_F30.raw	F68	0
7838_199	P02647	142	141	QKVEPLRAELQEGAR	2	P35542	26	23	SFFKEALQGVGDMGR	4	211.9				VSFLSALEEYTKK-SKEQLTPLIK	DSSO	Inter	MS2_MS3	MS3	2	1	2	225.55	175.45	707.883	4	2828.51	30720	80.4065	-2.27714	61.04	P02647-P02652	VSFLSALEEYTKK	K12(DSSO)	12	P02647	262	SKEQLTPLIK	K2(DSSO)	2	P02652	69	30720;30722;30723	HDL_SPIKE_DSSO_SCX_HPLX_F29.raw	F67	0
7838_200	P35542	26	23	SFFKEALQGVGDMGR	4	P02652	77	68	SKEQLTPLIKK	10	267.56				VSFLSALEEYTKK-SYFEKSK	DSSO	Inter	MS2_MS3	MS3	2	1	2	225.55	184.17	640.822	4	2560.26	28339	76.4361	-0.23265	49.07	P02647-P02652	VSFLSALEEYTKK	K12(DSSO)	12	P02647	262	SYFEKSK	K5(DSSO)	5	P02652	67	28339;28341;28342	HDL_SPIKE_DSSO_SCX_HPLX_F28.raw	F66	0
7838_201	P08670	97	72	SSVPGVRLLQDSVDFSLADAINTEFKNTR	26	P02647	120	119	AKVQPYLDDFQK	2	25.59				LEALKENGGAR-SYFEKSK	DSSO	Inter	MS2_MS3	MS3	2	1	2	225.51	212.78	551.524	4	2203.07	15993	49.0024	-1.26806	45.23	P02647-P02652	LEALKENGGAR	K5(DSSO)	5	P02647	206	SYFEKSK	K5(DSSO)	5	P02652	67	15993;15995;15996	HDL_SPIKE_DSSO_SCX_HPLX_F31.raw	F69	0
7838_203	P02647	230	220	ATEHLSTLSEKAKPALEDLR	11	P35542	26	23	SFFKEALQGVGDMGR	4	144.55				LAEYHAKATEHLSTLSEK-NNDALRQAKQESTEYR	DSSO	Inter	MS2_MS3	MS3	2	1	2	224.27	218.02	822.398	5	4107.96	19927	59.6841	3.03777	76.14	P02647-P08670	LAEYHAKATEHLSTLSEK	K7(DSSO)	7	P02647	219	NNDALRQAKQESTEYR	K9(DSSO)	9	P08670	313	19927;19929;19930	HDL_SPIKE_DSSO_SCX_HPLX_F40.raw	F78	0
7838_206	P02654	56	55	IKQSELSAK	2	P02656	41	38	HATKTAK	4	110.38				LAEYHAKATEHLSTLSEK-SKEQLTPLIK	DSSO	Inter	MS2_MS3	MS3	2	1	2	224.27	181.23	669.154	5	3341.74	23949	64.6188	-7.89316	61.04	P02647-P02652	LAEYHAKATEHLSTLSEK	K7(DSSO)	7	P02647	219	SKEQLTPLIK	K2(DSSO)	2	P02652	69	23949;23951;23952	HDL_SPIKE_DSSO_SCX_HPLX_F37.raw	F75	0
7838_207	P02652	67	63	SYFEKSK	5	P02656	41	38	HATKTAK	4	95.82				VKSPELQAEAK-VKEKLK	DSSO	Inter	MS2_MS3	MS3	2	1	2	224.13	156.18	526.045	4	2101.16	15613	50.2923	-0.73597	49.07	P02652-P02654	VKSPELQAEAK	K2(DSSO)	2	P02652	53	VKEKLK	K4(DSSO)	4	P02654	78	15613;15615;15616	HDL_SPIKE_DSSO_SCX_HPLX_F36.raw	F74	0
7838_209	P02652	51	47	DLMEKVK	5	P02654	78	75	VKEKLK	4	137.18				QKVEPLRAELQEGAR-SKEQLTPLIKK	DSSO	Inter	MS2_MS3	MS3	2	1	2	224.09	113.35	633.955	5	3165.75	23670	65.0069	-2.46026	61.04	P02652-P02647	QKVEPLRAELQEGAR	K2(DSSO)	2	P02647	142	SKEQLTPLIKK	K10(DSSO)	10	P02652	77	23670;23673;23674	HDL_SPIKE_DSSO_SCX_HPLX_F39.raw	F77	0
7838_210	P02647	157	156	QKLHELQEK	2	P02654	56	55	IKQSELSAK	2	231.16				SPHPPEKCVEEFK-VQPYLDDFQKK	DSSO	Inter	MS2_MS3	MS3	2	1	2	222.91	222.91	625.102	5	3121.48	21446	60.9116	-1.81681	49.07	O95445-P02647	SPHPPEKCVEEFK	K7(DSSO);C8(Carbamidomethyl)	7	O95445	156	VQPYLDDFQKK	K10(DSSO)	10	P02647	130	21446;21448;21449	HDL_SPIKE_DSSO_SCX_HPLX_F37.raw	F75	0
7838_211	P02647	118	108	QEMSKDLEEVKAK	11	P02654	78	75	VKEKLK	4	182.28				SKEQLTPLIKK-DLEEVKAK	DSSO	Inter	MS2_MS3	MS3	2	1	2	221.6	126.65	594.081	4	2373.3	18993	57.662	-2.5805	31.75	P02652-P02647	SKEQLTPLIKK	K10(DSSO)	10	P02652	77	DLEEVKAK	K6(DSSO)	6	P02647	118	18993;18997;18998	HDL_SPIKE_DSSO_SCX_HPLX_F35.raw	F73	0
7838_212	P02652	53	52	VKSPELQAEAK	2	P02654	78	75	VKEKLK	4	224.13				VSFLSALEEYTKK-IKQSELSAK	DSSO	Inter	MS2_MS3	MS3	2	1	2	221.37	184.44	669.605	4	2675.4	27292	73.0308	-3.6926	69.9	P02647-P02654	VSFLSALEEYTKK	K12(DSSO)	12	P02647	262	IKQSELSAK	K2(DSSO)	2	P02654	56	27292;27295;27296	HDL_SPIKE_DSSO_SCX_HPLX_F29.raw	F67	0
7838_213	P02652	53	52	VKSPELQAEAK	2	P02647	157	156	QKLHELQEK	2	161.19				AKLEEQAQQIR-IKQSELSAK	DSSO	Inter	MS2_MS3	MS3	2	0	2	220.87	191.25	619.331	4	2474.3	13468	47.9041	-1.24807	61.04	P02649-P02654	AKLEEQAQQIR	K2(DSSO)	2	P02649	260	IKQSELSAK	K2(DSSO)	2	P02654	56	13468;13470;13471	HDL_SPIKE_DSSO_SCX_HPLX_F30.raw	F68	0
7838_215	O95445	156	150	SPHPPEKCVEEFK	7	P02647	118	113	DLEEVKAK	6	136.27				VSFLSALEEYTKK-VKSPELQAEAK	DSSO	Inter	MS2_MS3	MS3	2	1	2	220.45	183.36	718.626	4	2871.48	27223	72.8985	-3.40852	37.17	P02647-P02652	VSFLSALEEYTKK	K12(DSSO)	12	P02647	262	VKSPELQAEAK	K2(DSSO)	2	P02652	53	27223;27225;27226	HDL_SPIKE_DSSO_SCX_HPLX_F29.raw	F67	0
7838_219	P02647	64	48	DSGRDYVSQFEGSALGKQLNLK	17	P02652	77	68	SKEQLTPLIKK	10	256.37				SKEQLTPLIKK-VKEKLK	DSSO	Inter	MS2_MS3	MS3	2	1	2	220.29	150.43	547.329	4	2186.29	20611	60.6056	-1.02799	61.04	P02652-P02654	SKEQLTPLIKK	K10(DSSO)	10	P02652	77	VKEKLK	K4(DSSO)	4	P02654	78	20611;20615;20616	HDL_SPIKE_DSSO_SCX_HPLX_F38.raw	F76	0
7838_221	P02647	118	113	DLEEVKAK	6	P02656	41	38	HATKTAK	4	136.27				TAAQNLYEKTYLPAVDEK-IKQSELSAK	DSSO	Inter	MS2_MS3	MS3	2	1	2	219.68	194.53	804.411	4	3214.62	20532	61.2753	0.41183	45.23	P02655-P02654	TAAQNLYEKTYLPAVDEK	K9(DSSO)	9	P02655	61	IKQSELSAK	K2(DSSO)	2	P02654	56	20532;20534;20535	HDL_SPIKE_DSSO_SCX_HPLX_F27.raw	F65	0
7838_222	P02654	63	55	IKQSELSAKMR	9	P02652	53	52	VKSPELQAEAK	2	210.4				SPELQAEAKSYFEK-AKPALEDLR	DSSO	Inter	MS2_MS3	MS3	2	1	2	219.24	195.18	699.853	4	2796.39	25585	69.7544	-0.74892	61.04	P02652-P02647	SPELQAEAKSYFEK	K9(DSSO)	9	P02652	62	AKPALEDLR	K2(DSSO)	2	P02647	232	25585;25587;25588	HDL_SPIKE_DSSO_SCX_HPLX_F29.raw	F67	0
7838_223	P05090	176	176	KMTVTDQVNCPK	1	P02652	77	68	SKEQLTPLIKK	10	244.95				NILTSNNIDVKK-AKPALEDLR	DSSO	Inter	MS2_MS3	MS3	2	1	2	218.94	190.3	632.843	4	2528.35	23060	62.1642	-2.17666	54.03	P05090-P02647	NILTSNNIDVKK	K11(DSSO)	11	P05090	175	AKPALEDLR	K2(DSSO)	2	P02647	232	23060;23062;23063	HDL_SPIKE_DSSO_SCX_HPLX_F31.raw	F69	0
7838_224	P02652	69	68	SKEQLTPLIKK	2	P02654	56	55	IKQSELSAK	2	197.73				LAEYHAKATEHLSTLSEK-VKEKLK	DSSO	Inter	MS2_MS3	MS3	2	1	2	218.84	170.61	586.715	5	2929.55	21580	61.6268	-2.14234	73.05	P02647-P02654	LAEYHAKATEHLSTLSEK	K7(DSSO)	7	P02647	219	VKEKLK	K4(DSSO)	4	P02654	78	21580;21582;21583	HDL_SPIKE_DSSO_SCX_HPLX_F39.raw	F77	0
7838_226	P02652	77	68	SKEQLTPLIKK	10	P02654	56	55	IKQSELSAK	2	271.21				DRLDEVKEQVAEVR-EQLTPLIKK	DSSO	Inter	MS2_MS3	MS3	2	1	2	218.74	198.46	728.893	4	2912.55	24547	67.2277	-4.27455	45.23	P02649-P02652	DRLDEVKEQVAEVR	K7(DSSO)	7	P02649	251	EQLTPLIKK	K8(DSSO)	8	P02652	77	24547;24551;24552	HDL_SPIKE_DSSO_SCX_HPLX_F35.raw	F73	0
7838_227	P01023	123	118	TTVMVKNEDSLVFVQTDK	6	P02647	263	263	KLNTQ	1	12.98				DSGRDYVSQFEGSALGKQLNLK-SKEQLTPLIKK	DSSO	Inter	MS2_MS3	MS3	2	0	2	218.54	126.58	771.607	5	3854.01	28327	70.9836	-2.07871	49.07	P02652-P02647	DSGRDYVSQFEGSALGKQLNLK	K17(DSSO)	17	P02647	64	SKEQLTPLIKK	K10(DSSO)	10	P02652	77	28327;28331;28332	HDL_SPIKE_DSSO_SCX_HPLX_F37.raw	F75	0
7838_229	P02654	47	37	LKEFGNTLEDKAR	11	P02652	53	52	VKSPELQAEAK	2	244.26				SFFKEALQGVGDMGR-SYFEKSK	DSSO	Inter	MS2_MS3	MS3	2	1	2	218.45	188.72	676.57	4	2703.26	26473	68.3537	-1.729	45.23	P35542-P02652	SFFKEALQGVGDMGR	K4(DSSO);M13(Oxidation)	4	P35542	26	SYFEKSK	K5(DSSO)	5	P02652	67	26473;26476;26477	HDL_SPIKE_DSSO_SCX_HPLX_F31.raw	F69	0
7838_230	P02654	47	37	LKEFGNTLEDKAR	11	P02652	51	47	DLMEKVK	5	267.37				LKEFGNTLEDK-SKEQLTPLIKK	DSSO	Inter	MS2_MS3	MS3	2	1	2	218.43	153.6	684.62	4	2735.46	22877	63.292	-4.92827	49.07	P02654-P02652	LKEFGNTLEDK	K2(DSSO)	2	P02654	38	SKEQLTPLIKK	K10(DSSO)	10	P02652	77	22877;22881;22882	HDL_SPIKE_DSSO_SCX_HPLX_F36.raw	F74	0
7838_231	P02652	77	68	SKEQLTPLIKK	10	P02647	206	202	LEALKENGGAR	5	312.78				LKEFGNTLEDKAR-QKVEPLR	DSSO	Inter	MS2_MS3	MS3	2	1	2	217.83	205.27	637.589	4	2547.34	20444	59.3352	-2.50012	54.03	P02654-P02647	LKEFGNTLEDKAR	K11(DSSO)	11	P02654	47	QKVEPLR	K2(DSSO)	2	P02647	142	20444;20446;20447	HDL_SPIKE_DSSO_SCX_HPLX_F37.raw	F75	0
7838_232	P02654	47	37	LKEFGNTLEDKAR	11	P02647	206	202	LEALKENGGAR	5	189.93				LKEFGNTLEDKAR-AKPALEDLR	DSSO	Inter	MS2_MS3	MS3	2	1	2	217.83	199.72	673.353	4	2690.39	22912	63.3454	-3.56722	61.04	P02654-P02647	LKEFGNTLEDKAR	K11(DSSO)	11	P02654	47	AKPALEDLR	K2(DSSO)	2	P02647	232	22912;22916;22917	HDL_SPIKE_DSSO_SCX_HPLX_F36.raw	F74	0
7838_233	P02652	77	68	SKEQLTPLIKK	10	P02649	113	111	LSKELQAAQAR	3	200.76				LKEFGNTLEDKAR-DLEEVKAK	DSSO	Inter	MS2_MS3	MS3	2	1	2	217.46	199.94	653.085	4	2609.32	19039	57.7317	-1.06206	54.03	P02654-P02647	LKEFGNTLEDKAR	K11(DSSO)	11	P02654	47	DLEEVKAK	K6(DSSO)	6	P02647	118	19039;19041;19042	HDL_SPIKE_DSSO_SCX_HPLX_F35.raw	F73	0
7838_235	P02655	61	53	TAAQNLYEKTYLPAVDEK	9	P02647	263	263	KLNTQ	1	65.44				QKVEPLRAELQEGAR-VKEKLK	DSSO	Inter	MS2_MS3	MS3	2	1	2	217.38	181.57	525.895	5	2625.44	21188	60.987	-2.08053	61.04	P02647-P02654	QKVEPLRAELQEGAR	K2(DSSO)	2	P02647	142	VKEKLK	K4(DSSO)	4	P02654	78	21188;21190;21191	HDL_SPIKE_DSSO_SCX_HPLX_F39.raw	F77	0
7838_236	P02654	47	37	LKEFGNTLEDKAR	11	P02652	67	63	SYFEKSK	5	255.63				SFFKEALQGVGDMGR-AKPALEDLR	DSSO	Inter	MS2_MS3	MS3	2	1	2	216.71	181.67	707.601	4	2827.38	26787	71.5582	-1.53046	61.04	P35542-P02647	SFFKEALQGVGDMGR	K4(DSSO);M13(Oxidation)	4	P35542	26	AKPALEDLR	K2(DSSO)	2	P02647	232	26787;26790;26791	HDL_SPIKE_DSSO_SCX_HPLX_F32.raw	F70	0
7838_239	Q9Y490	1025	1006	ASVPTIQDQASAMQLSQCAKNLGTALAELR	20	P02647	232	231	AKPALEDLR	2	28.96				VSFLSALEEYTKK-LSKELQAAQAR	DSSO	Inter	MS2_MS3	MS3	2	1	2	216.53	170.22	722.38	4	2886.5	27806	73.6546	-3.77761	73.05	P02647-P02649	VSFLSALEEYTKK	K12(DSSO)	12	P02647	262	LSKELQAAQAR	K3(DSSO)	3	P02649	113	27806;27809;27810	HDL_SPIKE_DSSO_SCX_HPLX_F30.raw	F68	0
7838_240	P02652	62	52	VKSPELQAEAKSYFEK	11	P02654	56	55	IKQSELSAK	2	307.77				VSFLSALEEYTKK-SYFEKSK	DSSO	Inter	MS2_MS3	MS3	2	1	2	216.53	162.44	640.821	4	2560.26	28828	76.1011	-1.22433	45.23	P02647-P02652	VSFLSALEEYTKK	K12(DSSO)	12	P02647	262	SYFEKSK	K5(DSSO)	5	P02652	67	28828;28830;28831	HDL_SPIKE_DSSO_SCX_HPLX_F29.raw	F67	0
7838_241	P02652	62	54	SPELQAEAKSYFEK	9	P21333	43	43	KIQQNTFTR	1	16.96				SPELQAEAKSYFEK-AKPALEDLR	DSSO	Inter	MS2_MS3	MS3	2	1	2	216.06	193.62	699.85	4	2796.38	25852	69.6997	0.15881	61.04	P02652-P02647	SPELQAEAKSYFEK	K9(DSSO)	9	P02652	62	AKPALEDLR	K2(DSSO)	2	P02647	232	25852;25854;25855	HDL_SPIKE_DSSO_SCX_HPLX_F30.raw	F68	0
7838_243	P06727	123	113	LLPHANEVSQKIGDNLR	11	P02652	53	52	VKSPELQAEAK	2	278.93				AKVQPYLDDFQK-LKEFGNTLEDK	DSSO	Inter	MS2_MS3	MS3	2	1	2	215.79	172.46	726.362	4	2902.43	22133	63.9616	-0.95937	49.07	P02654-P02647	AKVQPYLDDFQK	K2(DSSO)	2	P02647	120	LKEFGNTLEDK	K2(DSSO)	2	P02654	38	22133;22135;22136	HDL_SPIKE_DSSO_SCX_HPLX_F29.raw	F67	0
7838_244	P02652	69	68	SKEQLTPLIKK	2	P02647	232	231	AKPALEDLR	2	170.53				VSFLSALEEYTKK-VKSPELQAEAK	DSSO	Inter	MS2_MS3	MS3	2	1	2	215.72	169.9	718.626	4	2871.48	26546	72.7875	-0.32326	61.04	P02647-P02652	VSFLSALEEYTKK	K12(DSSO)	12	P02647	262	VKSPELQAEAK	K2(DSSO)	2	P02652	53	26546;26548;26549	HDL_SPIKE_DSSO_SCX_HPLX_F28.raw	F66	0
7838_245	P02654	47	37	LKEFGNTLEDKAR	11	P05090	175	165	NILTSNNIDVKK	11	123.2				SKEQLTPLIK-VKEKLK	DSSO	Inter	MS2_MS3	MS3	2	1	2	215.72	199.92	515.304	4	2058.19	21752	61.499	-2.35478	54.03	P02652-P02654	SKEQLTPLIK	K2(DSSO)	2	P02652	69	VKEKLK	K4(DSSO)	4	P02654	78	21752;21755;21756	HDL_SPIKE_DSSO_SCX_HPLX_F36.raw	F74	0
7838_246	P02654	38	37	LKEFGNTLEDK	2	P02652	77	68	SKEQLTPLIKK	10	218.43				ETEGLRQEMSKDLEEVK-SKEQLTPLIK	DSSO	Inter	MS2_MS3	MS3	2	1	2	215.11	183.51	838.425	4	3350.68	21584	61.1372	-1.0112	76.14	P02647-P02652	ETEGLRQEMSKDLEEVK	M9(Oxidation);K11(DSSO)	11	P02647	112	SKEQLTPLIK	K2(DSSO)	2	P02652	69	21584;21588;21589	HDL_SPIKE_DSSO_SCX_HPLX_F33.raw	F71	0
7838_247	P02654	47	37	LKEFGNTLEDKAR	11	P02647	232	231	AKPALEDLR	2	245.47				LAEYHAKATEHLSTLSEK-IKQSELSAK	DSSO	Inter	MS2_MS3	MS3	2	0	2	215.05	162.54	638.53	5	3188.62	20863	59.9579	-2.41519	61.04	P02647-P02654	LAEYHAKATEHLSTLSEK	K7(DSSO)	7	P02647	219	IKQSELSAK	K2(DSSO)	2	P02654	56	20863;20865;20866	HDL_SPIKE_DSSO_SCX_HPLX_F37.raw	F75	0
7838_248	Q16134	258	255	QLYKKFDLR	4	P02647	232	231	AKPALEDLR	2	27.52				VKSPELQAEAKSYFEK-AKPALEDLR	DSSO	Inter	MS2_MS3	MS3	2	1	2	214.82	157.31	756.644	4	3023.56	24909	67.7958	-1.3739	61.04	P02652-P02647	VKSPELQAEAKSYFEK	K11(DSSO)	11	P02652	62	AKPALEDLR	K2(DSSO)	2	P02647	232	24909;24911;24912	HDL_SPIKE_DSSO_SCX_HPLX_F35.raw	F73	0
7838_249	P05090	175	165	NILTSNNIDVKK	11	P02652	77	68	SKEQLTPLIKK	10	187.51				LAEYHAKATEHLSTLSEK-SPHPPEKCVEEFK	DSSO	Inter	MS2_MS3	MS3	2	1	2	213.73	170.25	942.958	4	3768.81	21260	62.3243	-3.02053	61.04	P02647-O95445	LAEYHAKATEHLSTLSEK	K7(DSSO)	7	P02647	219	SPHPPEKCVEEFK	K7(DSSO);C8(Carbamidomethyl)	7	O95445	156	21260;21262;21263	HDL_SPIKE_DSSO_SCX_HPLX_F40.raw	F78	0
7838_254	P02652	62	52	VKSPELQAEAKSYFEK	11	P02647	142	141	QKVEPLR	2	339.56				VSFLSALEEYTKK-SKEQLTPLIKK	DSSO	Inter	MS2_MS3	MS3	2	0	2	213.58	167.27	739.907	4	2956.6	29944	77.6566	-1.99247	61.04	P02647-P02652	VSFLSALEEYTKK	K12(DSSO)	12	P02647	262	SKEQLTPLIKK	K10(DSSO)	10	P02652	77	29944;29947;29948	HDL_SPIKE_DSSO_SCX_HPLX_F35.raw	F73	0
7838_256	P02647	120	119	AKVQPYLDDFQKK	2	P02654	47	37	LKEFGNTLEDKAR	11	258.98				VSFLSALEEYTKK-SYFEKSK	DSSO	Inter	MS2_MS3	MS3	2	1	2	213.38	155.3	640.822	4	2560.27	28861	75.8421	-1.19966	49.07	P02647-P02652	VSFLSALEEYTKK	K12(DSSO)	12	P02647	262	SYFEKSK	K5(DSSO)	5	P02652	67	28861;28862;28863	HDL_SPIKE_DSSO_SCX_HPLX_F30.raw	F68	0
7838_257	P02654	47	37	LKEFGNTLEDKAR	11	P02652	69	68	SKEQLTPLIK	2	255.99				LAEYHAKATEHLSTLSEK-VKSPELQAEAK	DSSO	Inter	MS2_MS3	MS3	2	1	2	213.04	197.54	677.749	5	3384.72	19425	57.7058	-2.53735	54.03	P02647-P02652	LAEYHAKATEHLSTLSEK	K7(DSSO)	7	P02647	219	VKSPELQAEAK	K2(DSSO)	2	P02652	53	19425;19427;19428	HDL_SPIKE_DSSO_SCX_HPLX_F37.raw	F75	0
7838_258	Q16134	440	427	TIGLHVTEYEDNLKNSWVWKELYSVR	14	P02647	263	263	KLNTQ	1	11.52				LAEYHAKATEHLSTLSEK-SKEQLTPLIKK	DSSO	Inter	MS2_MS3	MS3	2	1	2	212.35	178.62	868.217	4	3469.84	22277	62.6622	-2.67525	45.23	P02647-P02652	LAEYHAKATEHLSTLSEK	K7(DSSO)	7	P02647	219	SKEQLTPLIKK	K10(DSSO)	10	P02652	77	22277;22281;22282	HDL_SPIKE_DSSO_SCX_HPLX_F39.raw	F77	0
7838_262	Q16134	446	427	TIGLHVTEYEDNLKNSWVWKELYSVR	20	P02647	263	263	KLNTQ	1	18.14				VKSPELQAEAKSYFEK-AKVQPYLDDFQK	DSSO	Inter	MS2_MS3	MS3	2	1	2	212.2	171.07	866.434	4	3462.72	26076	69.7008	-1.9576	39.46	P02652-P02647	VKSPELQAEAKSYFEK	K11(DSSO)	11	P02652	62	AKVQPYLDDFQK	K2(DSSO)	2	P02647	120	26076;26079;26080	HDL_SPIKE_DSSO_SCX_HPLX_F34.raw	F72	0
7838_263	P02647	64	52	DYVSQFEGSALGKQLNLK	13	O95445	156	150	SPHPPEKCVEEFK	7	327.49				LKEFGNTLEDKAR-DLEEVKAK	DSSO	Inter	MS2_MS3	MS3	2	1	2	212.12	198.37	653.086	4	2609.32	19037	57.6863	-1.3141	42.1	P02654-P02647	LKEFGNTLEDKAR	K11(DSSO)	11	P02654	47	DLEEVKAK	K6(DSSO)	6	P02647	118	19037;19041;19042	HDL_SPIKE_DSSO_SCX_HPLX_F34.raw	F72	0
7838_264	P00740	362	348	FGSGYVSGWGRVFHKGR	15	P02647	142	141	QKVEPLRAELQEGAR	2	13.4				SFFKEALQGVGDMGR-QKVEPLR	DSSO	Inter	MS2_MS3	MS3	2	1	2	211.9	182.54	895.445	3	2684.32	25495	68.4517	-1.35746	31.75	P35542-P02647	SFFKEALQGVGDMGR	K4(DSSO);M13(Oxidation)	4	P35542	26	QKVEPLR	K2(DSSO)	2	P02647	142	25495;25498;25499	HDL_SPIKE_DSSO_SCX_HPLX_F33.raw	F71	0
7838_265	P00740	362	348	FGSGYVSGWGRVFHKGR	15	P02654	47	37	LKEFGNTLEDKAR	11	13.4				ATEHLSTLSEKAKPALEDLR-IKQSELSAK	DSSO	Inter	MS2_MS3	MS3	2	1	2	210.9	210.9	674.758	5	3369.76	23262	63.8591	-1.29825	61.04	P02647-P02654	ATEHLSTLSEKAKPALEDLR	K11(DSSO)	11	P02647	230	IKQSELSAK	K2(DSSO)	2	P02654	56	23262;23264;23265	HDL_SPIKE_DSSO_SCX_HPLX_F36.raw	F74	0
7838_267	P02647	64	48	DSGRDYVSQFEGSALGKQLNLK	17	P02652	62	52	VKSPELQAEAKSYFEK	11	261.84				AKLEEQAQQIR-VKSPELQAEAK	DSSO	Inter	MS2_MS3	MS3	2	1	2	210.64	185.92	668.352	4	2670.39	14430	49.7603	-1.83741	39.46	P02649-P02652	AKLEEQAQQIR	K2(DSSO)	2	P02649	260	VKSPELQAEAK	K2(DSSO)	2	P02652	53	14430;14432;14433	HDL_SPIKE_DSSO_SCX_HPLX_F30.raw	F68	0
7838_269	Q9H6X2	111	104	QGLEELQKVLPGGDTYMHEGFER	8	P02647	230	220	ATEHLSTLSEKAKPALEDLR	11	13.12				IKQSELSAKMR-VKSPELQAEAK	DSSO	Inter	MS2_MS3	MS3	2	0	2	210.4	174.56	666.602	4	2663.38	15495	50.0367	-1.18925	61.04	P02654-P02652	IKQSELSAKMR	K9(DSSO);M10(Oxidation)	9	P02654	63	VKSPELQAEAK	K2(DSSO)	2	P02652	53	15495;15498;15499	HDL_SPIKE_DSSO_SCX_HPLX_F36.raw	F74	0
7838_270	P02647	262	251	VSFLSALEEYTKK	12	P02654	78	75	VKEKLKIDS	4	226.73				LHELQEKLSPLGEEMRDR-SKEQLTPLIKK	DSSO	Inter	MS2_MS3	MS3	2	1	2	209.77	152.37	910.233	4	3637.91	25768	70.0516	-1.62447	49.07	P02652-P02647	LHELQEKLSPLGEEMRDR	K7(DSSO);M15(Oxidation)	7	P02647	164	SKEQLTPLIKK	K10(DSSO)	10	P02652	77	25768;25770;25771	HDL_SPIKE_DSSO_SCX_HPLX_F40.raw	F78	0
7838_273	P02656	41	38	HATKTAKDALSSVQESQVAQQAR	4	P0DTC2	41	35	GVYYPDKVFR	7	11.11				ATEHLSTLSEKAKPALEDLR-SKEQLTPLIKK	DSSO	Inter	MS2_MS3	MS3	2	1	2	209.77	111.61	731.002	5	3650.98	26937	69.9954	-2.66382	61.04	P02652-P02647	ATEHLSTLSEKAKPALEDLR	K13(DSSO)	13	P02647	232	SKEQLTPLIKK	K10(DSSO)	10	P02652	77	26937;26941;26942	HDL_SPIKE_DSSO_SCX_HPLX_F39.raw	F77	0
7838_274	P02654	47	37	LKEFGNTLEDKAR	11	P02647	262	251	VSFLSALEEYTKK	12	253.31				LAEYHAKATEHLSTLSEK-LKEFGNTLEDKAR	DSSO	Inter	MS2_MS3	MS3	2	1	2	209.37	198.36	741.979	5	3705.86	22072	62.3878	-2.92971	45.23	P02647-P02654	LAEYHAKATEHLSTLSEK	K7(DSSO)	7	P02647	219	LKEFGNTLEDKAR	K11(DSSO)	11	P02654	47	22072;22075;22076	HDL_SPIKE_DSSO_SCX_HPLX_F39.raw	F77	0
7838_276	P02654	47	37	LKEFGNTLEDKAR	11	P05090	176	176	KMTVTDQVNCPK	1	199.96				TAAQNLYEKTYLPAVDEK-SKEQLTPLIK	DSSO	Inter	MS2_MS3	MS3	2	1	2	209.25	187.83	842.689	4	3367.74	25308	68.7453	-0.6162	45.23	P02655-P02652	TAAQNLYEKTYLPAVDEK	K9(DSSO)	9	P02655	61	SKEQLTPLIK	K2(DSSO)	2	P02652	69	25308;25312;25313	HDL_SPIKE_DSSO_SCX_HPLX_F26.raw	F64	0
7838_279	P02647	262	251	VSFLSALEEYTKK	12	P02654	63	55	IKQSELSAKMR	9	240.33				LAEYHAKATEHLSTLSEK-DLMEKVK	DSSO	Inter	MS2_MS3	MS3	2	1	2	209.06	162.67	613.51	5	3063.52	18962	56.9369	-2.77506	49.07	P02647-P02652	LAEYHAKATEHLSTLSEK	K7(DSSO)	7	P02647	219	DLMEKVK	M3(Oxidation);K5(DSSO)	5	P02652	51	18962;18966;18967	HDL_SPIKE_DSSO_SCX_HPLX_F37.raw	F75	0
7838_283	Q99536	129	129	KAGDRVMVLNR	1	P35542	116	114	SGKDPDR	3	11.49				QKVEPLRAELQEGAR-SKEQLTPLIKK	DSSO	Inter	MS2_MS3	MS3	2	1	2	208.33	116.37	633.955	5	3165.75	23040	63.956	-1.49248	61.04	P02652-P02647	QKVEPLRAELQEGAR	K2(DSSO)	2	P02647	142	SKEQLTPLIKK	K10(DSSO)	10	P02652	77	23040;23042;23043	HDL_SPIKE_DSSO_SCX_HPLX_F39.raw	F77	0
7838_284	P04114	2511	2510	AKFRETLEDTR	2	P35542	116	114	SGKDPDR	3	16.94				QKVEPLRAELQEGAR-SKEQLTPLIKK	DSSO	Inter	MS2_MS3	MS3	2	1	2	208.04	148.84	792.189	4	3165.73	23157	64.1521	-2.71869	49.07	P02652-P02647	QKVEPLRAELQEGAR	K2(DSSO)	2	P02647	142	SKEQLTPLIKK	K10(DSSO)	10	P02652	77	23157;23159;23160	HDL_SPIKE_DSSO_SCX_HPLX_F39.raw	F77	0
7838_287	P02652	77	68	SKEQLTPLIKK	10	P02647	118	113	DLEEVKAK	6	255.12				LKEFGNTLEDK-VKSPELQAEAK	DSSO	Inter	MS2_MS3	MS3	2	1	2	207.5	161.08	884.116	3	2650.33	17257	54.9745	-1.68556	49.07	P02654-P02652	LKEFGNTLEDK	K2(DSSO)	2	P02654	38	VKSPELQAEAK	K2(DSSO)	2	P02652	53	17257;17260;17261	HDL_SPIKE_DSSO_SCX_HPLX_F30.raw	F68	0
7838_288	P02654	47	37	LKEFGNTLEDKAR	11	P02647	118	113	DLEEVKAK	6	217.46				QKVEPLRAELQEGAR-LKEFGNTLEDKAR	DSSO	Inter	MS2_MS3	MS3	2	1	2	207.42	186.39	681.157	5	3401.75	22769	63.4653	-4.03793	73.05	P02654-P02647	QKVEPLRAELQEGAR	K2(DSSO)	2	P02647	142	LKEFGNTLEDKAR	K11(DSSO)	11	P02654	47	22769;22771;22772	HDL_SPIKE_DSSO_SCX_HPLX_F39.raw	F77	0
7838_289	P0DTC2	986	984	LDKVEAEVQIDR	3	P02647	232	231	AKPALEDLR	2	40.43				ATEHLSTLSEKAKPALEDLR-LKEFGNTLEDKAR	DSSO	Inter	MS2_MS3	MS3	2	1	2	206.74	188.64	778.205	5	3886.99	26294	69.6733	-4.20738	61.04	P02654-P02647	ATEHLSTLSEKAKPALEDLR	K11(DSSO)	11	P02647	230	LKEFGNTLEDKAR	K11(DSSO)	11	P02654	47	26294;26297;26298	HDL_SPIKE_DSSO_SCX_HPLX_F38.raw	F76	0
7838_290	P13639	2	2	VNFTVDQIRAIMDKK	1	P02647	263	263	KLNTQ	1	14.42				ATEHLSTLSEKAKPALEDLR-VKSPELQAEAKSYFEK	DSSO	Inter	MS2_MS3	MS3	2	1	2	206.11	179.59	844.837	5	4220.16	28178	72.6501	-5.27523	42.1	P02652-P02647	ATEHLSTLSEKAKPALEDLR	K11(DSSO)	11	P02647	230	VKSPELQAEAKSYFEK	K11(DSSO)	11	P02652	62	28178;28180;28181	HDL_SPIKE_DSSO_SCX_HPLX_F38.raw	F76	0
7838_292	P02647	219	213	LAEYHAKATEHLSTLSEK	7	P02654	80	79	LKIDS	2	68.6				DYVSQFEGSALGKQLNLK-SPHPPEKCVEEFK	DSSO	Inter	MS2_MS3	MS3	2	0	2	206.04	183.99	748.365	5	3737.8	27127	70.0273	-3.83656	49.07	P02647-O95445	DYVSQFEGSALGKQLNLK	K13(DSSO)	13	P02647	64	SPHPPEKCVEEFK	K7(DSSO);C8(Carbamidomethyl)	7	O95445	156	27127;27131;27132	HDL_SPIKE_DSSO_SCX_HPLX_F36.raw	F74	0
7838_293	P02647	120	119	AKVQPYLDDFQKK	2	P02652	67	63	SYFEKSK	5	147.06				LAEYHAKATEHLSTLSEK-SFFKEALQGVGDMGR	DSSO	Inter	MS2_MS3	MS3	2	1	2	205.29	194.18	769.375	5	3842.85	26438	69.9066	-2.61241	61.04	P02647-P35542	LAEYHAKATEHLSTLSEK	K7(DSSO)	7	P02647	219	SFFKEALQGVGDMGR	K4(DSSO);M13(Oxidation)	4	P35542	26	26438;26441;26442	HDL_SPIKE_DSSO_SCX_HPLX_F38.raw	F76	0
7838_295	P02656	44	42	TAKDALSSVQESQVAQQAR	3	P02654	38	37	LKEFGNTLEDKAR	2	56.01				AKLEEQAQQIR-QKVEPLR	DSSO	Inter	MS2_MS3	MS3	2	1	2	205.18	184.37	585.816	4	2340.24	16165	52.4435	-1.6086	54.03	P02649-P02647	AKLEEQAQQIR	K2(DSSO)	2	P02649	260	QKVEPLR	K2(DSSO)	2	P02647	142	16165;16167;16168	HDL_SPIKE_DSSO_SCX_HPLX_F32.raw	F70	0
7838_297	P02647	120	119	AKVQPYLDDFQKK	2	P02652	77	68	SKEQLTPLIKK	10	245.13				SFFKEALQGVGDMGR-KMTVTDQVNCPK	DSSO	Inter	MS2_MS3	MS3	2	1	2	204.64	204.64	813.629	4	3251.5	23864	63.5881	-0.89289	61.04	P05090-P35542	SFFKEALQGVGDMGR	K4(DSSO);M13(Oxidation)	4	P35542	26	KMTVTDQVNCPK	K1(DSSO);M2(Oxidation);C10(Carbamidomethyl)	1	P05090	176	23864;23868;23869	HDL_SPIKE_DSSO_SCX_HPLX_F31.raw	F69	0
7838_298	Q06830	136	121	ADEGISFRGLFIIDDKGILR	16	P02647	263	263	KLNTQ	1	15.03				VKSPELQAEAK-IKQSELSAK	DSSO	Inter	MS2_MS3	MS3	2	1	2	204.34	175.76	590.819	4	2360.25	12175	45.1159	-3.17639	49.07	P02654-P02652	VKSPELQAEAK	K2(DSSO)	2	P02652	53	IKQSELSAK	K2(DSSO)	2	P02654	56	12175;12177;12178	HDL_SPIKE_DSSO_SCX_HPLX_F30.raw	F68	0
7838_299	P02647	130	121	VQPYLDDFQKK	10	P02652	77	68	SKEQLTPLIKK	10	56.01				VKSPELQAEAKSYFEK-LKEFGNTLEDK	DSSO	Inter	MS2_MS3	MS3	2	0	2	203.8	154.02	826.914	4	3304.63	24762	67.3994	-3.40492	61.04	P02654-P02652	VKSPELQAEAKSYFEK	K11(DSSO)	11	P02652	62	LKEFGNTLEDK	K2(DSSO)	2	P02654	38	24762;24765;24766	HDL_SPIKE_DSSO_SCX_HPLX_F34.raw	F72	0
7838_300	P02647	142	141	QKVEPLRAELQEGAR	2	P14618	311	306	VFLAQKMMIGRCNR	6	14.97				VSFLSALEEYTKK-EQLTPLIKK	DSSO	Inter	MS2_MS3	MS3	2	1	2	203.61	144.36	914.498	3	2741.48	30374	79.6072	-1.09503	37.17	P02647-P02652	VSFLSALEEYTKK	K12(DSSO)	12	P02647	262	EQLTPLIKK	K8(DSSO)	8	P02652	77	30374;30376;30377	HDL_SPIKE_DSSO_SCX_HPLX_F29.raw	F67	0
7838_301	P02647	120	119	AKVQPYLDDFQKK	2	P02652	69	68	SKEQLTPLIK	2	202.96				IKQSELSAK-QKVEPLR	DSSO	Inter	MS2_MS3	MS3	2	1	2	202.97	181.57	677.371	3	2030.1	13753	46.7036	-3.43738	49.07	P02654-P02647	IKQSELSAK	K2(DSSO)	2	P02654	56	QKVEPLR	K2(DSSO)	2	P02647	142	13753;13755;13756	HDL_SPIKE_DSSO_SCX_HPLX_F32.raw	F70	0
7838_303	P02655	70	62	TYLPAVDEKLR	9	P02652	77	68	SKEQLTPLIKK	10	41.98				AKVQPYLDDFQK-SKEQLTPLIK	DSSO	Inter	MS2_MS3	MS3	2	1	2	202.96	176.26	692.118	4	2765.45	23859	66.8448	-2.24106	39.46	P02652-P02647	AKVQPYLDDFQK	K2(DSSO)	2	P02647	120	SKEQLTPLIK	K2(DSSO)	2	P02652	69	23859;23863;23864	HDL_SPIKE_DSSO_SCX_HPLX_F29.raw	F67	0
7838_304	P02649	260	252	EQVAEVRAKLEEQAQQIR	9	P02647	142	141	QKVEPLR	2	205.18				LEALKENGGAR-SYFEKSK	DSSO	Inter	MS2_MS3	MS3	2	1	2	202.75	195.93	551.523	4	2203.07	14452	49.8013	-3.07554	45.23	P02647-P02652	LEALKENGGAR	K5(DSSO)	5	P02647	206	SYFEKSK	K5(DSSO)	5	P02652	67	14452;14454;14455	HDL_SPIKE_DSSO_SCX_HPLX_F30.raw	F68	0
7838_306	P02647	64	48	DSGRDYVSQFEGSALGKQLNLK	17	O14791	281	278	GIGKDIR	4	52.59				LHELQEKLSPLGEEMRDR-IKQSELSAK	DSSO	Inter	MS2_MS3	MS3	2	1	2	202.07	181.06	672.145	5	3356.7	21502	62.0714	-2.79872	61.04	P02647-P02654	LHELQEKLSPLGEEMRDR	K7(DSSO);M15(Oxidation)	7	P02647	164	IKQSELSAK	K2(DSSO)	2	P02654	56	21502;21505;21506	HDL_SPIKE_DSSO_SCX_HPLX_F38.raw	F76	0
7838_307	P19823	327	326	MKQTVEAMKTILDDLR	2	P02647	232	231	AKPALEDLR	2	18.27				VSFLSALEEYTKK-VKEKLK	DSSO	Inter	MS2_MS3	MS3	2	1	2	202	151.9	604.833	4	2416.31	31746	78.1098	-0.99765	61.04	P02647-P02654	VSFLSALEEYTKK	K12(DSSO)	12	P02647	262	VKEKLK	K4(DSSO)	4	P02654	78	31746;31749;31750	HDL_SPIKE_DSSO_SCX_HPLX_F36.raw	F74	0
7838_309	P69905	41	33	MFLSFPTTKTYFPHFDLSHGSAQVK	9	P02647	112	108	QEMSKDLEEVK	5	10.48				VSFLSALEEYTKK-QSELSAKMR	DSSO	Inter	MS2_MS3	MS3	2	1	2	202	138.84	685.091	4	2737.34	26903	72.2419	-3.64949	54.03	P02647-P02654	VSFLSALEEYTKK	K12(DSSO)	12	P02647	262	QSELSAKMR	K7(DSSO);M8(Oxidation)	7	P02654	63	26903;26906;26907	HDL_SPIKE_DSSO_SCX_HPLX_F29.raw	F67	0
7838_310	P02647	47	35	VKDLATVYVDVLKDSGR	13	P02652	53	52	VKSPELQAEAK	2	278.68				SKEQLTPLIKK-LSKELQAAQAR	DSSO	Inter	MS2_MS3	MS3	2	1	2	200.76	116.57	664.876	4	2656.48	20317	59.0838	-2.21667	54.03	P02652-P02649	SKEQLTPLIKK	K10(DSSO)	10	P02652	77	LSKELQAAQAR	K3(DSSO)	3	P02649	113	20317;20321;20322	HDL_SPIKE_DSSO_SCX_HPLX_F36.raw	F74	0
7838_311	P02647	47	35	VKDLATVYVDVLKDSGR	13	P02654	56	55	IKQSELSAK	2	266.38				SFFKEALQGVGDMGR-SKEQLTPLIK	DSSO	Inter	MS2_MS3	MS3	2	1	2	200.68	174.34	743.631	4	2971.5	27891	73.8928	-0.97476	61.04	P02652-P35542	SFFKEALQGVGDMGR	K4(DSSO);M13(Oxidation)	4	P35542	26	SKEQLTPLIK	K2(DSSO)	2	P02652	69	27891;27893;27894	HDL_SPIKE_DSSO_SCX_HPLX_F32.raw	F70	0
7838_312	P02647	262	251	VSFLSALEEYTKK	12	P02652	77	68	SKEQLTPLIKK	10	226.73				AKVQPYLDDFQK-SKEQLTPLIK	DSSO	Inter	MS2_MS3	MS3	2	1	2	200.68	170.96	692.117	4	2765.45	24327	66.993	-1.45098	61.04	P02652-P02647	AKVQPYLDDFQK	K2(DSSO)	2	P02647	120	SKEQLTPLIK	K2(DSSO)	2	P02652	69	24327;24330;24331	HDL_SPIKE_DSSO_SCX_HPLX_F30.raw	F68	0
7838_317	P02647	64	48	DSGRDYVSQFEGSALGKQLNLK	17	P02654	63	55	IKQSELSAKMR	9	187.46				SKEQLTPLIK-DLEEVKAK	DSSO	Inter	MS2_MS3	MS3	2	1	2	200.68	180.58	562.056	4	2245.2	18455	58.5019	-1.51845	45.23	P02652-P02647	SKEQLTPLIK	K2(DSSO)	2	P02652	69	DLEEVKAK	K6(DSSO)	6	P02647	118	18455;18459;18460	HDL_SPIKE_DSSO_SCX_HPLX_F28.raw	F66	0
7838_318	P02647	118	108	QEMSKDLEEVKAK	11	P02652	67	63	SYFEKSK	5	176.84				VKSPELQAEAKSYFEK-IKQSELSAK	DSSO	Inter	MS2_MS3	MS3	2	1	2	200.46	178.86	754.392	4	3014.54	21407	61.8557	-1.78553	49.07	P02652-P02654	VKSPELQAEAKSYFEK	K11(DSSO)	11	P02652	62	IKQSELSAK	K2(DSSO)	2	P02654	56	21407;21411;21412	HDL_SPIKE_DSSO_SCX_HPLX_F35.raw	F73	0
7838_319	P02647	112	102	ETEGLRQEMSKDLEEVK	11	P02652	67	63	SYFEKSK	5	84.61				VSFLSALEEYTKK-SYFEKSK	DSSO	Inter	MS2_MS3	MS3	2	1	2	200.27	163.31	640.821	4	2560.26	29280	77.1065	-1.09094	61.04	P02647-P02652	VSFLSALEEYTKK	K12(DSSO)	12	P02647	262	SYFEKSK	K5(DSSO)	5	P02652	67	29280;29282;29283	HDL_SPIKE_DSSO_SCX_HPLX_F29.raw	F67	0
7838_320	P02652	53	52	VKSPELQAEAK	2	P02647	232	231	AKPALEDLR	2	158.08				DYVSQFEGSALGKQLNLK-SGKDPNHFRPAGLPEKY	DSSO	Inter	MS2_MS3	MS3	2	1	2	200.06	179.01	814.21	5	4067.02	30430	75.5512	-2.19701	49.07	P02647-P0DJI8	DYVSQFEGSALGKQLNLK	K13(DSSO)	13	P02647	64	SGKDPNHFRPAGLPEKY	K16(DSSO)	16	P0DJI8	121	30430;30434;30435	HDL_SPIKE_DSSO_SCX_HPLX_F39.raw	F77	0
7838_322	P02649	251	245	DRLDEVKEQVAEVR	7	P02647	120	119	AKVQPYLDDFQK	2	133.25				LKEFGNTLEDKAR-KMTVTDQVNCPK	DSSO	Inter	MS2_MS3	MS3	2	0	2	199.96	199.96	779.378	4	3114.49	18426	55.8179	-4.46226	61.04	P05090-P02654	LKEFGNTLEDKAR	K11(DSSO)	11	P02654	47	KMTVTDQVNCPK	K1(DSSO);M2(Oxidation);C10(Carbamidomethyl)	1	P05090	176	18426;18429;18430	HDL_SPIKE_DSSO_SCX_HPLX_F36.raw	F74	0
7838_323	P15924	2	2	SCNGGSHPRINTLGRMIR	1	P02647	232	231	AKPALEDLR	2	12.98				ATEHLSTLSEKAKPALEDLR-LKEFGNTLEDKAR	DSSO	Inter	MS2_MS3	MS3	2	0	2	199.41	199.41	972.495	4	3886.96	26425	69.8843	-2.72229	61.04	P02647-P02654	ATEHLSTLSEKAKPALEDLR	K11(DSSO)	11	P02647	230	LKEFGNTLEDKAR	K11(DSSO)	11	P02654	47	26425;26427;26428	HDL_SPIKE_DSSO_SCX_HPLX_F38.raw	F76	0
7838_325	P02647	230	220	ATEHLSTLSEKAKPALEDLR	11	P02654	80	79	LKIDS	2	61.26				LSKELQAAQAR-IKQSELSAK	DSSO	Inter	MS2_MS3	MS3	2	1	2	199.33	175.99	594.573	4	2375.27	14961	46.895	-1.46749	61.04	P02649-P02654	LSKELQAAQAR	K3(DSSO)	3	P02649	113	IKQSELSAK	K2(DSSO)	2	P02654	56	14961;14963;14964	HDL_SPIKE_DSSO_SCX_HPLX_F31.raw	F69	0
7838_326	P00558	275	273	AEKNGVKITLPVDFVTADK	3	P02652	62	54	SPELQAEAKSYFEK	9	12.56				SFFKEALQGVGDMGR-DLEEVKAK	DSSO	Inter	MS2_MS3	MS3	2	1	2	199.07	160.13	687.333	4	2746.31	22976	66.1915	0.30384	61.04	P35542-P02647	SFFKEALQGVGDMGR	K4(DSSO);M13(Oxidation)	4	P35542	26	DLEEVKAK	K6(DSSO)	6	P02647	118	22976;22978;22979	HDL_SPIKE_DSSO_SCX_HPLX_F28.raw	F66	0
7838_327	Q3LXA3	372	350	SRVAPAEPQEAPDSTAAGGSASKR	23	P02647	263	263	KLNTQ	1	10.79				TAAQNLYEKTYLPAVDEK-IKQSELSAK	DSSO	Inter	MS2_MS3	MS3	2	1	2	198.98	180.27	804.413	4	3214.63	21060	61.2527	0.58652	45.23	P02655-P02654	TAAQNLYEKTYLPAVDEK	K9(DSSO)	9	P02655	61	IKQSELSAK	K2(DSSO)	2	P02654	56	21060;21062;21063	HDL_SPIKE_DSSO_SCX_HPLX_F26.raw	F64	0
7838_328	P02652	62	52	VKSPELQAEAKSYFEK	11	P02647	120	119	AKVQPYLDDFQK	2	277.54				LHELQEKLSPLGEEMR-SKEQLTPLIKK	DSSO	Inter	MS2_MS3	MS3	2	1	2	198.96	164.24	842.45	4	3366.78	25437	67.6753	-2.08054	84.95	P02647-P02652	LHELQEKLSPLGEEMR	K7(DSSO);M15(Oxidation)	7	P02647	164	SKEQLTPLIKK	K10(DSSO)	10	P02652	77	25437;25440;25441	HDL_SPIKE_DSSO_SCX_HPLX_F39.raw	F77	0
7838_329	P02655	70	62	TYLPAVDEKLRDLYSK	9	P02654	56	55	IKQSELSAK	2	188.78				KLVPFATELHER-DLMEKVK	DSSO	Inter	MS2_MS3	MS3	2	1	2	198.62	198.62	619.573	4	2475.27	22274	62.0981	-4.59928	49.07	P06727-P02652	KLVPFATELHER	K1(DSSO)	1	P06727	79	DLMEKVK	M3(Oxidation);K5(DSSO)	5	P02652	51	22274;22278;22279	HDL_SPIKE_DSSO_SCX_HPLX_F37.raw	F75	0
7838_330	P02647	64	52	DYVSQFEGSALGKQLNLK	13	P02654	47	37	LKEFGNTLEDKAR	11	269.08				SFFKEALQGVGDMGR-LEALKENGGAR	DSSO	Inter	MS2_MS3	MS3	2	1	2	198.61	178.18	991.484	3	2972.44	24139	66.5286	-2.02156	45.23	P35542-P02647	SFFKEALQGVGDMGR	K4(DSSO);M13(Oxidation)	4	P35542	26	LEALKENGGAR	K5(DSSO)	5	P02647	206	24139;24142;24143	HDL_SPIKE_DSSO_SCX_HPLX_F32.raw	F70	0
7838_331	P02647	118	108	QEMSKDLEEVKAK	11	P02654	56	55	IKQSELSAK	2	152.59				VSFLSALEEYTKK-IKQSELSAKMR	DSSO	Inter	MS2_MS3	MS3	2	0	2	198.09	172.13	745.386	4	2978.52	29735	74.4033	-2.01037	61.04	P02654-P02647	VSFLSALEEYTKK	K12(DSSO)	12	P02647	262	IKQSELSAKMR	K9(DSSO);M10(Oxidation)	9	P02654	63	29735;29737;29738	HDL_SPIKE_DSSO_SCX_HPLX_F36.raw	F74	0
7838_332	P02647	112	102	ETEGLRQEMSKDLEEVK	11	P02654	56	55	IKQSELSAK	2	282.47				LAEYHAKATEHLSTLSEK-SPHPPEKCVEEFK	DSSO	Inter	MS2_MS3	MS3	2	1	2	197.96	184.95	754.566	5	3768.8	21217	62.2496	-2.15833	45.23	P02647-O95445	LAEYHAKATEHLSTLSEK	K7(DSSO)	7	P02647	219	SPHPPEKCVEEFK	K7(DSSO);C8(Carbamidomethyl)	7	O95445	156	21217;21219;21220	HDL_SPIKE_DSSO_SCX_HPLX_F40.raw	F78	0
7838_333	P02652	62	52	VKSPELQAEAKSYFEK	11	P02654	38	37	LKEFGNTLEDK	2	294.48				SKEQLTPLIKK-IKQSELSAK	DSSO	Inter	MS2_MS3	MS3	2	0	2	197.73	158.19	612.099	4	2445.38	18604	56.147	-1.37691	61.04	P02652-P02654	SKEQLTPLIKK	K2(DSSO)	2	P02652	69	IKQSELSAK	K2(DSSO)	2	P02654	56	18604;18607;18608	HDL_SPIKE_DSSO_SCX_HPLX_F36.raw	F74	0
7838_335	P02652	51	47	DLMEKVK	5	O14791	281	278	GIGKDIR	4	133.57				VKSPELQAEAKSYFEK-AKPALEDLR	DSSO	Inter	MS2_MS3	MS3	2	1	2	197.25	161.26	756.643	4	3023.55	26756	71.0669	-2.02668	61.04	P02652-P02647	VKSPELQAEAKSYFEK	K11(DSSO)	11	P02652	62	AKPALEDLR	K2(DSSO)	2	P02647	232	26756;26760;26761	HDL_SPIKE_DSSO_SCX_HPLX_F35.raw	F73	0
7838_336	P02649	113	111	LSKELQAAQAR	3	P02647	142	141	QKVEPLR	2	228.62				VSFLSALEEYTKK-SKEQLTPLIKK	DSSO	Inter	MS2_MS3	MS3	2	1	2	197.07	112.25	739.906	4	2956.6	32270	83.034	-2.97845	61.04	P02652-P02647	VSFLSALEEYTKK	K12(DSSO)	12	P02647	262	SKEQLTPLIKK	K10(DSSO)	10	P02652	77	32270;32272;32273	HDL_SPIKE_DSSO_SCX_HPLX_F35.raw	F73	0
7838_337	P02652	67	63	SYFEKSK	5	O14791	281	278	GIGKDIR	4	114.5				LAEYHAKATEHLSTLSEK-LKEFGNTLEDKAR	DSSO	Inter	MS2_MS3	MS3	2	1	2	196.65	177.4	927.222	4	3705.87	22230	62.6046	-1.35444	73.05	P02654-P02647	LAEYHAKATEHLSTLSEK	K7(DSSO)	7	P02647	219	LKEFGNTLEDKAR	K11(DSSO)	11	P02654	47	22230;22234;22235	HDL_SPIKE_DSSO_SCX_HPLX_F39.raw	F77	0
7838_338	P02647	112	102	ETEGLRQEMSKDLEEVK	11	P02652	53	52	VKSPELQAEAK	2	290.96				SFFKEALQGVGDMGR-LKEFGNTLEDK	DSSO	Inter	MS2_MS3	MS3	2	1	2	195.79	138.47	777.873	4	3108.47	27672	70.7661	-2.14229	45.23	P02654-P35542	SFFKEALQGVGDMGR	K4(DSSO);M13(Oxidation)	4	P35542	26	LKEFGNTLEDK	K2(DSSO)	2	P02654	38	27672;27676;27677	HDL_SPIKE_DSSO_SCX_HPLX_F31.raw	F69	0
7838_339	P02647	112	102	ETEGLRQEMSKDLEEVK	11	P01024	1431	1428	YISKYELDK	4	18.04				NILTSNNIDVKK-SYFEKSK	DSSO	Inter	MS2_MS3	MS3	2	1	2	195.29	172.66	601.809	4	2404.21	18956	57.8456	-2.87499	45.23	P05090-P02652	NILTSNNIDVKK	K11(DSSO)	11	P05090	175	SYFEKSK	K5(DSSO)	5	P02652	67	18956;18958;18959	HDL_SPIKE_DSSO_SCX_HPLX_F30.raw	F68	0
7838_342	P05090	75	74	IKVLNQELR	2	P02654	56	55	IKQSELSAK	2	158.87				QKVEPLRAELQEGAR-VKSPELQAEAK	DSSO	Inter	MS2_MS3	MS3	2	1	2	194.56	150.16	616.928	5	3080.61	19619	58.0371	-2.33139	49.07	P02647-P02652	QKVEPLRAELQEGAR	K2(DSSO)	2	P02647	142	VKSPELQAEAK	K2(DSSO)	2	P02652	53	19619;19622;19623	HDL_SPIKE_DSSO_SCX_HPLX_F37.raw	F75	0
7838_344	P02652	77	70	EQLTPLIKK	8	O14791	281	278	GIGKDIR	4	112.83				QKVEPLRAELQEGAR-VKSPELQAEAK	DSSO	Inter	MS2_MS3	MS3	2	1	2	194.56	158.81	616.929	5	3080.62	19765	58.1261	-2.73555	61.04	P02647-P02652	QKVEPLRAELQEGAR	K2(DSSO)	2	P02647	142	VKSPELQAEAK	K2(DSSO)	2	P02652	53	19765;19767;19768	HDL_SPIKE_DSSO_SCX_HPLX_F36.raw	F74	0
7838_345	P02647	142	141	QKVEPLRAELQEGAR	2	P02654	80	79	LKIDS	2	52.87				ATEHLSTLSEKAKPALEDLR-IKQSELSAK	DSSO	Inter	MS2_MS3	MS3	2	1	2	194.06	194.06	674.759	5	3369.77	22349	62.2016	-2.47452	61.04	P02647-P02654	ATEHLSTLSEKAKPALEDLR	K11(DSSO)	11	P02647	230	IKQSELSAK	K2(DSSO)	2	P02654	56	22349;22351;22352	HDL_SPIKE_DSSO_SCX_HPLX_F37.raw	F75	0
7838_347	P02647	112	102	ETEGLRQEMSKDLEEVK	11	P02652	69	68	SKEQLTPLIK	2	215.11				DYVSQFEGSALGKQLNLK-DPNHFRPAGLPEKY	DSSO	Inter	MS2_MS3	MS3	3	0	2	193.7	176.44	759.783	5	3794.89	29648	74.2418	-4.08346	50.07	P02647-P0DJI8	DYVSQFEGSALGKQLNLK	K13(DSSO)	13	P02647	64	DPNHFRPAGLPEKY	K13(DSSO)	13	P0DJI8	121	29648;29652;29653	HDL_SPIKE_DSSO_SCX_HPLX_F36.raw	F74	0
7838_348	P55058	140	134	DPAGRMKVSNVSCQASVSR	7	P02647	120	119	AKVQPYLDDFQK	2	12.56				TAAQNLYEKTYLPAVDEK-SKEQLTPLIKK	DSSO	Inter	MS2_MS3	MS3	2	0	2	192.6	152.69	874.716	4	3495.84	25840	69.1541	-0.76118	61.04	P02652-P02655	TAAQNLYEKTYLPAVDEK	K9(DSSO)	9	P02655	61	SKEQLTPLIKK	K10(DSSO)	10	P02652	77	25840;25844;25845	HDL_SPIKE_DSSO_SCX_HPLX_F33.raw	F71	0
7838_349	P02647	112	102	ETEGLRQEMSKDLEEVK	11	P15144	205	205	KVVATTQMQAADARK	1	14.42				SKEQLTPLIK-IKQSELSAK	DSSO	Inter	MS2_MS3	MS3	2	1	2	192.38	171.14	773.096	3	2317.27	19906	56.2934	-3.32969	49.07	P02652-P02654	SKEQLTPLIK	K2(DSSO)	2	P02652	69	IKQSELSAK	K2(DSSO)	2	P02654	56	19906;19910;19911	HDL_SPIKE_DSSO_SCX_HPLX_F31.raw	F69	0
7838_351	P02647	64	48	DSGRDYVSQFEGSALGKQLNLK	17	P02652	53	52	VKSPELQAEAK	2	282.06				LKEFGNTLEDK-VKSPELQAEAK	DSSO	Inter	MS2_MS3	MS3	2	1	2	192.14	149.67	663.34	4	2650.34	17113	55.4563	-2.30233	61.04	P02654-P02652	LKEFGNTLEDK	K2(DSSO)	2	P02654	38	VKSPELQAEAK	K2(DSSO)	2	P02652	53	17113;17115;17116	HDL_SPIKE_DSSO_SCX_HPLX_F29.raw	F67	0
7838_352	P02647	64	48	DSGRDYVSQFEGSALGKQLNLK	17	P02652	51	47	DLMEKVK	5	252.82				DSGRDYVSQFEGSALGKQLNLK-VKSPELQAEAKSYFEK	DSSO	Inter	MS2_MS3	MS3	2	1	2	191.69	152.28	885.441	5	4423.17	29748	74.429	-4.04474	54.03	P02652-P02647	DSGRDYVSQFEGSALGKQLNLK	K17(DSSO)	17	P02647	64	VKSPELQAEAKSYFEK	K11(DSSO)	11	P02652	62	29748;29750;29751	HDL_SPIKE_DSSO_SCX_HPLX_F36.raw	F74	0
7838_354	P02647	64	48	DSGRDYVSQFEGSALGKQLNLK	17	P02652	67	63	SYFEKSK	5	143				QKVEPLRAELQEGAR-IKQSELSAK	DSSO	Inter	MS2_MS3	MS3	2	1	2	191.36	164.52	577.713	5	2884.53	19011	57.008	-2.62421	61.04	P02647-P02654	QKVEPLRAELQEGAR	K2(DSSO)	2	P02647	142	IKQSELSAK	K2(DSSO)	2	P02654	56	19011;19014;19015	HDL_SPIKE_DSSO_SCX_HPLX_F37.raw	F75	0
7838_355	P35542	26	23	SFFKEALQGVGDMGR	4	P02647	232	231	AKPALEDLR	2	216.71				NILTSNNIDVKK-DLEEVKAK	DSSO	Inter	MS2_MS3	MS3	2	1	2	191.23	106.28	612.573	4	2447.27	18008	56.9368	-0.01073	42.1	P05090-P02647	NILTSNNIDVKK	K11(DSSO)	11	P05090	175	DLEEVKAK	K6(DSSO)	6	P02647	118	18008;18010;18011	HDL_SPIKE_DSSO_SCX_HPLX_F27.raw	F65	0
7838_356	P02652	53	52	VKSPELQAEAK	2	P02654	56	55	IKQSELSAK	2	252.68				ETEGLRQEMSKDLEEVK-VKEKLK	DSSO	Inter	MS2_MS3	MS3	2	1	2	190.96	154.02	735.38	4	2938.5	17816	54.8708	-1.25083	73.05	P02647-P02654	ETEGLRQEMSKDLEEVK	M9(Oxidation);K11(DSSO)	11	P02647	112	VKEKLK	K4(DSSO)	4	P02654	78	17816;17819;17820	HDL_SPIKE_DSSO_SCX_HPLX_F37.raw	F75	0
7838_357	P02647	118	108	QEMSKDLEEVKAK	11	P02652	69	68	SKEQLTPLIK	2	200.68				DSGRDYVSQFEGSALGKQLNLK-SKEQLTPLIKK	DSSO	Inter	MS2_MS3	MS3	2	0	2	190.36	104.24	771.607	5	3854.01	28785	72.7017	-4.24741	54.03	P02652-P02647	DSGRDYVSQFEGSALGKQLNLK	K17(DSSO)	17	P02647	64	SKEQLTPLIKK	K10(DSSO)	10	P02652	77	28785;28787;28788	HDL_SPIKE_DSSO_SCX_HPLX_F36.raw	F74	0
7838_358	P02647	112	102	ETEGLRQEMSKDLEEVK	11	P05090	175	165	NILTSNNIDVKK	11	270.95				DYVSQFEGSALGKQLNLK-SKEQLTPLIKK	DSSO	Inter	MS2_MS3	MS3	2	1	2	190.36	87.89	860.462	4	3438.83	28164	73.8523	-4.90492	61.04	P02652-P02647	DYVSQFEGSALGKQLNLK	K13(DSSO)	13	P02647	64	SKEQLTPLIKK	K10(DSSO)	10	P02652	77	28164;28166;28167	HDL_SPIKE_DSSO_SCX_HPLX_F35.raw	F73	0
7838_359	P02656	44	42	TAKDALSSVQESQVAQQAR	3	P02652	62	52	VKSPELQAEAKSYFEK	11	163.35				LKEFGNTLEDKAR-LEALKENGGAR	DSSO	Inter	MS2_MS3	MS3	2	1	2	189.93	177.37	709.616	4	2835.44	20180	58.8367	-2.30239	61.04	P02654-P02647	LKEFGNTLEDKAR	K11(DSSO)	11	P02654	47	LEALKENGGAR	K5(DSSO)	5	P02647	206	20180;20183;20184	HDL_SPIKE_DSSO_SCX_HPLX_F36.raw	F74	0
[truncated: 1,354 more rows]

## Sheet: S5 - CoV1 spike HDL XL-MS
HDL + SARS-CoV-1 spike XL-MS
Data are represted as the required import for data visualisation with xiview.org
[truncated: 579 more rows]

## Sheet: S6 - AP-MS CoV2 spike
AP-MS CoV2 spike
ApoD-myc tagged and Spike-v5 tagged proteins were epxressed in HEK293 cells prior to immunoprecipitation and detection by MS.
[truncated: 201 more rows]

## Sheet: S7- DSSO FL spike ApoD
DSSO XL-MS full length spike + ApoD
[truncated: 168 more rows]

## Sheet: S8 - DSSO RBD ApoD
DSSO XL-MS RBD + ApoD
[truncated: 68 more rows]

## Sheet: S9 - DMTMM FL spike ApoD
DMTMM XL-MS full length spike + ApoD
[truncated: 70 more rows]

[truncated: 3 more sheets: S10 - DMTMM RBD ApoD, S11 - HADDOCK Scores, S12 - AlphaFold2 Scores]
